# Supplementary material for: Multicolor hyperafterglow from isolated fluorescence chromophores
Source: Nat Commun. 2023 Jan 30;14:475. doi: 10.1038/s41467-023-36105-y (PMC9884663; doi:10.1038/s41467-023-36105-y)
Supplement: Supplementary file 6 — Source Data [file 41467_2023_36105_MOESM6_ESM.xlsx]

## Sheet: Figure 2a
Steady state photoluminescence spectrum			Delayed PL spectrum
Wavelength (nm)	Intensity		Wavelength (nm)	Intensity
300	6114.9		300	1
302	4336.27		302	2
304	6427.97		304	3
306	5968.18		306	5
308	3651.83		308	2
310	5934.94		310	0
312	3794.46		312	1
314	5106.81		314	4
316	4985.53		316	3
318	3528.82		318	1
320	4776.7		320	0
322	4340.14		322	4
324	4250.58		324	1
326	4967.37		326	5
328	3689.85		328	0
330	5878.78		330	2
332	5080.05		332	3
334	4149.92		334	2
336	3487.95		336	5
338	5181.3		338	1
340	4966.33		340	4
342	6019.7		342	4
344	6194.26		344	3
346	7432.51		346	2
348	5398.57		348	9
350	6959.65		350	6
352	6640.02		352	3
354	8412.42		354	0
356	9224.72		356	1
358	8405.95		358	1
360	9348.03		360	1
362	10594.5		362	5
364	9227.85		364	6
366	10332.2		366	3
368	12586.4		368	7
370	9783.3		370	6
372	10548		372	4
374	11957.5		374	5
376	10395.5		376	8
378	11405		378	7
380	10827		380	9
382	8794.31		382	3
384	7837.07		384	13
386	7718.22		386	12
388	8029.05		388	10
390	7496.7		390	12
392	7068.98		392	10
394	6778.93		394	11
396	7422.7		396	15
398	6466.11		398	8
400	6375.37		400	9
402	5612.77		402	14
404	5495.77		404	18
406	4664.52		406	12
408	3981.07		408	17
410	4477.73		410	6
412	6017.44		412	14
414	4277.95		414	9
416	4246.81		416	10
418	4225.65		418	17
420	5572.32		420	15
422	5156.43		422	16
424	4699.06		424	20
426	4321.18		426	26
428	6614.63		428	28
430	6075.79		430	38
432	6956.17		432	16
434	7667.3		434	37
436	9744.85		436	32
438	10394.4		438	37
440	10762.2		440	47
442	10960.9		442	56
444	12952		444	58
446	14147.4		446	43
448	17385.5		448	66
450	16975.9		450	48
452	19259		452	60
454	24311		454	50
456	29060.7		456	55
458	30040.1		458	66
460	40576.2		460	58
462	50971.8		462	64
464	60596.7		464	89
466	71596.6		466	86
468	90776.2		468	81
470	108768		470	121
472	132313		472	137
474	153725		474	183
476	194393		476	225
478	233480		478	253
480	295617		480	325
482	384678		482	456
484	491312		484	603
486	665922		486	822
488	931003		488	1292
490	1267710		490	1769
492	1660070		492	2606
494	2183500		494	3486
496	2650470		496	4266
498	3094440		498	5562
500	3415510		500	6251
502	3734810		502	6677
504	3861470		504	7090
506	3965060		506	7039
508	3932770		508	7042
510	3843630		510	6880
512	3725370		512	6470
514	3583950		514	6234
516	3443280		516	5763
518	3302030		518	5511
520	3154790		520	5370
522	2996000		522	4964
524	2857920		524	4605
526	2736160		526	4248
528	2585130		528	4115
530	2442750		530	3717
532	2360750		532	3590
534	2224640		534	3236
536	2056750		536	2946
538	1954720		538	2818
540	1831780		540	2614
542	1710470		542	2393
544	1582620		544	2245
546	1499020		546	2036
548	1385760		548	1786
550	1301370		550	1712
552	1213630		552	1606
554	1114120		554	1466
556	1035270		556	1319
558	978337		558	1204
560	893348		560	1126
562	840186		562	1051
564	770764		564	977
566	735488		566	955
568	690605		568	823
570	638722		570	723
572	589052		572	721
574	566983		574	611
576	532777		576	634
578	495396		578	514
580	453367		580	495
582	432286		582	503
584	390603		584	412
586	389427		586	415
588	352663		588	370
590	342026		590	364
592	332776		592	356
594	298293		594	309
596	268601		596	259
598	263626		598	253
600	236737		600	244
602	221644		602	229
604	215039		604	222
606	205053		606	182
608	186051		608	190
610	174519		610	151
612	165383		612	144
614	155924		614	153
616	143630		616	133
618	144378		618	121
620	137966		620	92
622	117116		622	103
624	123209		624	91
626	112811		626	91
628	103578		628	77
630	93904.2		630	82
632	93664.7		632	58
634	88405.9		634	61
636	87036.5		636	57
638	91120.1		638	55
640	73809.5		640	65
642	75121		642	49
644	67556		644	52
646	63662.5		646	36
648	60193.1		648	38
650	57075		650	37
652	60454.5		652	39
654	52222.6		654	29
656	49511.1		656	37
658	50169.3		658	28
660	51419.3		660	16
662	54266.7		662	23
664	47800		664	12
666	44502		666	12
668	39534		668	19
670	38856.5		670	15
672	34853.2		672	14
674	37718.5		674	16
676	28473.8		676	8
678	32979.8		678	12
680	33084.3		680	10
682	24526.2		682	4
684	23621.4		684	8
686	24353.2		686	8
688	19853.1		688	9
690	17194.3		690	6
692	18777.4		692	4
694	20497.8		694	3
696	8250.85		696	4
698	19386.5		698	3
700	13656.3		700	5

## Sheet: Figure 2b
Spectrum	CIE-x	CIE-y
SSPL	0.21	0.64
Delayed PL	0.18	0.66

## Sheet: Figure 2c
Polymer	PLQY (λex=285)	PLQY (λex=466)
PAMQA1	0.6657	0.6886
PAMQA2	0.653	0.7255
PAMQA3	0.6332	0.7485
PAMQA4	0.5301	0.8886

## Sheet: Figure 2d
λex=285 nm				λex=466 nm
Time (ms)	Intensity (counts)			Time (ms)	Intensity (counts)
0.2	222	t=49.2 ms		0.1	0	t=15.6 ms
0.4	597			0.2	0
0.6	2772			0.3	3
0.8	11053			0.4	8
1	31692			0.5	40
1.2	66181			0.6	48
1.4	114825			0.7	98
1.6	162880			0.8	116
1.8	192935			0.9	188
2	204778			1	277
2.2	199681			1.1	433
2.4	195218			1.2	757
2.6	186343			1.3	1275
2.8	176782			1.4	2167
3	165933			1.5	3733
3.2	154562			1.6	5726
3.4	142795			1.7	8675
3.6	132112			1.8	11817
3.8	121972			1.9	16078
4	111926			2	20732
4.2	103148			2.1	26144
4.4	94235			2.2	31807
4.6	86178			2.3	36603
4.8	79599			2.4	41091
5	72955			2.5	44713
5.2	66945			2.6	47561
5.4	61388			2.7	49025
5.6	56525			2.8	50054
5.8	52156			2.9	47577
6	47946			3	47972
6.2	44637			3.1	47610
6.4	41050			3.2	46900
6.6	37953			3.3	46058
6.8	35010			3.4	45535
7	32459			3.5	44607
7.2	30433			3.6	43686
7.4	28472			3.7	42708
7.6	26483			3.8	41729
7.8	24977			3.9	40846
8	23124			4	39387
8.2	21669			4.1	37980
8.4	20163			4.2	36543
8.6	19156			4.3	35916
8.8	18049			4.4	34725
9	16929			4.5	33341
9.2	15932			4.6	31803
9.4	15014			4.7	30758
9.6	14244			4.8	29718
9.8	13428			4.9	28740
10	12776			5	27793
10.2	11827			5.1	26327
10.4	11428			5.2	25679
10.6	10990			5.3	24301
10.8	10188			5.4	23547
11	9866			5.5	22510
11.2	9331			5.6	21671
11.4	9224			5.7	20889
11.6	8342			5.8	20163
11.8	7873			5.9	19312
12	7684			6	18630
12.2	7421			6.1	17992
12.4	6920			6.2	17259
12.6	6759			6.3	16592
12.8	6330			6.4	15927
13	6113			6.5	15091
13.2	5952			6.6	14752
13.4	5668			6.7	14132
13.6	5601			6.8	13461
13.8	5156			6.9	13077
14	5091			7	12264
14.2	4830			7.1	12009
14.4	4616			7.2	11593
14.6	4469			7.3	11502
14.8	4277			7.4	10648
15	4016			7.5	10489
15.2	3933			7.6	10088
15.4	3916			7.7	9652
15.6	3667			7.8	9340
15.8	3625			7.9	9131
16	3443			8	8655
16.2	3342			8.1	8340
16.4	3317			8.2	8203
16.6	3230			8.3	7729
16.8	3061			8.4	7663
17	2970			8.5	7288
17.2	2925			8.6	7026
17.4	2738			8.7	6944
17.6	2648			8.8	6494
17.8	2505			8.9	6339
18	2508			9	6089
18.2	2386			9.1	5969
18.4	2369			9.2	5725
18.6	2372			9.3	5571
18.8	2282			9.4	5469
19	2146			9.5	5414
19.2	2165			9.6	5065
19.4	2024			9.7	4912
19.6	2048			9.8	4817
19.8	1940			9.9	4499
20	1924			10	4490
20.2	1919			10.1	4395
20.4	1851			10.2	4235
20.6	1807			10.3	4144
20.8	1798			10.4	3947
21	1642			10.5	3945
21.2	1672			10.6	3783
21.4	1614			10.7	3605
21.6	1619			10.8	3543
21.8	1554			10.9	3350
22	1585			11	3346
22.2	1491			11.1	3224
22.4	1425			11.2	3226
22.6	1494			11.3	3118
22.8	1397			11.4	2914
23	1362			11.5	2874
23.2	1360			11.6	2791
23.4	1368			11.7	2766
23.6	1246			11.8	2669
23.8	1294			11.9	2564
24	1248			12	2523
24.2	1223			12.1	2426
24.4	1236			12.2	2435
24.6	1180			12.3	2386
24.8	1156			12.4	2262
25	1193			12.5	2306
25.2	1150			12.6	2199
25.4	1118			12.7	2075
25.6	1095			12.8	2046
25.8	1110			12.9	1985
26	998			13	1947
26.2	1043			13.1	1926
26.4	1063			13.2	1880
26.6	1024			13.3	1945
26.8	960			13.4	1836
27	946			13.5	1727
27.2	973			13.6	1689
27.4	926			13.7	1679
27.6	914			13.8	1642
27.8	865			13.9	1476
28	871			14	1540
28.2	895			14.1	1516
28.4	860			14.2	1487
28.6	864			14.3	1472
28.8	818			14.4	1432
29	766			14.5	1351
29.2	819			14.6	1316
29.4	772			14.7	1259
29.6	723			14.8	1303
29.8	782			14.9	1254
30	731			15	1205
30.2	714			15.1	1247
30.4	755			15.2	1145
30.6	753			15.3	1116
30.8	733			15.4	1074
31	707			15.5	1046
31.2	718			15.6	1034
31.4	681			15.7	1065
31.6	742			15.8	1039
31.8	692			15.9	982
32	694			16	1012
32.2	690			16.1	935
32.4	645			16.2	960
32.6	607			16.3	897
32.8	617			16.4	887
33	633			16.5	887
33.2	621			16.6	885
33.4	641			16.7	857
33.6	608			16.8	777
33.8	602			16.9	832
34	583			17	770
34.2	620			17.1	808
34.4	615			17.2	764
34.6	582			17.3	733
34.8	564			17.4	742
35	560			17.5	734
35.2	532			17.6	680
35.4	526			17.7	686
35.6	552			17.8	646
35.8	514			17.9	675
36	544			18	684
36.2	534			18.1	672
36.4	545			18.2	641
36.6	532			18.3	612
36.8	530			18.4	617
37	466			18.5	594
37.2	492			18.6	574
37.4	494			18.7	566
37.6	458			18.8	605
37.8	516			18.9	564
38	481			19	564
38.2	484			19.1	567
38.4	471			19.2	522
38.6	456			19.3	527
38.8	466			19.4	506
39	449			19.5	480
39.2	458			19.6	495
39.4	463			19.7	493
39.6	446			19.8	459
39.8	458			19.9	483
40	410			20	460
40.2	432			20.1	436
40.4	400			20.2	447
40.6	393			20.3	458
40.8	481			20.4	396
41	408			20.5	388
41.2	388			20.6	394
41.4	400			20.7	401
41.6	425			20.8	392
41.8	436			20.9	380
42	438			21	376
42.2	403			21.1	380
42.4	378			21.2	344
42.6	389			21.3	383
42.8	359			21.4	346
43	379			21.5	356
43.2	354			21.6	339
43.4	356			21.7	366
43.6	341			21.8	347
43.8	401			21.9	365
44	388			22	330
44.2	388			22.1	337
44.4	369			22.2	320
44.6	340			22.3	290
44.8	344			22.4	356
45	350			22.5	323
45.2	330			22.6	302
45.4	366			22.7	309
45.6	370			22.8	280
45.8	373			22.9	277
46	355			23	322
46.2	382			23.1	289
46.4	341			23.2	304
46.6	329			23.3	282
46.8	338			23.4	266
47	346			23.5	264
47.2	311			23.6	259
47.4	335			23.7	267
47.6	318			23.8	262
47.8	333			23.9	242
48	342			24	265
48.2	310			24.1	227
48.4	335			24.2	232
48.6	306			24.3	222
48.8	308			24.4	248
49	319			24.5	204
49.2	319			24.6	240
49.4	304			24.7	230
49.6	299			24.8	238
49.8	293			24.9	224
50	278			25	208
50.2	301			25.1	217
50.4	296			25.2	237
50.6	276			25.3	238
50.8	256			25.4	187
51	270			25.5	208
51.2	270			25.6	171
51.4	296			25.7	191
51.6	301			25.8	200
51.8	258			25.9	192
52	253			26	186
52.2	274			26.1	181
52.4	247			26.2	181
52.6	291			26.3	164
52.8	259			26.4	202
53	268			26.5	197
53.2	258			26.6	149
53.4	246			26.7	168
53.6	256			26.8	150
53.8	276			26.9	182
54	238			27	177
54.2	261			27.1	170
54.4	230			27.2	170
54.6	254			27.3	173
54.8	237			27.4	161
55	230			27.5	167
55.2	238			27.6	148
55.4	234			27.7	143
55.6	235			27.8	164
55.8	235			27.9	168
56	249			28	141
56.2	236			28.1	121
56.4	255			28.2	167
56.6	232			28.3	142
56.8	224			28.4	149
57	224			28.5	133
57.2	232			28.6	149
57.4	232			28.7	120
57.6	240			28.8	139
57.8	233			28.9	117
58	200			29	119
58.2	247			29.1	122
58.4	228			29.2	145
58.6	211			29.3	152
58.8	244			29.4	131
59	205			29.5	125
59.2	199			29.6	115
59.4	197			29.7	117
59.6	208			29.8	129
59.8	202			29.9	122
60	209			30	115
60.2	197			30.1	90
60.4	194			30.2	128
60.6	175			30.3	131
60.8	185			30.4	113
61	192			30.5	119
61.2	204			30.6	120
61.4	213			30.7	116
61.6	183			30.8	94
61.8	190			30.9	113
62	220			31	105
62.2	208			31.1	106
62.4	190			31.2	123
62.6	211			31.3	110
62.8	188			31.4	86
63	207			31.5	101
63.2	211			31.6	96
63.4	168			31.7	102
63.6	170			31.8	84
63.8	178			31.9	110
64	204			32	93
64.2	199			32.1	79
64.4	205			32.2	95
64.6	172			32.3	107
64.8	184			32.4	74
65	163			32.5	100
65.2	161			32.6	113
65.4	172			32.7	110
65.6	175			32.8	86
65.8	190			32.9	106
66	159			33	84
66.2	171			33.1	81
66.4	179			33.2	74
66.6	186			33.3	83
66.8	200			33.4	76
67	153			33.5	79
67.2	163			33.6	84
67.4	161			33.7	95
67.6	198			33.8	112
67.8	170			33.9	86
68	177			34	82
68.2	165			34.1	88
68.4	146			34.2	108
68.6	168			34.3	83
68.8	163			34.4	75
69	150			34.5	62
69.2	158			34.6	80
69.4	174			34.7	84
69.6	159			34.8	79
69.8	148			34.9	68
70	149			35	79
70.2	156			35.1	59
70.4	151			35.2	73
70.6	141			35.3	78
70.8	156			35.4	64
71	146			35.5	84
71.2	164			35.6	57
71.4	162			35.7	72
71.6	143			35.8	70
71.8	168			35.9	88
72	156			36	88
72.2	141			36.1	73
72.4	164			36.2	66
72.6	137			36.3	77
72.8	147			36.4	61
73	165			36.5	81
73.2	163			36.6	65
73.4	137			36.7	91
73.6	139			36.8	62
73.8	137			36.9	75
74	124			37	62
74.2	123			37.1	67
74.4	144			37.2	83
74.6	164			37.3	69
74.8	141			37.4	59
75	122			37.5	65
75.2	134			37.6	71
75.4	132			37.7	58
75.6	142			37.8	64
75.8	159			37.9	62
76	164			38	49
76.2	111			38.1	56
76.4	135			38.2	57
76.6	131			38.3	65
76.8	131			38.4	58
77	127			38.5	65
77.2	147			38.6	70
77.4	146			38.7	48
77.6	124			38.8	60
77.8	119			38.9	62
78	142			39	58
78.2	139			39.1	62
78.4	141			39.2	55
78.6	136			39.3	57
78.8	130			39.4	67
79	121			39.5	62
79.2	134			39.6	48
79.4	100			39.7	50
79.6	141			39.8	44
79.8	110			39.9	52
80	113			40	66
80.2	118			40.1	64
80.4	131			40.2	38
80.6	107			40.3	60
80.8	116			40.4	52
81	138			40.5	51
81.2	104			40.6	47
81.4	122			40.7	49
81.6	118			40.8	36
81.8	111			40.9	65
82	118			41	59
82.2	118			41.1	45
82.4	122			41.2	63
82.6	123			41.3	59
82.8	111			41.4	50
83	121			41.5	51
83.2	98			41.6	48
83.4	112			41.7	39
83.6	131			41.8	33
83.8	99			41.9	42
84	114			42	57
84.2	115			42.1	54
84.4	110			42.2	42
84.6	97			42.3	41
84.8	114			42.4	45
85	94			42.5	27
85.2	112			42.6	46
85.4	121			42.7	54
85.6	100			42.8	35
85.8	110			42.9	33
86	107			43	48
86.2	114			43.1	44
86.4	125			43.2	51
86.6	95			43.3	41
86.8	97			43.4	37
87	109			43.5	44
87.2	110			43.6	32
87.4	87			43.7	56
87.6	97			43.8	47
87.8	111			43.9	34
88	118			44	42
88.2	96			44.1	51
88.4	106			44.2	34
88.6	114			44.3	51
88.8	109			44.4	32
89	99			44.5	49
89.2	89			44.6	45
89.4	104			44.7	54
89.6	111			44.8	38
89.8	97			44.9	32
90	110			45	42
90.2	105			45.1	41
90.4	91			45.2	51
90.6	89			45.3	32
90.8	78			45.4	49
91	90			45.5	40
91.2	86			45.6	34
91.4	85			45.7	32
91.6	100			45.8	47
91.8	98			45.9	38
92	104			46	33
92.2	90			46.1	44
92.4	85			46.2	42
92.6	93			46.3	35
92.8	83			46.4	39
93	85			46.5	29
93.2	95			46.6	36
93.4	82			46.7	39
93.6	97			46.8	36
93.8	105			46.9	38
94	85			47	31
94.2	94			47.1	35
94.4	84			47.2	29
94.6	88			47.3	32
94.8	94			47.4	30
95	78			47.5	31
95.2	95			47.6	35
95.4	89			47.7	36
95.6	85			47.8	31
95.8	81			47.9	38
96	95			48	31
96.2	90			48.1	44
96.4	89			48.2	42
96.6	87			48.3	27
96.8	80			48.4	35
97	94			48.5	40
97.2	77			48.6	37
97.4	80			48.7	38
97.6	88			48.8	32
97.8	85			48.9	23
98	82			49	33
98.2	106			49.1	32
98.4	89			49.2	35
98.6	89			49.3	23
98.8	78			49.4	32
99	69			49.5	37
99.2	83			49.6	37
99.4	74			49.7	26
99.6	75			49.8	26
99.8	70			49.9	36
100	81			50	30
100.2	75			50.1	38
100.4	77			50.2	32
100.6	83			50.3	23
100.8	85			50.4	26
101	66			50.5	44
101.2	83			50.6	32
101.4	60			50.7	26
101.6	90			50.8	34
101.8	91			50.9	42
102	77			51	22
102.2	70			51.1	35
102.4	74			51.2	37
102.6	77			51.3	39
102.8	67			51.4	34
103	65			51.5	27
103.2	69			51.6	19
103.4	83			51.7	35
103.6	76			51.8	27
103.8	68			51.9	42
104	75			52	35
104.2	74			52.1	26
104.4	75			52.2	23
104.6	81			52.3	26
104.8	69			52.4	29
105	62			52.5	31
105.2	71			52.6	33
105.4	79			52.7	38
105.6	62			52.8	26
105.8	68			52.9	28
106	77			53	27
106.2	73			53.1	30
106.4	66			53.2	27
106.6	54			53.3	25
106.8	76			53.4	21
107	69			53.5	24
107.2	76			53.6	28
107.4	78			53.7	30
107.6	74			53.8	26
107.8	72			53.9	24
108	62			54	27
108.2	74			54.1	27
108.4	67			54.2	25
108.6	75			54.3	19
108.8	60			54.4	22
109	64			54.5	28
109.2	79			54.6	29
109.4	76			54.7	31
109.6	68			54.8	35
109.8	85			54.9	29
110	54			55	26
110.2	66			55.1	24
110.4	64			55.2	36
110.6	60			55.3	24
110.8	49			55.4	28
111	62			55.5	23
111.2	42			55.6	34
111.4	62			55.7	26
111.6	60			55.8	26
111.8	63			55.9	21
112	57			56	28
112.2	70			56.1	23
112.4	72			56.2	34
112.6	58			56.3	28
112.8	79			56.4	24
113	82			56.5	30
113.2	62			56.6	19
113.4	80			56.7	18
113.6	51			56.8	21
113.8	44			56.9	21
114	60			57	25
114.2	67			57.1	25
114.4	52			57.2	19
114.6	53			57.3	24
114.8	58			57.4	24
115	70			57.5	22
115.2	64			57.6	17
115.4	71			57.7	25
115.6	59			57.8	23
115.8	68			57.9	24
116	47			58	26
116.2	61			58.1	31
116.4	50			58.2	23
116.6	53			58.3	18
116.8	37			58.4	22
117	61			58.5	35
117.2	43			58.6	17
117.4	56			58.7	28
117.6	61			58.8	24
117.8	68			58.9	15
118	65			59	28
118.2	58			59.1	28
118.4	53			59.2	28
118.6	54			59.3	12
118.8	57			59.4	20
119	55			59.5	22
119.2	49			59.6	29
119.4	56			59.7	19
119.6	53			59.8	24
119.8	50			59.9	19
120	44			60	19
120.2	60			60.1	28
120.4	45			60.2	17
120.6	64			60.3	17
120.8	58			60.4	29
121	58			60.5	22
121.2	62			60.6	16
121.4	61			60.7	24
121.6	40			60.8	15
121.8	58			60.9	25
122	55			61	18
122.2	40			61.1	16
122.4	54			61.2	28
122.6	52			61.3	21
122.8	56			61.4	20
123	57			61.5	22
123.2	60			61.6	20
123.4	41			61.7	23
123.6	61			61.8	21
123.8	46			61.9	15
124	49			62	17
124.2	48			62.1	26
124.4	45			62.2	21
124.6	52			62.3	21
124.8	41			62.4	13
125	55			62.5	26
125.2	50			62.6	24
125.4	44			62.7	20
125.6	60			62.8	20
125.8	51			62.9	16
126	50			63	25
126.2	45			63.1	24
126.4	40			63.2	24
126.6	45			63.3	14
126.8	47			63.4	17
127	37			63.5	25
127.2	40			63.6	21
127.4	38			63.7	21
127.6	36			63.8	26
127.8	40			63.9	19
128	31			64	20
128.2	50			64.1	20
128.4	43			64.2	35
128.6	37			64.3	14
128.8	49			64.4	14
129	45			64.5	15
129.2	50			64.6	17
129.4	46			64.7	21
129.6	54			64.8	19
129.8	41			64.9	24
130	40			65	23
130.2	44			65.1	22
130.4	52			65.2	22
130.6	42			65.3	23
130.8	42			65.4	13
131	43			65.5	14
131.2	37			65.6	18
131.4	49			65.7	25
131.6	49			65.8	15
131.8	35			65.9	23
132	34			66	17
132.2	41			66.1	23
132.4	44			66.2	19
132.6	44			66.3	15
132.8	48			66.4	19
133	46			66.5	26
133.2	53			66.6	16
133.4	39			66.7	18
133.6	33			66.8	12
133.8	43			66.9	19
134	51			67	16
134.2	51			67.1	13
134.4	43			67.2	17
134.6	47			67.3	18
134.8	48			67.4	9
135	39			67.5	18
135.2	40			67.6	15
135.4	49			67.7	14
135.6	30			67.8	15
135.8	46			67.9	12
136	46			68	24
136.2	49			68.1	20
136.4	42			68.2	19
136.6	41			68.3	19
136.8	47			68.4	10
137	41			68.5	15
137.2	41			68.6	19
137.4	43			68.7	15
137.6	36			68.8	15
137.8	39			68.9	16
138	41			69	15
138.2	39			69.1	24
138.4	52			69.2	10
138.6	42			69.3	22
138.8	32			69.4	15
139	37			69.5	17
139.2	41			69.6	16
139.4	44			69.7	17
139.6	40			69.8	12
139.8	48			69.9	14
140	44			70	9
140.2	44			70.1	13
140.4	42			70.2	17
140.6	41			70.3	14
140.8	46			70.4	23
141	38			70.5	17
141.2	37			70.6	16
141.4	38			70.7	8
141.6	30			70.8	11
141.8	37			70.9	15
142	48			71	11
142.2	35			71.1	13
142.4	36			71.2	15
142.6	45			71.3	14
142.8	39			71.4	15
143	38			71.5	16
143.2	28			71.6	14
143.4	45			71.7	13
143.6	35			71.8	25
143.8	35			71.9	17
144	40			72	18
144.2	44			72.1	17
144.4	38			72.2	19
144.6	58			72.3	15
144.8	23			72.4	14
145	33			72.5	12
145.2	38			72.6	18
145.4	28			72.7	16
145.6	29			72.8	13
145.8	41			72.9	12
146	41			73	18
146.2	43			73.1	12
146.4	47			73.2	15
146.6	27			73.3	16
146.8	36			73.4	18
147	43			73.5	11
147.2	37			73.6	17
147.4	44			73.7	15
147.6	37			73.8	13
147.8	30			73.9	14
148	31			74	11
148.2	35			74.1	13
148.4	30			74.2	21
148.6	44			74.3	15
148.8	30			74.4	16
149	34			74.5	12
149.2	37			74.6	9
149.4	40			74.7	10
149.6	31			74.8	16
149.8	28			74.9	20
150	41			75	9
150.2	36			75.1	17
150.4	28			75.2	11
150.6	37			75.3	9
150.8	37			75.4	9
151	46			75.5	14
151.2	37			75.6	20
151.4	34			75.7	18
151.6	30			75.8	10
151.8	36			75.9	11
152	36			76	11
152.2	34			76.1	10
152.4	36			76.2	17
152.6	40			76.3	8
152.8	34			76.4	15
153	31			76.5	21
153.2	35			76.6	12
153.4	41			76.7	12
153.6	32			76.8	11
153.8	36			76.9	16
154	31			77	18
154.2	28			77.1	9
154.4	30			77.2	12
154.6	25			77.3	16
154.8	30			77.4	18
155	36			77.5	10
155.2	21			77.6	11
155.4	33			77.7	17
155.6	26			77.8	11
155.8	27			77.9	17
156	30			78	10
156.2	35			78.1	23
156.4	39			78.2	16
156.6	32			78.3	17
156.8	37			78.4	14
157	33			78.5	12
157.2	27			78.6	11
157.4	32			78.7	14
157.6	27			78.8	12
157.8	27			78.9	11
158	34			79	20
158.2	30			79.1	8
158.4	25			79.2	12
158.6	25			79.3	11
158.8	19			79.4	15
159	34			79.5	8
159.2	33			79.6	14
159.4	41			79.7	10
159.6	29			79.8	14
159.8	35			79.9	10
160	29			80	17
160.2	22			80.1	11
160.4	25			80.2	10
160.6	42			80.3	16
160.8	30			80.4	15
161	31			80.5	11
161.2	22			80.6	8
161.4	36			80.7	14
161.6	27			80.8	8
161.8	28			80.9	11
162	19			81	14
162.2	39			81.1	10
162.4	27			81.2	5
162.6	36			81.3	8
162.8	36			81.4	8
163	38			81.5	15
163.2	28			81.6	14
163.4	27			81.7	13
163.6	34			81.8	10
163.8	22			81.9	4
164	28			82	12
164.2	30			82.1	20
164.4	32			82.2	12
164.6	28			82.3	18
164.8	23			82.4	14
165	28			82.5	13
165.2	37			82.6	9
165.4	26			82.7	16
165.6	29			82.8	15
165.8	33			82.9	12
166	27			83	9
166.2	29			83.1	8
166.4	26			83.2	14
166.6	16			83.3	11
166.8	24			83.4	7
167	18			83.5	14
167.2	32			83.6	16
167.4	21			83.7	14
167.6	34			83.8	9
167.8	24			83.9	19
168	30			84	11
168.2	20			84.1	9
168.4	20			84.2	13
168.6	22			84.3	11
168.8	28			84.4	13
169	31			84.5	15
169.2	21			84.6	10
169.4	26			84.7	11
169.6	29			84.8	13
169.8	22			84.9	9
170	25			85	8
170.2	18			85.1	11
170.4	20			85.2	13
170.6	31			85.3	8
170.8	22			85.4	12
171	31			85.5	9
171.2	24			85.6	9
171.4	36			85.7	8
171.6	20			85.8	7
171.8	16			85.9	8
172	28			86	8
172.2	23			86.1	13
172.4	24			86.2	6
172.6	19			86.3	9
172.8	22			86.4	20
173	32			86.5	12
173.2	30			86.6	12
173.4	27			86.7	12
173.6	21			86.8	11
173.8	26			86.9	5
174	17			87	18
174.2	22			87.1	8
174.4	33			87.2	5
174.6	29			87.3	7
174.8	26			87.4	12
175	23			87.5	12
175.2	27			87.6	5
175.4	20			87.7	9
175.6	31			87.8	9
175.8	26			87.9	14
176	31			88	8
176.2	25			88.1	13
176.4	27			88.2	11
176.6	22			88.3	5
176.8	24			88.4	13
177	24			88.5	9
177.2	24			88.6	7
177.4	27			88.7	9
177.6	22			88.8	10
177.8	18			88.9	6
178	24			89	13
178.2	33			89.1	8
178.4	24			89.2	12
178.6	14			89.3	9
178.8	23			89.4	10
179	23			89.5	7
179.2	22			89.6	12
179.4	23			89.7	11
179.6	22			89.8	10
179.8	26			89.9	12
180	29			90	13
180.2	20			90.1	14
180.4	24			90.2	7
180.6	19			90.3	6
180.8	26			90.4	17
181	33			90.5	11
181.2	16			90.6	10
181.4	28			90.7	14
181.6	20			90.8	2
181.8	21			90.9	8
182	23			91	8
182.2	23			91.1	7
182.4	29			91.2	5
182.6	24			91.3	11
182.8	25			91.4	9
183	18			91.5	7
183.2	29			91.6	9
183.4	28			91.7	6
183.6	20			91.8	13
183.8	13			91.9	8
184	21			92	13
184.2	27			92.1	5
184.4	16			92.2	8
184.6	16			92.3	12
184.8	22			92.4	8
185	19			92.5	5
185.2	28			92.6	4
185.4	13			92.7	13
185.6	24			92.8	13
185.8	17			92.9	9
186	20			93	12
186.2	25			93.1	10
186.4	16			93.2	8
186.6	20			93.3	10
186.8	24			93.4	7
187	17			93.5	8
187.2	27			93.6	7
187.4	19			93.7	10
187.6	23			93.8	11
187.8	30			93.9	9
188	25			94	12
188.2	28			94.1	9
188.4	18			94.2	11
188.6	29			94.3	12
188.8	22			94.4	7
189	15			94.5	9
189.2	29			94.6	9
189.4	29			94.7	9
189.6	23			94.8	19
189.8	11			94.9	10
190	20			95	12
190.2	22			95.1	12
190.4	21			95.2	14
190.6	28			95.3	8
190.8	29			95.4	12
191	23			95.5	11
191.2	24			95.6	10
191.4	21			95.7	8
191.6	21			95.8	12
191.8	28			95.9	12
192	21			96	9
192.2	16			96.1	11
192.4	16			96.2	14
192.6	19			96.3	8
192.8	21			96.4	6
193	30			96.5	7
193.2	21			96.6	8
193.4	30			96.7	7
193.6	17			96.8	9
193.8	15			96.9	7
194	20			97	6
194.2	23			97.1	9
194.4	16			97.2	9
194.6	23			97.3	8
194.8	22			97.4	8
195	21			97.5	13
195.2	15			97.6	14
195.4	16			97.7	8
195.6	21			97.8	3
195.8	24			97.9	11
196	16			98	8
196.2	14			98.1	8
196.4	22			98.2	14
196.6	13			98.3	7
196.8	17			98.4	11
197	22			98.5	4
197.2	23			98.6	9
197.4	19			98.7	14
197.6	18			98.8	9
197.8	19			98.9	11
198	19			99	13
198.2	11			99.1	8
198.4	12			99.2	9
198.6	14			99.3	3
198.8	17			99.4	9
199	10			99.5	7
199.2	32			99.6	9
199.4	18			99.7	8
199.6	11			99.8	12
199.8	21			99.9	8
200	16			100	10
200.2	19			100.1	5
200.4	20			100.2	6
200.6	26			100.3	10
200.8	12			100.4	7
201	17			100.5	12
201.2	17			100.6	8
201.4	17			100.7	9
201.6	16			100.8	15
201.8	20			100.9	8
202	26			101	8
202.2	28			101.1	5
202.4	27			101.2	8
202.6	21			101.3	4
202.8	11			101.4	9
203	18			101.5	6
203.2	23			101.6	3
203.4	21			101.7	6
203.6	18			101.8	8
203.8	20			101.9	14
204	18			102	16
204.2	17			102.1	6
204.4	20			102.2	13
204.6	17			102.3	6
204.8	18			102.4	15
205	20			102.5	7
205.2	17			102.6	7
205.4	11			102.7	11
205.6	15			102.8	5
205.8	23			102.9	13
206	16			103	11
206.2	22			103.1	3
206.4	23			103.2	8
206.6	21			103.3	6
206.8	18			103.4	6
207	24			103.5	13
207.2	11			103.6	7
207.4	21			103.7	8
207.6	19			103.8	8
207.8	12			103.9	10
208	16			104	7
208.2	13			104.1	6
208.4	15			104.2	11
208.6	18			104.3	11
208.8	16			104.4	6
209	14			104.5	4
209.2	17			104.6	9
209.4	25			104.7	6
209.6	13			104.8	3
209.8	16			104.9	8
210	22			105	8
210.2	16			105.1	10
210.4	25			105.2	6
210.6	19			105.3	13
210.8	12			105.4	5
211	22			105.5	7
211.2	11			105.6	11
211.4	14			105.7	6
211.6	20			105.8	6
211.8	7			105.9	6
212	14			106	4
212.2	18			106.1	13
212.4	9			106.2	9
212.6	14			106.3	7
212.8	20			106.4	7
213	14			106.5	9
213.2	17			106.6	6
213.4	22			106.7	8
213.6	8			106.8	5
213.8	13			106.9	11
214	12			107	10
214.2	15			107.1	10
214.4	12			107.2	8
214.6	24			107.3	5
214.8	14			107.4	1
215	24			107.5	4
215.2	21			107.6	11
215.4	15			107.7	9
215.6	12			107.8	4
215.8	16			107.9	7
216	17			108	12
216.2	11			108.1	3
216.4	16			108.2	5
216.6	13			108.3	7
216.8	13			108.4	11
217	17			108.5	3
217.2	16			108.6	5
217.4	16			108.7	7
217.6	10			108.8	6
217.8	16			108.9	8
218	11			109	6
218.2	13			109.1	8
218.4	11			109.2	8
218.6	17			109.3	8
218.8	20			109.4	5
219	19			109.5	8
219.2	21			109.6	8
219.4	19			109.7	3
219.6	18			109.8	11
219.8	23			109.9	6
220	12			110	5
220.2	19			110.1	9
220.4	18			110.2	2
220.6	15			110.3	7
220.8	11			110.4	7
221	15			110.5	7
221.2	21			110.6	6
221.4	17			110.7	6
221.6	19			110.8	8
221.8	10			110.9	7
222	18			111	13
222.2	14			111.1	10
222.4	21			111.2	6
222.6	19			111.3	11
222.8	14			111.4	12
223	15			111.5	8
223.2	17			111.6	7
223.4	14			111.7	9
223.6	7			111.8	13
223.8	11			111.9	5
224	13			112	9
224.2	8			112.1	6
224.4	10			112.2	5
224.6	14			112.3	11
224.8	18			112.4	7
225	17			112.5	6
225.2	10			112.6	6
225.4	18			112.7	6
225.6	12			112.8	8
225.8	15			112.9	5
226	9			113	7
226.2	16			113.1	10
226.4	17			113.2	8
226.6	15			113.3	9
226.8	11			113.4	9
227	26			113.5	5
227.2	17			113.6	10
227.4	7			113.7	4
227.6	10			113.8	5
227.8	11			113.9	7
228	16			114	10
228.2	14			114.1	8
228.4	12			114.2	6
228.6	10			114.3	4
228.8	10			114.4	9
229	14			114.5	8
229.2	13			114.6	6
229.4	9			114.7	6
229.6	15			114.8	8
229.8	11			114.9	8
230	16			115	9
230.2	13			115.1	5
230.4	15			115.2	1
230.6	14			115.3	6
230.8	9			115.4	4
231	16			115.5	10
231.2	9			115.6	11
231.4	6			115.7	9
231.6	16			115.8	8
231.8	16			115.9	9
232	14			116	5
232.2	14			116.1	4
232.4	12			116.2	12
232.6	16			116.3	6
232.8	9			116.4	3
233	16			116.5	4
233.2	15			116.6	5
233.4	12			116.7	8
233.6	13			116.8	9
233.8	10			116.9	10
234	15			117	3
234.2	13			117.1	7
234.4	16			117.2	6
234.6	12			117.3	6
234.8	12			117.4	4
235	11			117.5	9
235.2	4			117.6	6
235.4	15			117.7	5
235.6	14			117.8	6
235.8	16			117.9	8
236	16			118	5
236.2	15			118.1	5
236.4	13			118.2	6
236.6	9			118.3	9
236.8	17			118.4	8
237	12			118.5	6
237.2	18			118.6	9
237.4	13			118.7	4
237.6	14			118.8	5
237.8	13			118.9	6
238	12			119	9
238.2	15			119.1	9
238.4	11			119.2	7
238.6	18			119.3	7
238.8	10			119.4	10
239	15			119.5	7
239.2	11			119.6	10
239.4	8			119.7	8
239.6	13			119.8	1
239.8	13			119.9	8
240	10			120	6
240.2	12			120.1	6
240.4	15			120.2	6
240.6	14			120.3	4
240.8	9			120.4	10
241	13			120.5	8
241.2	14			120.6	8
241.4	5			120.7	6
241.6	12			120.8	1
241.8	15			120.9	2
242	15			121	6
242.2	17			121.1	8
242.4	11			121.2	9
242.6	11			121.3	10
242.8	11			121.4	3
243	8			121.5	6
243.2	7			121.6	6
243.4	14			121.7	7
243.6	15			121.8	2
243.8	11			121.9	2
244	15			122	6
244.2	25			122.1	8
244.4	16			122.2	6
244.6	9			122.3	5
244.8	11			122.4	7
245	14			122.5	10
245.2	12			122.6	6
245.4	20			122.7	5
245.6	10			122.8	6
245.8	5			122.9	7
246	16			123	16
246.2	16			123.1	10
246.4	12			123.2	4
246.6	11			123.3	5
246.8	10			123.4	6
247	13			123.5	9
247.2	14			123.6	11
247.4	11			123.7	7
247.6	18			123.8	4
247.8	13			123.9	7
248	13			124	11
248.2	15			124.1	5
248.4	11			124.2	5
248.6	4			124.3	7
248.8	17			124.4	5
249	11			124.5	4
249.2	14			124.6	2
249.4	18			124.7	6
249.6	4			124.8	1
249.8	13			124.9	8
250	12			125	4
250.2	7			125.1	1
250.4	14			125.2	10
250.6	17			125.3	2
250.8	10			125.4	5
251	14			125.5	6
251.2	8			125.6	7
251.4	7			125.7	5
251.6	10			125.8	6
251.8	13			125.9	9
252	9			126	5
252.2	4			126.1	10
252.4	11			126.2	6
252.6	14			126.3	4
252.8	14			126.4	7
253	8			126.5	5
253.2	20			126.6	5
253.4	16			126.7	4
253.6	5			126.8	3
253.8	10			126.9	7
254	5			127	3
254.2	12			127.1	6
254.4	2			127.2	8
254.6	5			127.3	5
254.8	16			127.4	4
255	9			127.5	5
255.2	7			127.6	3
255.4	14			127.7	5
255.6	12			127.8	6
255.8	11			127.9	5
256	8			128	7
256.2	8			128.1	3
256.4	5			128.2	9
256.6	11			128.3	6
256.8	10			128.4	5
257	7			128.5	5
257.2	11			128.6	1
257.4	12			128.7	6
257.6	8			128.8	6
257.8	9			128.9	7
258	20			129	9
258.2	9			129.1	5
258.4	4			129.2	2
258.6	11			129.3	6
258.8	9			129.4	4
259	11			129.5	1
259.2	10			129.6	3
259.4	6			129.7	6
259.6	10			129.8	5
259.8	9			129.9	8
260	12			130	6
260.2	8			130.1	6
260.4	8			130.2	5
260.6	11			130.3	7
260.8	8			130.4	3
261	21			130.5	4
261.2	11			130.6	5
261.4	11			130.7	10
261.6	13			130.8	10
261.8	11			130.9	2
262	13			131	8
262.2	11			131.1	6
262.4	5			131.2	5
262.6	12			131.3	9
262.8	11			131.4	5
263	21			131.5	3
263.2	14			131.6	8
263.4	8			131.7	8
263.6	10			131.8	2
263.8	8			131.9	6
264	9			132	6
264.2	11			132.1	6
264.4	10			132.2	4
264.6	12			132.3	4
264.8	7			132.4	8
265	12			132.5	9
265.2	11			132.6	3
265.4	16			132.7	10
265.6	8			132.8	9
265.8	10			132.9	6
266	12			133	3
266.2	13			133.1	2
266.4	7			133.2	5
266.6	9			133.3	8
266.8	11			133.4	7
267	6			133.5	9
267.2	8			133.6	4
267.4	3			133.7	4
267.6	13			133.8	7
267.8	10			133.9	4
268	10			134	5
268.2	5			134.1	3
268.4	9			134.2	5
268.6	10			134.3	4
268.8	10			134.4	4
269	6			134.5	2
269.2	8			134.6	8
269.4	11			134.7	7
269.6	14			134.8	18
269.8	12			134.9	5
270	4			135	3
270.2	11			135.1	7
270.4	11			135.2	11
270.6	9			135.3	8
270.8	13			135.4	6
271	11			135.5	5
271.2	5			135.6	3
271.4	2			135.7	3
271.6	9			135.8	6
271.8	12			135.9	6
272	12			136	6
272.2	6			136.1	9
272.4	7			136.2	4
272.6	12			136.3	3
272.8	9			136.4	7
273	11			136.5	3
273.2	11			136.6	9
273.4	15			136.7	8
273.6	5			136.8	2
273.8	8			136.9	3
274	8			137	3
274.2	12			137.1	7
274.4	7			137.2	5
274.6	10			137.3	6
274.8	10			137.4	3
275	14			137.5	4
275.2	13			137.6	4
275.4	12			137.7	2
275.6	6			137.8	7
275.8	9			137.9	6
276	11			138	3
276.2	7			138.1	8
276.4	10			138.2	6
276.6	8			138.3	3
276.8	10			138.4	4
277	5			138.5	4
277.2	9			138.6	5
277.4	11			138.7	5
277.6	9			138.8	9
277.8	16			138.9	6
278	11			139	6
278.2	8			139.1	7
278.4	7			139.2	7
278.6	18			139.3	6
278.8	6			139.4	4
279	9			139.5	6
279.2	10			139.6	4
279.4	14			139.7	5
279.6	8			139.8	4
279.8	17			139.9	3
280	3			140	4
280.2	12			140.1	3
280.4	14			140.2	4
280.6	9			140.3	10
280.8	7			140.4	2
281	9			140.5	1
281.2	9			140.6	5
281.4	8			140.7	7
281.6	9			140.8	4
281.8	4			140.9	7
282	4			141	7
282.2	8			141.1	9
282.4	7			141.2	3
282.6	9			141.3	6
282.8	9			141.4	5
283	7			141.5	2
283.2	9			141.6	8
283.4	7			141.7	4
283.6	6			141.8	10
283.8	8			141.9	4
284	9			142	4
284.2	3			142.1	6
284.4	13			142.2	3
284.6	8			142.3	5
284.8	7			142.4	5
285	11			142.5	7
285.2	4			142.6	6
285.4	6			142.7	12
285.6	4			142.8	3
285.8	7			142.9	5
286	18			143	7
286.2	4			143.1	9
286.4	8			143.2	8
286.6	6			143.3	4
286.8	7			143.4	7
287	8			143.5	5
287.2	6			143.6	1
287.4	14			143.7	5
287.6	10			143.8	5
287.8	7			143.9	6
288	12			144	9
288.2	7			144.1	4
288.4	10			144.2	7
288.6	4			144.3	3
288.8	7			144.4	2
289	8			144.5	7
289.2	8			144.6	6
289.4	8			144.7	3
289.6	11			144.8	7
289.8	10			144.9	3
290	10			145	3
290.2	5			145.1	5
290.4	5			145.2	6
290.6	8			145.3	4
290.8	10			145.4	4
291	5			145.5	5
291.2	8			145.6	6
291.4	10			145.7	3
291.6	10			145.8	8
291.8	4			145.9	4
292	14			146	5
292.2	8			146.1	3
292.4	6			146.2	5
292.6	10			146.3	2
292.8	4			146.4	7
293	8			146.5	7
293.2	14			146.6	4
293.4	10			146.7	2
293.6	4			146.8	4
293.8	6			146.9	7
294	9			147	4
294.2	8			147.1	8
294.4	9			147.2	7
294.6	8			147.3	3
294.8	10			147.4	3
295	5			147.5	5
295.2	11			147.6	4
295.4	6			147.7	10
295.6	4			147.8	4
295.8	8			147.9	3
296	5			148	6
296.2	10			148.1	4
296.4	9			148.2	3
296.6	5			148.3	5
296.8	7			148.4	5
297	14			148.5	2
297.2	8			148.6	0
297.4	9			148.7	4
297.6	9			148.8	3
297.8	9			148.9	3
298	6			149	3
298.2	9			149.1	0
298.4	6			149.2	6
298.6	11			149.3	6
298.8	15			149.4	2
299	5			149.5	4
299.2	10			149.6	2
299.4	6			149.7	7
299.6	8			149.8	2
299.8	11			149.9	1
300	7			150	5
300.2	8			150.1	2
300.4	16			150.2	1
300.6	2			150.3	9
300.8	5			150.4	1
301	4			150.5	3
301.2	7			150.6	5
301.4	3			150.7	4
301.6	7			150.8	6
301.8	9			150.9	7
302	5			151	3
302.2	6			151.1	4
302.4	12			151.2	3
302.6	7			151.3	6
302.8	8			151.4	7
303	8			151.5	4
303.2	5			151.6	4
303.4	7			151.7	5
303.6	11			151.8	2
303.8	4			151.9	2
304	8			152	1
304.2	17			152.1	0
304.4	8			152.2	10
304.6	6			152.3	5
304.8	8			152.4	6
305	5			152.5	6
305.2	4			152.6	0
305.4	7			152.7	1
305.6	5			152.8	6
305.8	6			152.9	4
306	9			153	1
306.2	6			153.1	2
306.4	9			153.2	2
306.6	9			153.3	2
306.8	6			153.4	4
307	7			153.5	6
307.2	5			153.6	12
307.4	10			153.7	3
307.6	6			153.8	4
307.8	3			153.9	11
308	13			154	2
308.2	6			154.1	5
308.4	8			154.2	4
308.6	7			154.3	4
308.8	5			154.4	5
309	5			154.5	1
309.2	4			154.6	1
309.4	13			154.7	4
309.6	3			154.8	6
309.8	7			154.9	5
310	8			155	4
310.2	8			155.1	6
310.4	7			155.2	4
310.6	4			155.3	6
310.8	8			155.4	6
311	1			155.5	4
311.2	12			155.6	2
311.4	11			155.7	3
311.6	4			155.8	6
311.8	10			155.9	5
312	10			156	8
312.2	7			156.1	3
312.4	3			156.2	5
312.6	7			156.3	0
312.8	9			156.4	5
313	7			156.5	6
313.2	11			156.6	1
313.4	6			156.7	9
313.6	9			156.8	2
313.8	4			156.9	5
314	5			157	4
314.2	4			157.1	7
314.4	3			157.2	3
314.6	9			157.3	6
314.8	10			157.4	4
315	8			157.5	6
315.2	2			157.6	4
315.4	8			157.7	3
315.6	12			157.8	1
315.8	7			157.9	7
316	8			158	3
316.2	7			158.1	7
316.4	6			158.2	5
316.6	1			158.3	2
316.8	7			158.4	4
317	6			158.5	4
317.2	5			158.6	7
317.4	7			158.7	7
317.6	4			158.8	3
317.8	5			158.9	7
318	7			159	3
318.2	7			159.1	5
318.4	6			159.2	7
318.6	7			159.3	4
318.8	7			159.4	3
319	10			159.5	3
319.2	8			159.6	6
319.4	6			159.7	1
319.6	7			159.8	4
319.8	7			159.9	5
320	6			160	6
320.2	5			160.1	2
320.4	8			160.2	3
320.6	9			160.3	7
320.8	5			160.4	3
321	10			160.5	4
321.2	9			160.6	3
321.4	4			160.7	3
321.6	7			160.8	2
321.8	7			160.9	5
322	7			161	7
322.2	8			161.1	7
322.4	6			161.2	3
322.6	8			161.3	7
322.8	6			161.4	4
323	3			161.5	4
323.2	7			161.6	3
323.4	4			161.7	6
323.6	7			161.8	9
323.8	6			161.9	4
324	7			162	3
324.2	9			162.1	2
324.4	3			162.2	6
324.6	10			162.3	4
324.8	9			162.4	1
325	14			162.5	4
325.2	4			162.6	5
325.4	5			162.7	7
325.6	9			162.8	8
325.8	4			162.9	8
326	6			163	4
326.2	10			163.1	2
326.4	8			163.2	5
326.6	7			163.3	2
326.8	7			163.4	4
327	7			163.5	3
327.2	6			163.6	2
327.4	3			163.7	1
327.6	9			163.8	7
327.8	8			163.9	5
328	6			164	7
328.2	8			164.1	2
328.4	11			164.2	3
328.6	6			164.3	4
328.8	4			164.4	4
329	6			164.5	3
329.2	4			164.6	4
329.4	8			164.7	3
329.6	6			164.8	5
329.8	5			164.9	2
330	5			165	4
330.2	5			165.1	2
330.4	6			165.2	3
330.6	9			165.3	5
330.8	6			165.4	4
331	7			165.5	4
331.2	7			165.6	3
331.4	4			165.7	2
331.6	5			165.8	6
331.8	8			165.9	7
332	5			166	4
332.2	6			166.1	2
332.4	3			166.2	3
332.6	8			166.3	2
332.8	8			166.4	1
333	10			166.5	4
333.2	6			166.6	6
333.4	10			166.7	6
333.6	8			166.8	4
333.8	5			166.9	5
334	8			167	5
334.2	4			167.1	4
334.4	4			167.2	4
334.6	6			167.3	5
334.8	5			167.4	4
335	9			167.5	4
335.2	5			167.6	2
335.4	10			167.7	2
335.6	1			167.8	5
335.8	3			167.9	5
336	5			168	4
336.2	7			168.1	4
336.4	2			168.2	2
336.6	8			168.3	4
336.8	3			168.4	2
337	9			168.5	7
337.2	4			168.6	4
337.4	5			168.7	6
337.6	8			168.8	3
337.8	3			168.9	2
338	9			169	4
338.2	11			169.1	10
338.4	2			169.2	1
338.6	6			169.3	3
338.8	8			169.4	3
339	4			169.5	4
339.2	5			169.6	1
339.4	4			169.7	1
339.6	7			169.8	5
339.8	9			169.9	3
340	9			170	5
340.2	4			170.1	5
340.4	4			170.2	3
340.6	4			170.3	2
340.8	3			170.4	6
341	7			170.5	1
341.2	5			170.6	3
341.4	6			170.7	3
341.6	5			170.8	4
341.8	6			170.9	2
342	7			171	2
342.2	6			171.1	6
342.4	7			171.2	5
342.6	5			171.3	2
342.8	6			171.4	7
343	8			171.5	2
343.2	3			171.6	4
343.4	4			171.7	4
343.6	10			171.8	7
343.8	7			171.9	1
344	9			172	0
344.2	5			172.1	3
344.4	10			172.2	5
344.6	8			172.3	3
344.8	7			172.4	3
345	7			172.5	0
345.2	2			172.6	6
345.4	5			172.7	0
345.6	9			172.8	3
345.8	4			172.9	6
346	7			173	6
346.2	8			173.1	4
346.4	6			173.2	2
346.6	5			173.3	5
346.8	6			173.4	1
347	3			173.5	5
347.2	6			173.6	3
347.4	6			173.7	4
347.6	8			173.8	4
347.8	2			173.9	4
348	8			174	1
348.2	4			174.1	4
348.4	4			174.2	3
348.6	2			174.3	2
348.8	7			174.4	4
349	6			174.5	6
349.2	7			174.6	1
349.4	11			174.7	1
349.6	5			174.8	6
349.8	6			174.9	2
350	6			175	5
350.2	3			175.1	2
350.4	4			175.2	5
350.6	9			175.3	2
350.8	8			175.4	3
351	6			175.5	7
351.2	4			175.6	3
351.4	12			175.7	1
351.6	2			175.8	1
351.8	6			175.9	1
352	10			176	1
352.2	5			176.1	5
352.4	3			176.2	5
352.6	8			176.3	5
352.8	8			176.4	4
353	3			176.5	3
353.2	1			176.6	6
353.4	5			176.7	6
353.6	3			176.8	4
353.8	4			176.9	3
354	1			177	4
354.2	5			177.1	0
354.4	8			177.2	2
354.6	4			177.3	2
354.8	5			177.4	3
355	10			177.5	2
355.2	3			177.6	1
355.4	3			177.7	7
355.6	2			177.8	4
355.8	2			177.9	5
356	2			178	6
356.2	2			178.1	1
356.4	8			178.2	2
356.6	5			178.3	4
356.8	5			178.4	4
357	1			178.5	4
357.2	9			178.6	4
357.4	7			178.7	4
357.6	5			178.8	4
357.8	3			178.9	6
358	5			179	7
358.2	7			179.1	3
358.4	5			179.2	2
358.6	6			179.3	3
358.8	6			179.4	2
359	5			179.5	3
359.2	6			179.6	4
359.4	7			179.7	4
359.6	9			179.8	4
359.8	7			179.9	2
360	4			180	2
360.2	3			180.1	3
360.4	7			180.2	3
360.6	3			180.3	3
360.8	4			180.4	0
361	4			180.5	6
361.2	7			180.6	3
361.4	9			180.7	3
361.6	7			180.8	3
361.8	11			180.9	3
362	10			181	2
362.2	2			181.1	2
362.4	3			181.2	4
362.6	5			181.3	4
362.8	7			181.4	3
363	8			181.5	3
363.2	5			181.6	2
363.4	7			181.7	2
363.6	2			181.8	3
363.8	6			181.9	1
364	6			182	1
364.2	6			182.1	4
364.4	4			182.2	2
364.6	4			182.3	2
364.8	4			182.4	5
365	5			182.5	1
365.2	4			182.6	1
365.4	4			182.7	0
365.6	7			182.8	1
365.8	4			182.9	4
366	8			183	5
366.2	4			183.1	3
366.4	5			183.2	5
366.6	4			183.3	1
366.8	5			183.4	2
367	6			183.5	3
367.2	3			183.6	1
367.4	4			183.7	1
367.6	3			183.8	7
367.8	5			183.9	2
368	7			184	2
368.2	5			184.1	3
368.4	7			184.2	2
368.6	5			184.3	2
368.8	4			184.4	4
369	5			184.5	2
369.2	6			184.6	4
369.4	9			184.7	2
369.6	3			184.8	5
369.8	3			184.9	3
370	4			185	4
370.2	4			185.1	5
370.4	5			185.2	8
370.6	8			185.3	2
370.8	5			185.4	6
371	5			185.5	6
371.2	4			185.6	4
371.4	2			185.7	2
371.6	2			185.8	5
371.8	7			185.9	1
372	5			186	5
372.2	5			186.1	3
372.4	8			186.2	3
372.6	3			186.3	3
372.8	6			186.4	5
373	4			186.5	4
373.2	5			186.6	4
373.4	9			186.7	3
373.6	4			186.8	4
373.8	4			186.9	2
374	3			187	2
374.2	5			187.1	2
374.4	4			187.2	0
374.6	5			187.3	6
374.8	2			187.4	4
375	6			187.5	5
375.2	1			187.6	3
375.4	11			187.7	3
375.6	6			187.8	4
375.8	5			187.9	2
376	0			188	4
376.2	7			188.1	4
376.4	8			188.2	1
376.6	2			188.3	5
376.8	2			188.4	1
377	3			188.5	6
377.2	4			188.6	3
377.4	5			188.7	5
377.6	4			188.8	4
377.8	2			188.9	3
378	6			189	4
378.2	3			189.1	0
378.4	4			189.2	4
378.6	2			189.3	3
378.8	2			189.4	2
379	8			189.5	3
379.2	11			189.6	0
379.4	10			189.7	5
379.6	7			189.8	1
379.8	4			189.9	1
380	4			190	4
380.2	6			190.1	2
380.4	7			190.2	4
380.6	7			190.3	6
380.8	4			190.4	3
381	9			190.5	3
381.2	9			190.6	0
381.4	3			190.7	4
381.6	4			190.8	3
381.8	4			190.9	1
382	1			191	3
382.2	9			191.1	1
382.4	5			191.2	4
382.6	4			191.3	4
382.8	4			191.4	4
383	3			191.5	0
383.2	7			191.6	3
383.4	5			191.7	2
383.6	1			191.8	3
383.8	6			191.9	2
384	5			192	4
384.2	2			192.1	2
384.4	6			192.2	6
384.6	3			192.3	3
384.8	4			192.4	1
385	2			192.5	3
385.2	3			192.6	2
385.4	4			192.7	1
385.6	0			192.8	3
385.8	3			192.9	3
386	7			193	6
386.2	6			193.1	0
386.4	0			193.2	1
386.6	4			193.3	1
386.8	7			193.4	7
387	6			193.5	1
387.2	5			193.6	1
387.4	5			193.7	1
387.6	4			193.8	4
387.8	2			193.9	0
388	5			194	3
388.2	5			194.1	1
388.4	7			194.2	1
388.6	5			194.3	3
388.8	6			194.4	5
389	4			194.5	2
389.2	4			194.6	1
389.4	2			194.7	3
389.6	5			194.8	1
389.8	7			194.9	3
390	6			195	1
390.2	5			195.1	3
390.4	3			195.2	1
390.6	6			195.3	2
390.8	6			195.4	1
391	5			195.5	2
391.2	3			195.6	1
391.4	3			195.7	2
391.6	4			195.8	6
391.8	2			195.9	4
392	2			196	2
392.2	6			196.1	1
392.4	5			196.2	2
392.6	6			196.3	4
392.8	3			196.4	2
393	8			196.5	2
393.2	4			196.6	8
393.4	7			196.7	5
393.6	2			196.8	1
393.8	3			196.9	4
394	3			197	1
394.2	6			197.1	2
394.4	4			197.2	3
394.6	7			197.3	2
394.8	4			197.4	1
395	8			197.5	2
395.2	7			197.6	6
395.4	6			197.7	5
395.6	1			197.8	1
395.8	2			197.9	2
396	2			198	3
396.2	7			198.1	1
396.4	6			198.2	3
396.6	5			198.3	2
396.8	10			198.4	6
397	1			198.5	3
397.2	3			198.6	2
397.4	6			198.7	2
397.6	5			198.8	3
397.8	1			198.9	4
398	2			199	3
398.2	7			199.1	0
398.4	5			199.2	2
398.6	5			199.3	3
398.8	2			199.4	2
399	3			199.5	3
399.2	5			199.6	1
399.4	6			199.7	3
399.6	1			199.8	6
[truncated: 2,001 more rows]

## Sheet: Figure 2e
	λem	λem	λem	λem	λem	λem	λem	λem	λem	λem	λem	λem	λem	λem	λem	λem	λem	λem	λem	λem	λem	λem	λem	λem	λem	λem	λem	λem	λem	λem	λem	λem	λem	λem	λem	λem	λem	λem	λem	λem	λem	λem	λem	λem	λem	λem	λem	λem	λem
	300	302	304	306	308	310	312	314	316	318	320	322	324	326	328	330	332	334	336	338	340	342	344	346	348	350	352	354	356	358	360	362	364	366	368	370	372	374	376	378	380	382	384	386	388	390	392	394	396
Time (ns)	Counts	Counts	Counts	Counts	Counts	Counts	Counts	Counts	Counts	Counts	Counts	Counts	Counts	Counts	Counts	Counts	Counts	Counts	Counts	Counts	Counts	Counts	Counts	Counts	Counts	Counts	Counts	Counts	Counts	Counts	Counts	Counts	Counts	Counts	Counts	Counts	Counts	Counts	Counts	Counts	Counts	Counts	Counts	Counts	Counts	Counts	Counts	Counts	Counts
--
0	73482	29277	9406	8219	7710	8105	7968	6093	5051	3979	3206	2613	2625	2187	2189	2448	2741	3151	3148	2891	2968	3255	3633	4267	4637	5173	5797	6051	6662	7182	7884	8286	8722	8786	9267	9463	10246	10104	9767	9647	9907	9868	9576	9359	9286	9288	9172	8662	8345
250000	1578	168	109	99	109	101	93	95	87	84	75	92	72	90	88	92	82	93	86	97	111	107	97	138	105	126	116	108	117	116	132	103	133	143	138	146	185	147	188	190	147	160	145	179	147	161	179	149	159
500000	863	123	70	68	73	78	75	67	60	64	57	51	63	66	61	79	71	81	72	81	68	102	90	103	71	79	83	101	83	85	92	87	99	102	102	134	101	116	121	127	122	101	117	123	128	146	124	130	111
750000	593	96	45	60	68	59	48	50	53	36	56	42	39	49	50	43	54	47	56	42	74	61	66	59	62	78	79	65	45	61	67	80	83	91	80	97	102	86	88	90	93	121	95	100	77	96	90	84	81
1000000	416	68	54	42	40	49	47	53	48	38	38	34	41	44	47	43	40	40	33	61	50	55	57	49	67	58	47	58	49	49	53	54	53	56	57	65	81	72	58	64	61	68	82	65	78	73	65	67	55
1250000	365	58	33	30	42	39	44	39	34	40	46	36	35	48	34	38	42	36	42	34	47	42	31	49	36	53	36	32	52	43	45	50	57	59	33	60	74	63	58	59	63	77	71	52	72	67	49	49	63
1500000	309	50	25	46	32	34	33	34	28	17	36	32	32	35	31	39	33	30	23	30	37	27	37	42	35	43	46	30	29	38	41	47	31	40	46	41	45	47	51	42	45	61	51	55	50	47	62	50	38
1750000	247	32	26	29	16	20	30	26	28	22	22	31	20	16	22	11	21	35	25	28	32	28	45	37	37	34	28	28	30	30	42	31	40	47	41	51	44	36	46	37	41	45	60	37	48	34	41	46	38
2000000	186	32	26	28	23	19	19	18	21	19	10	24	21	16	21	22	23	22	19	23	26	19	21	32	25	21	25	24	25	31	31	23	36	33	34	40	37	35	34	34	48	30	29	38	29	29	44	31	34
2250000	189	40	14	17	12	19	20	15	14	12	15	9	18	16	18	14	15	13	18	23	13	20	16	24	21	27	25	17	28	26	19	30	33	29	26	41	20	24	33	33	32	30	28	32	35	27	23	35	35
2500000	172	24	16	19	15	14	14	19	18	16	22	14	15	8	18	14	8	15	12	17	14	8	22	16	18	24	24	20	23	23	27	22	35	18	30	30	28	27	30	26	34	18	30	28	32	22	38	19	16
2750000	154	30	18	14	15	12	20	17	9	12	7	8	17	10	14	11	14	19	18	17	12	17	20	19	17	16	15	17	16	11	28	21	20	13	22	18	25	23	34	13	28	20	26	21	27	22	28	29	24
3000000	116	23	10	11	19	12	9	14	8	11	7	8	10	12	10	19	9	16	9	10	13	12	9	15	9	13	22	13	17	13	16	11	12	18	23	19	26	18	16	21	24	28	28	25	15	21	25	16	21
3250000	136	25	6	9	10	16	12	11	8	10	5	13	10	7	7	8	10	13	14	10	10	20	9	10	23	16	9	13	14	10	13	22	21	12	23	16	18	16	15	22	21	15	26	20	14	21	15	14	24
3500000	108	17	5	7	11	13	6	6	11	12	11	5	10	10	16	3	6	10	12	5	9	15	13	9	17	11	8	16	16	9	17	11	13	15	8	12	13	22	12	21	20	13	24	18	20	14	11	12	11
3750000	103	18	3	11	11	8	6	9	10	6	6	7	10	7	6	6	10	8	9	6	7	10	11	11	15	8	7	9	9	7	15	11	12	8	16	13	7	13	15	15	17	13	9	25	17	6	10	15	13
4000000	90	14	6	6	7	6	4	7	4	5	12	6	9	7	9	5	10	5	9	9	5	12	8	6	12	10	9	13	12	11	5	13	12	13	17	10	10	12	16	15	13	14	20	7	20	14	14	13	11
4250000	109	12	4	11	7	9	10	8	9	7	5	5	7	3	8	7	5	7	9	9	10	12	7	7	9	9	10	5	6	8	10	15	7	6	6	13	9	12	18	17	14	11	23	11	13	14	12	18	12
4500000	94	12	8	9	8	9	2	10	4	1	5	5	6	5	7	2	11	8	5	8	12	8	8	7	10	9	6	8	10	10	6	6	10	5	14	7	13	13	15	11	16	7	13	12	14	13	8	14	19
4750000	75	17	4	7	4	5	3	3	5	3	7	1	2	5	6	5	1	6	5	7	7	6	7	6	6	10	8	3	6	6	8	7	4	8	6	7	8	12	7	14	14	11	10	8	10	11	12	11	9
5000000	81	11	5	3	5	4	4	3	5	5	1	2	4	4	10	3	7	5	2	5	7	4	7	7	10	7	5	2	5	5	3	8	2	8	5	9	7	13	6	5	10	9	13	7	7	6	7	9	1
5250000	58	8	7	7	5	7	3	2	6	2	3	5	2	6	4	6	4	7	3	5	5	4	2	8	7	5	4	6	4	9	5	5	14	10	7	11	7	8	6	8	9	5	13	11	13	6	10	5	4
5500000	88	15	7	8	7	6	2	8	2	0	5	4	3	2	2	4	9	7	3	4	6	11	2	1	2	6	4	7	3	2	6	6	6	3	10	6	11	7	11	6	5	9	4	8	8	4	6	8	9
5750000	77	7	1	2	2	3	3	3	3	1	0	3	4	3	2	1	2	2	5	2	2	3	4	6	5	3	7	7	4	6	7	8	6	5	3	6	9	7	5	10	5	7	8	2	11	7	14	9	9
6000000	55	10	4	4	2	2	5	6	1	4	1	6	5	1	1	4	3	4	3	4	6	5	6	10	12	6	5	6	6	3	11	5	1	8	7	7	5	3	2	6	4	5	9	8	6	5	4	4	5
6250000	71	7	2	2	6	4	4	2	5	4	0	1	3	2	0	2	5	3	2	3	4	6	3	5	4	3	4	6	5	1	7	6	5	7	7	6	3	3	7	5	8	7	4	5	9	7	10	10	7
6500000	55	7	1	3	4	5	2	4	2	5	1	2	3	2	6	1	5	2	1	1	5	5	6	7	5	9	3	5	2	2	6	3	4	3	3	3	6	3	7	5	6	6	7	8	11	4	5	7	11
6750000	76	12	3	3	2	3	6	4	3	8	1	4	3	4	2	4	2	4	6	7	2	2	4	4	5	2	4	3	4	3	6	4	3	4	1	8	4	5	4	4	2	7	8	8	5	3	4	5	5
7000000	50	4	6	0	0	4	1	1	1	1	4	3	2	4	1	3	0	1	3	2	3	3	2	1	3	3	2	4	2	1	2	3	2	5	2	3	3	1	4	5	5	4	4	3	5	5	7	7	3
7250000	45	7	4	4	3	1	3	2	6	4	1	2	1	0	3	4	0	4	5	1	1	5	3	3	4	2	7	3	2	2	2	4	1	2	4	8	4	8	4	3	6	3	3	9	2	4	6	6	6
7500000	46	8	6	3	4	2	2	1	0	0	3	0	3	3	2	3	3	0	4	3	3	2	2	0	2	1	5	2	4	5	3	2	3	3	7	3	6	6	2	5	7	5	6	4	7	2	4	4	6
7750000	47	5	3	1	1	2	7	1	3	5	1	0	2	3	0	0	1	1	3	2	1	1	2	4	4	3	3	4	1	0	2	1	2	5	1	3	6	4	2	4	4	7	1	3	7	3	3	5	1
8000000	46	7	2	2	4	2	2	1	3	2	3	2	4	0	3	1	2	2	1	1	1	2	4	4	1	3	6	4	5	2	3	6	2	1	6	4	2	5	4	4	6	5	4	9	1	2	6	6	6
8250000	30	5	3	0	0	2	5	1	3	0	2	0	3	3	1	4	1	4	1	2	1	4	3	3	2	4	5	1	2	5	0	1	4	1	3	4	1	4	5	3	5	3	6	2	5	1	2	2	1
8500000	42	2	2	2	2	0	3	2	1	4	0	3	3	2	2	3	1	2	2	1	3	3	5	3	2	3	2	2	1	3	1	5	1	0	5	3	2	1	5	1	5	3	6	2	2	5	3	3	5
8750000	42	3	3	3	1	2	0	1	1	2	2	1	3	2	1	1	1	1	2	1	2	2	0	2	0	4	1	4	1	0	3	3	2	2	7	4	4	3	2	2	2	3	1	3	5	4	6	1	1
9000000	49	5	1	1	1	1	3	1	1	0	2	1	3	0	2	0	0	0	1	1	4	3	0	1	3	1	1	4	1	5	2	1	3	2	2	3	4	2	2	6	3	2	3	3	1	3	2	6	5
9250000	40	5	0	2	1	1	1	0	2	1	4	2	0	0	0	2	0	1	1	4	3	4	1	1	1	3	2	0	3	1	1	4	2	0	4	3	3	3	0	5	4	2	4	0	1	4	1	3	3
9500000	36	5	0	1	0	4	1	1	1	1	2	1	1	0	1	2	1	0	2	1	2	3	1	3	0	2	2	1	2	1	3	2	2	2	3	2	5	0	2	6	4	2	4	6	2	2	2	1	4
9750000	31	2	3	2	1	3	2	1	0	1	0	1	1	3	2	4	2	0	1	3	0	2	2	2	4	5	0	3	1	1	2	4	2	3	3	5	5	0	0	4	1	2	1	2	2	3	2	4	2
10000000	29	8	0	0	1	0	3	0	1	0	1	0	1	1	0	1	2	1	0	1	1	0	3	3	3	5	1	3	0	4	0	3	3	4	1	8	1	1	3	2	0	4	2	1	6	4	0	4	1
10250000	29	5	4	1	2	1	0	1	2	1	2	2	0	2	1	0	1	3	1	0	1	0	2	2	0	1	2	2	1	2	1	2	2	3	3	3	2	1	0	3	2	1	4	2	2	2	7	2	4
10500000	27	5	4	1	1	0	1	0	0	2	0	0	1	1	1	1	2	0	2	0	1	1	0	3	2	1	0	2	1	3	1	1	2	3	0	1	3	6	1	2	2	3	4	2	3	2	4	3	5
10750000	30	4	3	2	3	1	1	1	1	0	1	1	2	0	0	0	2	1	1	1	3	1	2	3	3	0	0	2	1	0	1	2	2	0	1	0	0	1	4	3	3	2	1	1	1	2	2	0	2
11000000	24	4	2	1	1	1	0	0	1	3	0	4	1	1	3	1	1	1	1	2	2	2	1	2	2	1	0	2	1	1	3	1	2	1	1	4	2	3	2	1	3	3	1	1	4	1	0	3	0
11250000	29	5	0	1	0	0	1	3	0	0	0	2	0	1	0	0	1	2	3	1	1	0	0	2	3	3	3	0	1	0	3	2	0	1	1	3	2	2	4	3	1	2	4	2	3	2	1	0	5
11500000	30	2	0	3	0	0	1	0	0	0	2	0	1	1	1	1	3	0	0	1	0	0	1	0	2	0	0	1	2	0	2	2	1	0	3	2	2	3	1	3	4	0	1	1	3	1	1	0	1
11750000	31	6	1	0	3	0	0	0	0	2	1	1	1	3	1	4	0	0	2	1	0	2	2	1	3	2	1	3	1	0	2	0	0	0	2	1	0	0	1	3	2	2	3	2	3	1	0	0	3
12000000	35	7	2	0	6	2	1	2	0	1	0	2	0	2	0	1	2	0	4	0	1	0	1	1	0	1	1	2	1	0	0	1	1	1	2	3	4	2	3	0	0	1	3	3	1	3	2	3	5
12250000	22	1	2	2	1	1	3	0	1	0	2	1	2	2	0	0	1	0	1	1	0	0	0	0	0	0	0	0	1	1	3	4	2	2	2	4	1	3	1	2	0	1	2	0	5	2	2	3	3
12500000	25	2	1	0	0	0	0	1	0	1	0	1	0	1	1	1	0	1	2	0	0	1	1	1	2	0	1	0	0	0	1	1	1	0	2	0	1	0	2	2	2	3	4	3	3	1	3	2	0
12750000	25	3	0	1	1	1	0	1	0	0	1	1	0	0	0	0	1	0	2	1	0	1	1	0	1	2	0	1	2	4	0	1	0	0	1	2	1	1	1	0	1	2	0	0	1	2	3	1	4
13000000	27	1	2	1	2	1	0	2	0	3	2	2	1	0	2	0	0	1	0	0	2	1	2	3	1	1	3	1	1	0	1	1	1	3	0	1	3	2	0	1	2	2	1	0	0	0	1	1	3
13250000	29	1	1	2	1	1	0	1	1	1	0	0	0	0	0	0	1	0	1	0	2	1	2	4	1	0	2	3	2	2	0	1	3	3	0	1	1	2	0	1	0	1	3	2	2	1	0	3	1
13500000	18	0	1	0	2	1	0	3	0	0	2	1	0	2	0	0	0	0	0	0	0	0	0	0	2	1	1	2	0	1	0	1	0	0	2	0	0	1	3	2	0	2	0	1	0	1	3	3	0
13750000	20	4	0	1	1	2	2	1	1	0	1	1	2	0	0	0	0	1	0	3	0	0	0	0	0	1	2	0	1	0	1	3	0	0	0	1	1	0	1	1	1	1	1	2	0	1	5	1	1
14000000	29	2	4	1	0	0	0	0	2	0	2	2	1	1	0	0	0	1	1	1	0	0	1	0	1	1	0	0	0	0	2	1	2	1	1	1	2	2	2	1	0	0	0	1	2	1	1	0	1
14250000	28	3	0	0	0	1	0	1	1	2	1	1	2	1	0	0	0	1	1	2	1	1	0	2	0	1	1	1	0	0	1	2	2	3	0	0	2	3	1	2	0	2	1	1	1	1	1	2	1
14500000	26	4	0	1	1	1	0	1	1	0	0	0	0	0	0	0	0	1	0	1	0	0	1	1	1	0	1	0	2	0	0	2	3	1	2	3	1	0	0	0	0	3	1	1	1	2	0	2	3
14750000	35	3	1	0	1	0	0	0	1	0	1	1	1	2	0	0	1	1	1	2	0	0	0	0	1	1	0	2	0	2	0	0	2	1	0	1	1	1	0	2	2	2	1	0	0	1	1	3	0
15000000	26	3	0	1	0	0	1	0	0	0	0	0	0	0	1	0	1	0	0	0	0	1	0	0	1	1	0	1	2	1	0	0	1	0	3	0	0	1	1	1	2	0	2	1	0	1	1	0	1
15250000	23	0	0	0	1	1	0	1	0	1	0	1	0	0	1	0	0	0	1	1	0	2	0	0	0	2	1	1	1	1	2	0	2	0	0	2	1	2	2	4	4	0	0	1	0	0	1	2	2
15500000	21	3	1	1	1	0	1	2	0	3	0	0	2	2	0	0	0	0	0	0	1	0	0	0	1	1	0	0	0	0	1	1	0	0	0	4	2	2	2	0	1	1	2	2	1	0	2	3	1
15750000	25	3	2	0	0	2	1	1	0	0	1	2	0	1	0	0	0	0	0	1	0	0	2	0	1	0	0	0	0	1	0	0	1	0	1	1	3	3	3	0	0	1	0	2	1	2	2	0	3
16000000	26	6	0	2	1	1	1	0	1	0	0	0	0	0	0	0	1	1	1	0	1	0	0	0	0	1	0	0	0	2	1	0	0	4	0	1	0	0	2	2	1	2	1	3	0	2	1	0	1
16250000	23	2	1	0	1	0	0	0	0	1	0	1	0	1	0	0	0	0	1	0	1	2	0	2	0	0	1	1	1	0	0	1	0	1	1	0	2	1	2	1	0	2	0	0	1	4	5	1	0
16500000	29	2	0	1	0	0	0	0	1	0	1	0	1	1	0	1	0	1	0	0	0	1	1	0	0	0	0	0	0	0	0	0	0	0	1	0	0	1	2	0	1	0	3	2	4	0	1	0	1
16750000	18	1	0	1	2	0	0	0	0	0	0	0	0	0	0	0	1	0	2	0	0	1	0	3	0	2	0	0	1	0	1	2	0	0	1	2	1	0	0	0	1	1	2	1	1	2	2	1	0
17000000	24	1	0	0	0	2	0	0	0	3	0	0	1	1	0	1	0	0	1	0	0	0	0	0	0	0	0	0	1	0	0	1	1	0	1	0	0	1	1	2	1	0	1	0	1	1	1	0	2
17250000	19	1	1	1	0	0	0	0	0	0	0	1	0	1	0	1	0	0	0	1	0	1	0	0	0	0	1	1	1	0	0	0	0	0	2	2	2	2	0	0	1	1	0	0	3	2	1	2	1
17500000	11	1	1	2	0	0	0	0	0	0	1	1	0	1	1	0	0	0	1	0	1	0	0	0	1	0	0	1	1	0	1	0	0	0	1	0	0	2	0	2	0	0	2	1	2	0	0	2	2
17750000	19	2	0	1	0	0	0	0	1	0	0	0	0	0	1	1	0	0	0	1	1	0	1	1	1	1	2	0	0	0	0	1	0	1	1	2	2	1	0	0	1	0	1	2	0	3	1	0	3
18000000	14	3	0	1	2	0	0	1	0	0	2	0	1	0	0	0	0	0	0	0	0	1	0	1	1	1	0	0	0	0	0	1	1	0	0	0	0	1	0	0	1	3	0	1	1	1	1	1	2
18250000	15	3	1	0	0	1	0	0	0	0	0	0	0	1	0	0	0	1	0	1	1	0	3	1	0	0	1	1	0	0	0	1	0	0	0	0	1	0	0	0	1	1	2	0	0	1	1	0	0
18500000	18	0	1	1	0	1	1	0	0	0	0	1	1	0	0	0	1	0	0	0	0	0	0	0	0	0	0	0	0	0	0	0	1	0	1	0	0	1	0	1	1	2	0	2	1	0	2	2	2
18750000	13	1	1	0	0	0	0	2	0	1	0	0	0	1	0	3	2	0	0	2	0	0	1	0	0	0	0	0	0	0	0	3	1	2	0	4	1	0	1	1	0	0	2	0	2	0	2	0	2
19000000	20	0	1	0	1	0	0	0	0	0	0	0	0	0	1	0	2	0	0	1	0	0	0	0	0	0	0	0	0	0	0	0	1	2	1	0	3	0	0	0	0	0	0	0	0	1	2	2	1
19250000	16	1	0	2	0	0	0	0	0	0	0	0	1	0	0	1	0	0	0	0	0	1	0	0	0	0	0	0	0	1	0	2	2	0	0	1	1	1	1	1	0	0	0	0	0	0	0	1	0
19500000	18	2	0	0	0	1	1	0	0	0	0	0	0	0	0	0	1	0	1	0	1	1	0	1	0	1	0	0	0	2	2	0	1	0	3	2	0	2	0	1	2	0	0	3	0	0	0	4	0
19750000	21	0	0	1	0	0	1	0	0	2	0	0	1	0	0	0	0	1	0	1	0	0	0	0	0	0	1	0	0	0	0	0	0	0	1	0	1	0	0	1	0	0	0	1	0	0	1	0	1
20000000	13	0	0	0	0	0	0	0	1	0	0	1	0	0	0	0	0	0	0	0	0	0	1	0	0	0	0	0	0	0	1	0	0	0	1	1	0	1	0	0	0	1	0	2	0	1	0	1	1
20250000	17	1	0	0	0	1	0	0	0	0	1	1	0	0	1	0	0	0	0	2	0	0	1	0	0	1	0	0	0	1	0	1	0	0	2	0	0	0	0	1	0	0	1	3	3	2	1	0	0
20500000	23	3	0	0	0	1	0	0	0	1	2	0	0	1	0	0	0	0	0	0	0	0	0	0	0	1	0	1	0	0	0	0	0	0	0	0	0	0	2	2	1	1	1	1	0	2	1	4	0
20750000	8	4	0	0	1	0	0	0	0	0	1	1	0	0	0	0	0	0	0	1	0	2	0	0	0	0	0	0	0	0	1	0	1	0	0	0	1	2	0	1	1	2	1	0	0	1	1	0	0
21000000	13	2	2	0	0	1	0	0	0	0	0	0	0	1	0	0	0	0	0	0	0	0	0	0	0	0	1	0	1	0	0	2	0	0	1	0	1	0	0	0	0	0	1	1	1	1	2	0	1
21250000	8	1	0	0	0	0	3	1	1	0	0	0	0	0	0	0	0	0	0	0	0	0	0	0	0	0	0	0	0	0	3	0	0	1	0	1	2	0	1	0	0	4	2	2	0	3	0	1	1
21500000	7	1	0	0	4	2	0	0	1	0	1	0	1	0	1	2	1	0	0	1	1	1	0	0	1	0	2	0	0	0	0	0	0	0	0	0	0	1	0	0	0	1	0	1	1	0	0	1	1
21750000	15	2	1	0	0	0	0	1	0	2	0	0	0	0	0	0	0	0	0	1	0	1	0	1	1	2	2	0	0	1	0	1	0	0	0	1	1	0	1	0	1	3	1	0	1	1	1	0	3
22000000	14	2	2	1	1	2	0	1	2	0	0	0	0	1	0	2	0	1	0	1	1	1	0	0	0	0	0	1	0	0	0	0	0	1	0	0	0	0	1	1	1	1	1	0	2	3	1	0	2
22250000	7	1	2	1	0	0	0	0	1	0	0	0	0	0	0	0	2	0	0	1	0	0	0	0	0	0	1	1	0	0	0	0	0	0	0	1	0	0	2	0	1	0	2	1	0	0	0	1	0
22500000	11	1	0	0	0	0	1	0	0	0	0	0	1	0	0	0	1	0	0	1	0	1	0	0	0	0	0	2	0	0	1	0	0	0	0	2	0	1	2	1	0	1	1	1	2	2	0	0	2
22750000	14	0	0	0	0	1	0	1	0	1	0	0	0	0	0	0	0	0	0	0	1	0	1	0	1	0	1	0	1	0	0	0	0	1	1	0	0	1	0	1	0	1	0	3	1	1	0	1	1
23000000	12	1	0	1	1	0	0	0	1	0	0	0	1	1	0	0	1	0	0	0	1	0	0	0	0	0	0	0	1	1	1	0	0	0	1	0	0	0	0	0	1	4	1	1	0	1	1	1	1
23250000	14	0	2	3	2	0	0	0	1	2	0	0	0	0	0	0	0	1	1	0	0	2	1	0	1	1	0	0	0	0	0	0	1	0	0	0	1	0	1	1	0	1	1	2	0	2	1	1	0
23500000	9	1	0	1	0	1	0	0	0	0	0	0	0	1	1	1	0	0	0	0	0	0	0	1	2	1	0	0	0	1	0	0	1	1	1	0	0	0	0	0	0	0	1	0	1	1	4	0	1
23750000	13	2	0	1	0	1	0	0	1	0	1	0	0	0	0	0	0	0	0	0	0	0	0	0	1	1	0	0	1	0	0	0	1	0	2	0	1	0	1	0	0	1	1	0	0	0	0	0	1
24000000	16	1	2	0	0	0	0	0	0	2	0	0	0	0	2	1	0	0	0	0	1	0	1	0	1	0	0	0	0	0	0	0	0	1	0	0	0	0	0	0	0	0	1	0	0	1	0	0	3
24250000	13	0	0	0	0	0	0	0	0	0	0	1	1	0	0	1	0	0	0	0	0	0	0	0	0	0	0	0	1	1	0	0	0	0	3	0	0	2	0	0	0	0	1	2	1	1	1	2	2
24500000	16	1	0	0	0	0	0	0	1	0	1	0	0	0	0	0	0	0	0	0	1	0	0	0	1	0	1	0	0	0	1	0	0	3	0	0	0	0	0	4	0	3	0	1	0	0	1	2	1
24750000	12	3	1	0	0	0	0	0	0	0	0	0	0	0	0	0	0	1	0	1	0	0	0	3	1	1	0	0	1	0	0	0	1	0	2	1	0	0	1	0	0	0	0	2	1	0	1	0	1
25000000	12	0	3	0	1	0	0	1	0	0	0	1	0	0	0	0	1	1	0	0	0	0	1	1	1	0	1	0	0	0	0	0	0	0	1	0	0	0	0	1	0	0	2	0	0	0	0	0	0
25250000	6	0	1	0	0	0	0	2	0	1	0	0	0	0	1	0	0	0	0	0	0	0	0	1	2	0	0	0	0	1	0	0	1	0	0	2	0	0	0	0	1	1	0	0	1	2	1	0	0
25500000	14	2	0	0	1	0	0	1	0	0	1	1	0	0	0	0	0	1	2	0	0	0	0	0	0	0	1	0	0	0	2	1	0	1	1	2	0	0	0	0	0	1	1	0	1	1	0	0	0
25750000	14	2	0	1	0	0	2	0	0	0	0	0	0	0	1	0	2	1	0	1	0	1	0	0	0	0	1	0	0	0	0	0	0	0	0	2	0	1	0	0	0	1	0	2	1	0	1	0	0
26000000	11	1	0	1	0	1	0	0	2	0	0	0	0	1	0	0	0	0	1	0	0	0	0	2	0	0	0	1	0	0	1	0	1	0	2	1	0	1	0	1	0	1	0	0	1	0	0	0	2
26250000	11	0	1	0	0	0	0	1	1	0	0	0	0	0	1	0	0	0	0	0	0	1	0	1	0	0	1	0	0	0	0	0	0	0	0	1	0	0	1	1	2	1	0	0	0	1	1	1	0
26500000	16	0	0	1	0	2	0	0	0	0	0	0	0	0	0	0	0	0	0	0	1	0	0	0	0	0	0	1	0	0	0	0	1	0	0	1	0	0	0	0	1	0	0	0	1	1	1	0	0
26750000	10	4	0	0	0	0	0	1	0	0	0	0	1	0	0	0	0	0	1	0	0	0	0	0	0	0	0	0	0	0	0	0	0	0	0	0	0	0	1	0	1	1	0	1	0	3	1	0	1
27000000	12	2	0	1	1	0	0	0	0	0	0	0	0	0	0	0	0	1	0	0	0	0	0	0	1	2	0	1	0	1	1	0	1	0	0	2	1	0	1	1	0	0	0	1	1	1	1	0	1
27250000	9	1	0	0	0	0	0	0	0	2	0	0	0	0	0	0	0	0	0	0	0	1	0	1	0	0	0	0	0	0	0	0	1	0	1	1	1	0	0	0	0	0	0	1	0	0	0	0	0
27500000	14	0	1	0	0	0	0	0	0	0	0	0	1	0	0	0	0	0	1	0	0	0	0	0	1	0	0	0	0	0	0	0	0	0	1	2	1	0	0	0	0	1	0	1	0	0	3	2	1
27750000	8	2	0	0	2	1	0	0	0	0	0	0	0	0	0	0	0	0	0	0	0	0	1	1	0	2	0	0	0	0	0	0	0	3	2	0	1	0	0	1	0	0	0	1	0	0	1	0	0
28000000	13	0	0	1	0	0	0	0	0	0	0	0	0	0	0	0	0	0	0	0	0	0	0	0	0	0	1	0	0	0	0	0	1	0	0	0	0	0	1	0	0	0	0	0	2	3	1	2	0
28250000	5	0	0	0	0	0	1	0	3	0	0	0	0	0	1	0	0	0	0	1	0	0	1	1	0	1	0	0	0	0	0	0	0	0	0	0	0	0	0	0	0	0	1	0	1	0	2	1	2
28500000	5	1	1	1	0	1	1	0	1	0	0	0	0	0	0	0	0	0	0	1	1	1	0	0	0	1	0	0	0	1	0	0	0	0	1	0	0	0	1	0	0	0	1	0	0	0	1	0	0
28750000	8	1	0	0	0	0	0	0	0	0	1	0	0	0	0	0	1	0	1	0	0	0	2	1	0	0	1	0	1	0	0	0	0	0	0	0	0	1	0	0	1	0	1	1	0	1	0	1	0
29000000	9	0	0	0	0	0	0	0	0	0	0	0	1	0	0	0	1	0	0	0	0	1	0	0	2	0	0	0	0	0	0	0	0	0	0	0	1	2	0	0	1	1	0	0	0	2	2	2	1
29250000	9	0	0	0	0	0	0	0	0	0	0	0	0	0	1	0	0	0	2	0	0	1	0	0	0	1	0	0	0	0	0	0	0	0	1	1	0	2	0	1	2	0	0	0	1	1	0	1	0
29500000	10	0	0	0	1	0	0	0	1	0	0	0	0	0	0	0	0	0	0	0	0	1	0	0	0	0	0	0	0	0	0	1	0	0	0	1	0	0	0	0	0	0	0	0	0	0	1	3	1
29750000	11	0	0	0	1	0	0	0	1	0	0	2	0	1	0	0	1	1	1	0	0	0	0	0	0	0	0	0	0	0	0	1	0	1	0	0	0	0	0	0	0	0	3	0	0	2	1	0	0
30000000	15	0	0	1	0	0	0	0	0	0	0	0	0	0	0	1	2	0	0	0	0	0	0	0	0	1	0	0	0	0	0	1	0	0	1	0	0	0	2	3	1	2	0	0	0	0	2	1	2
30250000	19	1	0	0	0	1	0	0	0	0	1	0	0	0	0	0	0	0	0	0	0	0	0	1	0	1	0	0	0	0	0	0	1	0	0	1	0	0	3	0	0	1	0	1	0	2	0	1	0
30500000	13	1	0	0	1	0	0	0	0	0	1	0	0	0	0	0	1	0	0	1	0	1	0	0	0	0	0	0	0	0	0	0	0	0	1	0	0	1	1	2	0	1	0	0	0	1	0	2	1
30750000	10	1	0	0	0	1	0	0	0	0	1	1	0	0	0	0	0	0	0	0	0	0	0	0	0	1	0	0	0	1	0	0	0	0	1	0	0	0	1	0	1	0	0	0	1	1	0	0	0
31000000	8	0	1	0	1	0	0	0	0	0	0	0	0	0	0	0	0	0	0	1	0	0	0	0	0	0	0	0	0	0	0	0	0	1	0	0	0	0	1	1	1	0	1	1	0	2	0	1	0
31250000	11	2	1	1	0	1	0	1	0	0	1	0	0	0	0	0	0	0	0	0	0	0	1	0	0	0	1	0	0	0	1	1	1	1	1	1	0	0	1	0	0	1	0	0	0	1	2	2	1
31500000	6	0	0	0	0	0	0	0	0	0	0	1	0	0	0	0	0	0	0	0	0	0	0	0	0	0	0	1	0	0	0	0	0	0	1	0	0	2	1	0	0	0	1	1	0	1	1	0	0
31750000	8	1	0	0	1	2	0	0	1	0	0	1	0	0	0	0	0	0	0	0	0	0	0	0	2	0	0	0	0	0	0	0	0	1	0	1	0	0	0	0	0	0	0	1	0	0	2	2	2
32000000	8	1	0	0	0	0	0	0	0	0	0	0	0	0	0	0	0	0	0	0	0	0	0	0	0	0	0	0	0	0	0	0	1	0	1	0	0	1	0	1	0	0	1	0	0	0	0	3	0
32250000	9	1	0	0	0	0	1	0	0	0	0	0	0	1	0	0	0	2	0	0	0	0	0	0	1	0	0	0	0	0	1	0	0	0	0	1	1	1	0	0	0	2	1	0	0	0	0	1	0
32500000	11	0	0	0	1	0	0	0	0	0	0	0	0	1	0	0	0	0	0	0	0	0	1	1	0	0	0	0	0	0	0	0	0	0	2	0	1	1	0	2	0	0	0	1	0	1	0	1	1
32750000	10	0	0	0	0	0	0	0	0	1	0	0	0	0	0	0	0	0	0	1	0	0	1	0	0	0	0	0	0	1	0	0	0	0	0	1	0	0	0	2	1	0	0	0	0	0	0	0	2
33000000	11	1	1	1	0	0	0	0	0	0	0	0	1	0	0	0	0	0	0	0	0	1	0	0	0	0	0	1	0	0	0	0	0	1	0	2	0	0	0	1	1	0	0	0	0	0	0	1	1
33250000	8	2	0	0	0	0	0	0	0	0	0	1	0	0	0	0	0	0	0	1	1	1	0	0	0	0	0	1	0	0	2	1	0	0	1	0	0	0	0	1	0	0	0	0	0	0	0	0	0
33500000	6	3	0	0	1	0	0	1	0	0	0	0	0	0	0	0	0	1	0	0	1	0	0	0	0	0	0	0	0	0	1	0	0	0	1	0	0	0	1	0	0	0	2	0	0	0	2	0	1
33750000	8	1	0	0	0	0	0	0	0	0	0	0	0	0	1	0	0	0	0	1	0	0	1	0	0	0	1	1	1	0	1	0	1	0	0	1	2	0	0	0	0	2	1	1	0	0	3	1	0
34000000	7	1	0	1	0	0	0	0	1	0	0	1	0	0	0	0	0	0	0	0	0	1	0	0	0	0	0	1	0	1	0	0	0	1	0	0	0	0	1	0	0	2	1	1	1	1	0	1	1
34250000	7	0	1	1	1	0	0	1	0	0	0	0	0	0	0	0	0	0	0	0	0	0	0	0	0	0	0	0	0	0	0	0	0	0	0	0	0	0	0	1	0	0	1	0	0	0	0	0	0
34500000	12	0	0	0	0	0	1	0	0	0	0	0	0	0	0	0	1	1	0	0	0	0	0	1	0	0	0	1	0	0	0	0	0	0	0	2	0	0	0	0	0	1	0	1	0	0	0	1	0
34750000	7	0	0	0	0	0	0	0	0	0	0	1	0	0	0	0	0	0	0	0	0	0	0	0	0	0	0	1	0	0	0	0	0	1	0	0	0	1	0	0	0	0	1	1	0	0	1	0	0
35000000	7	1	0	0	0	0	0	0	1	0	0	1	0	0	1	0	0	0	0	0	0	0	0	1	0	0	0	0	0	0	0	0	0	0	0	0	0	0	0	1	0	1	1	0	1	0	1	2	0
35250000	7	0	0	0	0	1	0	0	0	0	0	0	0	1	0	0	0	0	0	1	0	0	0	0	0	0	0	0	0	0	0	0	0	0	0	1	1	0	0	0	0	0	0	1	1	0	2	1	0
35500000	4	1	0	0	0	2	1	0	0	0	0	0	0	0	1	0	0	0	0	1	0	0	0	0	0	0	1	0	0	0	1	0	1	0	0	0	0	1	2	1	1	0	0	1	1	1	0	0	0
35750000	4	0	0	0	0	0	0	0	1	0	0	0	0	0	0	1	0	0	1	0	0	0	0	0	0	0	0	2	0	0	0	0	0	2	0	0	0	2	1	1	0	0	0	1	0	0	0	1	0
36000000	9	1	0	0	0	1	1	0	0	0	0	1	0	0	0	1	0	0	0	0	0	1	0	0	2	0	0	0	0	0	0	0	1	0	0	0	0	1	0	0	0	1	2	1	0	0	1	1	0
36250000	15	0	1	0	0	0	1	0	0	0	0	0	0	0	1	0	0	2	0	0	0	0	0	0	0	0	0	0	0	0	3	0	0	1	0	0	0	0	0	0	0	0	0	0	0	1	0	1	0
36500000	8	1	0	0	0	0	0	0	0	0	0	0	0	0	0	0	0	0	0	1	0	0	0	0	0	0	0	0	0	0	0	1	0	0	0	0	0	0	0	0	0	2	0	0	0	0	0	0	3
36750000	10	4	0	0	0	0	1	0	0	0	0	0	0	0	0	0	0	0	2	0	1	0	0	0	0	0	0	0	1	0	0	0	1	0	0	0	0	0	0	0	0	0	0	0	0	0	0	0	0
37000000	7	1	0	1	0	0	0	0	0	0	0	0	0	0	0	1	0	0	1	1	0	0	0	0	0	0	0	0	0	0	0	2	0	0	0	0	0	0	1	0	1	0	1	3	1	0	0	0	0
37250000	9	1	0	0	0	1	0	0	0	0	0	1	0	0	0	0	0	0	1	0	0	2	0	0	1	0	0	1	0	0	0	0	0	0	0	0	0	1	2	0	0	1	0	0	1	0	1	0	1
37500000	9	0	0	0	0	0	0	0	0	0	0	0	0	0	0	0	0	1	0	0	0	0	0	0	0	0	0	0	0	0	0	0	0	1	0	0	1	0	0	0	0	3	0	0	3	1	1	1	1
37750000	6	1	0	0	2	1	1	0	0	1	0	0	0	0	0	0	0	0	0	0	1	1	0	1	0	0	1	0	0	0	0	0	0	0	0	0	1	1	0	0	1	1	0	1	1	2	0	1	1
38000000	9	0	0	0	0	0	0	0	0	0	1	0	0	0	0	0	0	0	0	0	0	0	0	0	0	0	0	0	0	0	0	0	0	0	0	0	0	1	0	0	0	0	1	1	0	0	0	0	0
38250000	4	0	1	0	2	0	0	1	1	1	0	0	0	0	0	0	0	1	0	0	0	1	1	0	1	0	0	0	0	0	0	0	1	0	1	0	0	0	0	0	1	0	0	0	0	1	1	1	0
38500000	10	0	0	0	0	0	0	0	0	0	0	0	0	1	0	0	0	0	0	0	0	0	0	1	0	0	0	1	0	1	0	1	0	1	0	0	0	0	0	0	0	1	0	0	0	0	0	2	0
38750000	6	1	0	0	1	0	0	0	0	0	0	1	1	0	0	0	0	0	0	0	0	0	0	0	1	0	0	0	0	1	0	0	0	0	2	0	0	0	0	0	1	0	0	0	1	0	1	0	0
39000000	8	1	0	0	0	0	1	0	0	0	0	0	0	0	0	0	0	0	0	0	0	0	0	0	0	1	0	0	0	0	0	0	0	1	0	0	0	0	1	0	0	0	0	0	1	0	1	3	0
39250000	4	1	0	0	0	1	0	1	0	1	1	0	0	0	0	0	1	0	0	1	0	0	0	0	1	0	0	1	1	0	0	0	1	0	0	0	0	0	0	0	2	0	0	0	0	0	0	0	0
39500000	7	0	0	0	1	0	0	0	0	0	0	0	0	0	0	1	0	0	0	0	1	0	1	0	0	0	0	1	0	0	0	0	0	0	1	0	1	0	0	0	1	0	1	0	0	1	2	0	0
39750000	9	0	0	0	0	0	0	0	0	2	0	0	2	0	0	1	0	0	0	0	0	0	1	0	0	0	0	0	0	1	0	0	0	0	0	0	0	3	0	1	1	0	0	0	0	0	0	0	1
40000000	6	2	0	0	0	0	0	0	1	1	0	0	0	0	0	0	0	0	0	0	0	0	0	0	0	0	1	0	1	0	0	1	0	0	0	0	1	0	0	0	0	1	0	0	0	2	0	2	0
40250000	7	0	0	0	0	0	0	1	1	0	0	0	0	0	0	0	0	0	0	0	0	0	0	0	0	0	0	1	0	0	0	0	0	0	1	0	0	0	1	0	0	0	2	0	0	2	0	0	2
40500000	5	2	0	0	0	0	0	0	1	0	0	1	0	0	0	0	0	0	0	0	0	2	0	0	0	1	0	0	0	1	0	0	0	0	0	0	2	0	1	0	0	1	1	1	0	1	0	0	0
40750000	6	0	0	0	0	0	1	0	1	0	2	0	1	0	0	0	0	0	0	0	0	0	0	0	2	0	0	0	0	1	0	0	0	0	0	0	1	0	0	0	0	0	0	0	0	1	0	0	1
41000000	9	0	0	2	0	1	0	1	0	0	0	0	0	0	0	0	0	0	0	0	0	1	0	0	0	3	0	0	1	0	2	0	0	1	0	0	3	0	0	0	0	0	0	0	0	0	0	2	0
41250000	7	2	0	1	0	1	0	0	0	0	0	0	0	0	0	1	0	1	0	0	0	0	0	0	0	0	0	0	1	0	0	0	0	1	0	0	0	0	0	1	1	0	0	0	1	1	1	0	1
41500000	7	0	1	0	0	0	0	0	0	1	0	0	0	0	0	0	0	0	0	0	0	0	0	1	0	0	0	0	1	1	0	0	0	0	1	2	0	1	0	0	1	0	0	0	1	1	2	0	0
41750000	9	2	0	0	0	0	1	0	0	0	0	0	1	0	0	0	0	0	0	0	0	0	0	0	0	0	0	0	0	0	0	0	0	2	0	0	1	0	1	0	0	1	1	0	1	1	0	0	0
42000000	5	0	1	1	0	0	0	0	0	0	0	1	0	0	0	0	0	0	0	0	1	0	0	0	0	0	0	1	1	0	0	0	0	0	0	0	0	0	1	0	0	0	0	0	0	0	0	0	0
42250000	8	1	2	0	1	0	1	0	1	0	0	1	0	0	0	1	1	0	0	0	1	0	0	0	1	1	0	0	0	0	1	0	0	0	0	0	1	0	1	0	0	0	0	0	1	1	0	0	1
42500000	3	1	0	0	0	0	0	0	0	0	0	0	0	1	0	0	0	0	0	0	0	0	0	0	1	0	0	0	0	0	0	0	1	0	0	0	0	0	0	1	1	0	4	0	0	1	0	0	0
42750000	5	1	0	0	0	0	0	1	0	0	0	1	0	0	0	0	0	0	0	0	0	0	0	0	0	0	0	0	0	0	0	0	1	0	0	0	1	0	1	0	0	0	0	0	1	2	0	1	0
43000000	5	0	1	0	0	0	0	0	0	0	0	0	0	0	0	1	0	0	0	0	0	0	0	0	1	0	1	0	0	0	0	0	0	0	0	1	0	2	0	0	0	0	0	0	0	0	0	0	0
43250000	6	0	0	1	0	0	0	0	0	0	0	1	0	0	0	0	0	0	0	0	1	0	0	1	1	0	0	1	1	0	0	1	0	0	0	0	0	0	1	0	0	0	0	0	0	0	0	1	0
43500000	9	0	1	0	0	0	0	0	0	0	0	0	0	0	0	0	0	0	0	0	0	0	0	0	0	0	0	0	0	0	0	0	0	0	0	1	0	1	0	0	0	0	0	1	0	0	0	0	1
43750000	4	1	2	0	0	1	0	0	0	1	0	1	1	1	0	1	1	0	0	0	0	0	0	1	1	0	0	0	0	0	1	0	0	0	0	2	1	0	0	2	0	0	0	0	0	0	0	0	0
44000000	7	3	0	0	0	0	0	1	0	0	0	0	0	0	1	0	0	0	0	0	0	0	0	0	0	0	0	2	0	0	0	0	0	0	0	0	0	0	0	0	1	0	0	1	0	1	2	2	0
44250000	4	2	0	0	0	0	0	0	1	0	0	0	0	0	1	0	1	0	0	0	0	0	0	0	0	1	0	0	0	0	0	0	0	0	0	1	0	0	0	0	0	0	0	0	0	1	1	1	0
44500000	6	1	0	0	0	0	0	0	0	0	0	0	0	0	0	0	0	0	1	0	0	0	0	0	0	0	0	1	0	0	0	0	0	0	0	0	0	0	0	0	1	3	0	1	0	1	1	1	0
44750000	6	2	0	0	1	1	0	0	0	0	0	0	0	0	0	0	0	0	0	1	0	0	0	0	0	1	0	0	0	0	1	1	2	0	0	0	0	0	0	0	0	0	0	0	0	1	0	1	0
45000000	8	2	1	0	1	0	0	0	0	0	0	0	0	0	0	0	0	1	0	0	0	0	0	0	0	0	0	0	0	0	0	1	1	0	0	1	1	0	0	0	0	0	0	1	0	0	1	0	2
45250000	6	2	0	0	0	0	0	0	0	0	0	1	0	0	0	0	0	0	0	1	0	0	0	0	0	1	0	0	0	1	0	0	0	0	0	1	0	0	0	0	0	1	1	0	0	0	2	0	0
45500000	6	1	1	0	0	0	0	0	0	0	0	0	1	0	1	0	0	0	0	0	0	0	0	0	0	0	0	0	0	0	2	0	0	0	0	0	0	0	1	0	0	0	0	0	0	0	1	0	0
45750000	5	0	1	0	0	0	0	0	0	0	0	0	0	0	0	0	0	0	0	1	0	0	0	0	0	0	0	0	0	0	1	1	0	0	1	0	0	0	0	0	0	1	0	1	0	0	2	0	0
46000000	7	0	0	0	0	0	0	0	0	0	0	0	0	0	0	0	0	0	0	0	0	1	0	0	2	1	0	0	0	0	0	0	0	0	0	1	0	0	0	0	0	0	0	0	1	1	1	1	0
46250000	6	2	0	1	1	1	0	0	0	0	0	0	0	0	0	0	0	0	0	0	1	0	0	0	2	0	0	0	1	0	0	0	0	0	0	0	0	1	1	0	0	0	0	1	1	0	0	1	1
46500000	3	0	0	0	0	0	1	0	0	0	0	1	0	0	0	0	0	0	0	0	0	0	0	1	0	0	0	0	0	0	0	0	0	0	1	0	1	0	1	0	0	1	1	0	2	1	1	1	0
46750000	8	0	0	1	0	0	0	0	1	0	0	0	0	0	2	0	1	0	0	0	0	0	0	0	0	0	0	0	0	0	0	1	0	0	0	0	0	1	0	0	0	3	0	1	1	2	0	0	0
47000000	8	4	0	0	0	2	0	0	0	0	0	1	0	0	0	0	0	0	0	0	0	0	0	2	0	2	1	0	0	0	0	0	0	0	0	0	0	0	1	0	0	0	1	1	0	1	0	0	0
47250000	6	0	2	0	0	0	0	0	0	0	0	1	0	1	0	0	0	0	0	0	0	0	0	0	0	1	0	0	0	1	0	0	0	0	0	0	0	0	0	0	0	0	0	0	1	0	0	0	0
47500000	7	1	0	0	0	0	0	0	0	0	0	0	0	0	0	1	0	0	0	0	1	0	0	0	1	0	0	1	2	0	0	2	1	0	0	0	0	0	0	0	0	0	0	0	0	1	0	1	0
47750000	4	0	0	0	1	0	0	0	0	0	0	0	0	1	0	0	0	0	0	0	0	1	0	0	0	2	0	0	0	0	0	0	0	0	0	0	0	0	0	1	0	0	0	1	0	0	0	0	0
48000000	7	1	0	0	0	1	0	0	0	0	0	0	0	0	0	0	0	0	0	0	0	0	0	0	0	0	0	0	0	0	0	0	0	0	0	0	0	0	3	0	0	0	1	1	0	0	0	0	1
48250000	12	1	0	1	0	0	0	0	0	0	0	0	0	0	0	0	1	0	0	0	0	1	1	1	1	0	0	0	0	0	0	0	0	0	0	0	0	0	1	0	0	0	0	0	2	0	1	0	0
48500000	11	1	0	2	0	0	1	0	0	0	0	0	0	1	0	2	1	0	0	0	0	0	1	0	0	0	0	1	0	0	0	0	0	1	0	0	0	1	0	0	0	0	0	1	1	0	0	1	0
48750000	5	0	0	0	0	0	0	0	0	0	0	1	0	0	1	0	0	0	0	0	0	1	0	0	0	0	0	1	1	0	0	0	0	0	1	0	0	0	0	1	0	1	1	0	0	1	0	2	1
49000000	9	0	0	0	1	0	1	0	0	0	0	0	0	0	0	0	1	0	0	0	0	0	0	0	3	0	0	0	0	0	0	1	0	0	0	0	0	0	0	0	0	0	1	0	0	1	0	1	0
49250000	8	0	0	0	0	0	0	1	0	0	0	0	0	0	0	1	0	0	0	0	0	0	0	0	0	0	0	0	0	0	0	0	0	0	0	0	0	0	1	1	1	0	0	0	0	1	0	0	0
49500000	6	0	0	0	1	0	1	0	0	0	0	0	0	0	1	0	0	0	0	0	0	1	0	0	1	0	2	0	0	0	0	0	0	1	0	0	0	0	0	0	0	1	0	0	0	0	0	0	1
49750000	7	0	1	0	0	0	0	0	0	0	0	0	0	0	0	0	1	0	0	1	0	0	0	1	0	0	0	0	0	0	1	0	0	0	0	1	0	0	0	0	0	0	0	0	0	1	0	1	1
50000000	8	1	0	1	0	0	0	0	0	0	0	0	0	0	0	0	0	0	0	0	1	0	0	0	0	0	0	0	0	0	0	1	0	0	1	1	0	1	1	0	1	0	0	0	0	0	1	2	0
50250000	5	0	0	0	0	0	0	0	0	0	0	0	0	0	1	1	0	0	0	0	0	0	0	0	0	1	0	0	0	0	0	1	0	0	0	1	0	0	0	1	0	0	0	0	0	0	0	0	1
50500000	6	0	0	0	1	0	0	0	0	1	0	0	0	1	1	0	0	0	0	0	0	1	0	0	0	1	0	0	0	1	0	1	0	1	0	0	0	1	0	1	0	0	1	0	1	1	1	0	0
50750000	4	1	0	0	0	1	0	1	0	0	0	0	0	0	0	0	0	0	0	0	0	0	0	0	0	0	0	0	0	0	0	0	0	1	0	0	0	0	0	0	0	1	0	1	0	1	0	1	1
51000000	4	0	0	0	0	0	0	0	0	0	0	2	0	0	0	0	0	0	0	0	0	0	0	0	0	1	0	0	1	0	0	0	0	0	0	0	0	0	0	1	0	0	1	0	0	0	0	0	0
51250000	8	0	0	0	0	0	0	0	0	0	0	0	0	0	0	0	0	0	0	0	0	0	0	0	0	2	0	0	0	0	0	1	0	0	1	0	0	0	0	0	0	0	0	0	0	0	1	0	0
51500000	7	0	0	0	0	0	0	0	0	0	0	0	0	0	0	0	1	0	0	0	0	0	0	0	0	0	0	0	0	0	0	0	0	0	0	0	0	1	0	1	0	0	0	0	0	1	0	1	0
51750000	6	0	0	0	0	0	0	0	0	0	1	0	0	0	0	0	1	0	1	0	0	0	0	0	1	0	0	1	2	0	0	0	0	0	0	0	0	0	0	2	0	0	0	0	1	0	0	0	1
52000000	5	1	0	0	0	0	0	0	1	0	0	0	0	0	0	0	0	0	0	0	0	0	0	0	0	0	0	0	0	0	0	0	0	0	1	0	0	1	0	0	0	0	1	1	0	0	0	0	1
52250000	5	0	0	0	0	0	0	1	0	0	1	0	0	0	0	0	0	0	1	0	0	0	0	0	0	0	0	0	0	0	0	0	0	0	0	0	2	0	0	1	0	0	0	0	0	0	1	1	0
52500000	2	1	0	0	0	0	1	0	1	0	0	0	1	0	0	0	1	0	0	0	1	0	1	0	0	0	0	0	0	1	0	0	1	0	0	0	1	0	1	0	0	0	0	0	1	0	0	0	0
52750000	4	0	0	0	0	0	0	0	0	0	0	0	0	0	0	0	1	0	0	0	0	0	0	1	0	0	0	0	0	0	0	2	0	0	0	0	0	0	0	0	0	0	0	0	0	1	0	1	0
53000000	6	2	0	0	0	0	0	0	0	0	2	0	0	0	2	0	0	1	1	0	0	0	0	1	0	0	0	1	0	0	0	0	1	0	0	0	0	0	0	0	0	0	0	0	0	0	0	0	0
53250000	6	1	0	0	0	1	1	0	0	0	0	0	0	0	0	0	0	1	0	0	1	0	0	0	0	1	0	0	0	1	0	0	0	0	0	0	0	0	0	0	0	0	0	0	0	0	0	1	0
53500000	5	0	1	0	0	0	0	0	1	0	0	0	1	0	0	0	0	0	1	0	0	0	0	0	0	0	0	0	0	0	0	0	0	0	0	0	0	0	0	0	0	0	0	1	0	2	0	0	1
53750000	5	1	0	0	0	0	0	1	0	1	0	0	0	0	0	0	1	0	0	0	0	0	0	0	1	0	0	0	0	0	0	0	0	0	1	0	0	0	0	0	0	0	0	0	0	0	0	0	1
54000000	4	0	0	0	0	0	0	0	0	2	0	0	0	0	0	3	0	0	0	0	1	0	0	0	0	0	0	0	0	0	0	0	0	0	1	0	0	0	1	0	0	0	0	1	0	0	0	0	1
54250000	3	0	0	1	0	0	0	0	0	0	0	1	0	0	0	0	0	0	0	0	0	0	0	0	0	0	1	0	0	0	0	0	0	0	0	0	0	1	0	0	0	0	0	1	0	0	0	0	0
54500000	2	0	0	1	0	0	0	1	0	0	0	0	0	0	0	0	0	0	0	0	0	1	0	0	0	1	0	0	0	0	0	0	0	0	0	1	0	0	1	0	0	0	2	1	0	0	0	0	0
54750000	6	0	0	0	0	0	0	0	0	0	0	0	0	0	0	0	0	0	0	0	0	0	0	0	1	0	0	0	0	0	0	0	0	0	0	0	0	0	0	1	0	0	1	0	0	0	0	0	0
55000000	2	0	0	0	0	0	0	0	0	0	0	0	0	0	0	0	0	0	0	0	0	0	0	0	0	1	0	0	0	0	0	0	0	1	0	1	0	1	1	0	0	0	0	1	0	1	0	0	0
55250000	1	1	0	0	0	0	0	0	1	0	0	0	0	0	0	0	0	0	1	0	0	0	0	0	0	0	0	0	0	1	0	0	0	0	0	0	0	0	1	0	0	0	1	0	1	3	0	0	0
55500000	7	0	0	0	0	1	0	0	0	0	1	0	0	0	0	0	0	0	0	0	0	0	0	0	0	1	0	0	0	0	0	0	0	0	0	1	0	0	1	1	1	0	0	0	0	1	0	0	2
55750000	4	3	0	2	1	0	0	0	0	0	0	0	0	0	0	0	2	0	0	0	0	0	0	0	0	0	0	0	0	0	0	0	0	0	0	0	0	0	0	0	0	0	0	0	1	0	0	0	0
56000000	3	0	0	0	1	0	0	0	0	0	0	0	0	0	0	0	0	0	0	0	0	0	1	0	0	0	0	0	0	0	0	0	0	0	0	0	0	0	0	0	0	0	0	0	0	0	0	0	1
56250000	5	1	0	1	0	0	0	0	0	0	0	0	1	0	0	0	0	0	1	0	0	0	0	0	1	1	0	0	0	0	0	1	0	0	0	1	0	0	1	0	0	1	1	0	1	0	0	0	1
56500000	8	1	0	0	0	0	0	0	0	0	0	0	1	0	0	0	2	0	0	0	0	0	0	1	0	0	0	0	0	0	0	0	0	0	0	0	0	2	0	0	0	0	0	0	0	0	2	0	0
56750000	4	0	1	0	0	0	0	0	0	0	1	1	0	0	0	1	0	0	0	0	0	0	0	0	0	0	0	0	0	0	0	0	1	0	0	1	0	0	0	1	0	0	0	0	0	0	0	1	0
57000000	4	1	0	0	1	0	0	0	2	0	0	0	0	0	0	1	1	1	0	0	0	0	0	0	0	0	0	0	0	1	0	0	0	0	0	0	1	1	1	1	0	0	0	2	0	0	0	1	1
57250000	7	1	0	0	0	0	0	0	0	0	0	0	0	0	0	0	0	0	0	0	0	0	0	0	0	2	0	0	1	1	0	0	0	0	0	0	0	0	0	0	0	0	0	1	0	2	0	0	0
57500000	6	0	0	0	0	0	0	0	0	0	0	0	0	0	0	0	0	0	0	0	0	0	0	0	0	0	0	0	0	0	0	1	0	0	1	0	0	0	0	0	0	0	0	0	0	0	0	0	0
57750000	7	2	0	0	0	0	0	0	0	0	0	0	0	0	0	1	0	0	0	0	0	0	0	0	1	0	0	0	0	0	0	0	0	1	0	0	0	0	0	0	0	0	0	0	0	1	0	0	0
58000000	2	1	0	0	0	0	0	0	0	0	0	0	0	0	1	0	0	1	0	0	1	0	0	1	0	0	0	0	0	0	0	0	0	1	0	1	0	0	0	0	0	1	0	0	0	1	0	0	0
58250000	5	0	0	1	0	0	0	0	0	0	0	1	0	0	0	0	0	0	0	0	0	0	0	1	0	0	1	0	0	0	0	1	0	0	0	0	0	0	0	0	0	1	0	0	0	0	0	0	0
58500000	5	0	0	0	1	0	0	0	0	0	0	1	0	0	0	0	0	0	0	0	0	0	0	0	0	1	0	0	0	1	0	0	0	0	0	0	1	0	0	0	1	0	0	0	0	0	0	1	2
58750000	8	0	0	1	0	1	0	0	0	0	0	1	0	0	0	0	0	0	0	0	0	0	2	0	0	0	0	0	0	0	0	0	0	0	1	1	0	0	0	0	0	0	0	1	1	0	1	1	1
59000000	6	1	1	0	1	0	0	1	0	0	0	0	0	0	0	0	0	0	0	0	0	0	0	0	0	0	0	0	0	0	0	0	0	0	0	0	1	0	0	0	0	0	0	1	0	1	0	0	0
59250000	10	1	0	0	1	1	0	0	0	0	0	1	0	0	0	0	0	1	0	0	0	0	1	0	0	0	1	0	0	0	0	0	0	0	0	0	0	0	0	0	0	2	0	0	0	0	0	0	0
59500000	5	0	0	0	0	0	0	0	0	0	0	0	0	0	0	1	0	0	0	0	0	0	0	0	0	0	0	0	0	0	0	0	0	1	0	0	0	0	0	0	0	0	0	1	0	0	0	0	0
59750000	4	1	0	0	1	0	0	0	0	0	0	0	0	2	0	0	0	0	0	0	0	0	0	0	0	1	0	0	0	0	0	0	0	0	0	0	0	1	0	0	0	0	0	0	0	0	0	1	2
60000000	6	1	0	0	0	0	0	0	0	0	0	1	0	0	0	0	0	0	0	0	0	0	0	0	1	0	0	0	1	0	0	0	1	0	0	0	0	0	0	2	0	0	0	0	0	0	0	1	2
60250000	10	0	0	0	0	0	2	0	0	0	0	0	0	1	0	0	0	0	1	0	0	0	0	0	1	0	0	1	0	0	0	0	0	0	0	1	0	3	0	0	0	1	0	1	0	0	0	0	1
60500000	4	1	0	0	0	0	0	0	0	0	0	0	0	0	0	0	0	0	0	0	0	0	0	0	0	0	1	0	0	0	0	0	0	0	0	0	0	0	0	0	0	0	0	1	0	1	1	1	0
60750000	5	0	0	0	0	0	0	0	0	0	0	0	0	0	1	0	0	0	0	0	0	0	0	0	0	0	0	0	0	0	0	0	1	1	0	1	0	0	0	0	0	0	0	0	0	0	1	0	0
61000000	1	0	0	0	0	0	0	0	0	0	0	0	0	0	0	0	0	0	0	1	0	0	0	0	0	0	0	0	0	0	0	0	0	0	1	1	0	0	0	0	0	0	0	1	0	0	1	0	0
61250000	5	0	0	0	0	0	0	0	0	0	0	1	0	0	0	0	0	0	0	1	0	0	0	0	0	0	0	0	0	0	0	0	0	0	0	0	0	1	0	0	1	0	0	0	0	0	1	1	1
61500000	3	1	0	0	0	0	0	0	0	0	0	0	0	0	0	1	0	0	0	0	0	0	0	0	0	0	0	0	0	0	0	0	0	0	0	0	0	0	0	0	0	1	1	1	0	0	0	0	0
61750000	3	2	0	0	0	0	0	0	0	0	0	0	0	0	0	0	0	0	0	0	0	1	0	2	0	0	0	0	0	0	0	0	0	1	0	1	0	0	0	0	2	0	1	1	0	0	0	1	0
62000000	2	0	0	0	1	0	0	0	0	0	0	0	0	0	0	0	0	0	0	1	1	0	0	0	0	0	0	0	1	0	0	0	0	0	0	0	0	0	0	1	0	0	0	0	0	1	1	0	0
62250000	2	0	0	0	1	0	0	1	0	0	0	0	0	0	0	0	1	0	0	0	0	0	0	0	0	0	0	0	0	0	0	0	0	0	0	0	0	0	0	0	0	1	0	1	0	1	1	0	0
62500000	4	0	0	0	0	0	0	0	0	0	0	0	0	0	0	0	0	1	0	0	0	0	0	0	0	0	0	0	0	0	0	0	0	0	1	1	0	0	0	0	0	0	0	0	0	1	0	1	1
62750000	4	3	1	0	0	0	0	0	0	1	0	1	0	0	0	0	0	0	1	0	0	0	0	1	0	0	1	0	0	0	1	0	1	0	0	2	0	0	0	0	0	0	0	0	0	0	1	0	0
63000000	2	0	2	0	0	0	0	0	1	0	0	1	0	0	0	0	0	0	0	0	0	0	0	0	0	0	1	0	0	0	1	0	0	1	0	1	0	0	0	0	0	0	0	0	0	0	0	0	0
63250000	3	0	0	0	0	0	1	0	0	0	0	2	0	1	0	0	0	1	0	1	0	1	0	0	0	0	0	0	0	0	0	0	0	0	0	0	0	0	0	1	0	0	0	0	0	1	0	0	1
63500000	4	4	0	0	0	0	0	0	0	0	1	0	0	0	1	0	0	1	0	1	1	0	0	0	1	0	0	1	0	0	0	0	0	1	0	0	1	0	0	0	0	0	1	0	0	0	0	0	1
63750000	3	2	0	0	0	0	0	1	0	0	0	0	0	0	0	2	0	0	0	0	0	0	0	0	0	0	0	0	1	0	0	0	0	0	0	0	0	0	0	2	0	0	0	0	1	0	0	0	0
64000000	5	0	0	0	0	0	0	0	0	0	0	0	0	0	0	0	0	0	0	0	0	0	0	0	0	0	0	0	0	0	0	1	0	0	1	0	0	0	0	1	0	0	0	0	0	0	0	0	0
64250000	2	0	1	0	0	2	0	0	0	0	0	0	0	0	0	1	0	0	0	0	0	0	0	0	1	0	0	0	0	0	0	0	0	1	1	1	0	0	0	0	0	0	0	0	0	0	0	1	1
64500000	2	1	0	0	0	1	1	0	0	0	0	0	0	0	1	0	0	0	0	1	0	0	0	1	0	0	0	0	0	0	0	0	0	0	0	0	0	0	0	1	0	0	0	0	0	0	0	1	0
64750000	7	2	0	0	0	0	0	0	0	0	0	0	0	0	0	0	1	0	0	0	0	0	1	0	0	0	0	0	0	2	1	0	0	0	0	0	0	0	0	0	0	0	1	0	0	0	1	0	0
65000000	6	0	0	0	0	0	0	0	0	0	0	1	0	0	0	0	0	0	0	1	0	0	0	0	0	0	0	0	0	0	0	0	1	0	1	0	0	1	0	0	0	0	0	0	0	0	1	0	0
65250000	7	0	0	0	1	0	0	0	0	0	0	0	0	0	0	1	0	0	0	0	0	0	0	0	0	0	0	0	0	0	0	1	0	0	0	0	0	0	0	0	0	0	0	2	0	0	1	0	1
65500000	4	0	0	0	1	0	0	0	0	0	0	1	0	0	0	1	0	0	1	0	0	0	0	0	0	0	0	0	0	0	1	0	1	0	1	0	0	1	0	0	4	2	0	0	2	0	0	0	0
65750000	4	0	0	0	0	0	0	0	0	0	0	0	0	0	0	0	0	1	0	1	0	0	0	0	2	0	0	0	0	0	0	0	0	0	0	0	0	0	1	0	0	0	0	0	0	0	1	0	0
66000000	3	0	1	0	0	0	0	0	0	0	0	0	0	0	0	0	0	0	0	0	0	0	0	0	0	0	0	0	0	0	0	0	0	0	1	0	0	0	0	1	0	1	0	0	0	1	0	0	1
66250000	1	0	0	0	0	0	0	0	0	0	0	0	0	1	0	0	0	0	0	0	0	1	0	0	0	1	0	1	0	0	0	0	0	0	0	1	0	1	0	1	0	0	0	1	0	0	1	0	0
66500000	0	0	0	0	0	0	0	0	0	0	0	1	0	0	0	0	0	0	0	0	0	0	0	0	0	0	0	0	0	1	0	0	0	0	0	0	0	0	1	0	0	1	0	0	1	0	0	0	0
66750000	5	0	0	3	1	1	0	0	0	0	0	0	0	0	0	0	0	0	0	0	0	0	0	0	0	0	0	0	0	0	0	0	0	0	0	0	0	0	0	0	0	0	0	1	0	2	3	0	0
67000000	5	0	0	0	0	0	0	0	0	0	0	0	0	0	0	0	0	0	0	0	0	0	1	0	0	0	0	0	0	0	0	0	0	1	0	0	0	0	0	0	0	0	0	0	0	0	0	1	0
67250000	3	1	0	0	0	0	0	0	0	0	0	1	0	0	0	0	0	0	0	0	0	0	0	0	0	0	0	0	0	0	0	0	0	1	1	0	0	0	0	0	0	0	4	0	1	0	0	0	1
67500000	4	0	0	3	0	0	0	0	0	0	2	0	0	1	0	0	0	0	0	0	0	0	0	0	0	0	0	1	1	0	0	0	0	0	0	1	0	2	0	1	0	1	0	0	0	0	1	1	0
67750000	5	1	0	0	0	1	0	0	0	0	0	0	0	0	2	0	0	0	0	1	0	0	0	0	0	0	0	0	0	0	0	0	0	0	0	0	0	0	0	0	0	0	0	1	0	1	0	0	0
68000000	4	0	0	0	0	0	0	0	0	0	0	0	0	0	0	1	0	0	0	0	0	0	1	0	0	0	0	0	0	0	0	0	1	0	0	0	0	0	0	0	1	0	0	1	0	0	0	1	0
68250000	3	1	0	0	0	0	0	0	0	0	0	0	0	0	0	0	0	0	0	0	0	0	0	1	0	1	0	0	0	0	0	0	0	0	0	0	0	0	0	0	0	1	0	2	0	0	0	1	0
68500000	4	0	1	0	0	0	0	1	1	0	0	0	0	1	0	0	0	0	0	0	0	0	0	0	0	0	0	0	0	0	0	0	1	0	1	0	0	1	1	0	0	0	0	2	0	0	0	0	0
68750000	2	1	0	0	0	0	0	0	0	0	0	0	0	0	0	0	1	0	0	0	0	0	0	0	0	0	0	0	0	0	0	0	0	0	0	0	0	0	0	1	0	0	0	0	0	0	0	1	0
69000000	9	0	1	0	0	0	0	1	0	0	0	0	0	0	0	0	1	0	0	0	0	0	0	0	0	0	0	0	0	0	0	0	0	0	0	0	0	0	0	0	0	0	1	0	0	0	1	0	1
69250000	6	1	0	0	0	0	0	0	1	0	0	0	0	0	0	0	0	0	0	1	0	1	0	0	0	0	0	0	0	0	0	0	0	0	0	0	0	2	0	0	0	0	0	0	0	0	0	0	0
69500000	3	0	0	0	0	0	0	0	0	1	0	0	1	3	0	0	0	0	0	0	0	0	1	0	0	1	1	0	0	0	0	0	0	0	1	0	1	0	0	2	0	0	1	0	0	1	0	1	0
69750000	2	1	0	0	0	1	0	0	0	0	0	0	0	0	0	0	0	0	0	0	0	0	0	0	0	2	0	0	0	0	0	0	0	0	0	0	0	1	0	0	0	1	0	0	0	0	1	0	2
70000000	5	0	0	0	0	0	2	0	1	1	0	0	0	0	0	0	0	0	0	0	0	0	0	0	0	0	0	0	0	1	0	0	0	0	1	0	0	1	0	0	0	0	0	1	0	0	0	0	0
70250000	2	0	0	0	0	0	0	1	0	1	0	0	0	0	0	0	0	0	0	0	0	0	0	2	0	0	0	0	0	1	0	0	0	0	1	0	0	2	0	0	0	0	1	1	0	0	0	0	0
70500000	1	1	0	0	0	0	0	0	0	0	0	0	0	1	0	1	0	0	0	0	0	0	0	0	0	0	0	0	0	0	0	0	0	0	0	0	0	0	0	0	0	0	0	1	0	0	0	0	0
70750000	4	0	0	0	0	0	0	0	0	0	0	0	0	0	1	0	0	0	0	0	0	1	0	0	0	0	0	1	0	0	0	0	0	0	0	0	0	0	1	0	1	1	0	0	0	0	1	0	0
71000000	4	1	0	0	0	0	0	0	0	0	0	0	0	0	0	0	0	0	1	0	0	1	0	0	0	0	0	2	0	0	0	0	0	0	0	1	0	0	0	1	0	1	0	0	0	0	1	0	0
71250000	5	0	0	0	0	0	0	0	0	0	0	0	0	0	0	0	0	0	0	0	0	0	0	0	0	0	0	0	0	0	0	0	0	0	0	0	0	0	0	0	0	1	1	0	0	0	0	0	2
71500000	6	0	0	0	0	0	0	0	0	0	0	0	0	0	0	0	0	0	0	0	4	0	0	0	0	0	0	0	0	0	0	0	1	1	0	0	0	0	0	0	0	1	0	0	1	0	3	1	1
71750000	4	0	0	0	1	0	0	0	0	0	0	0	0	0	0	0	0	0	0	0	0	0	1	0	1	0	0	0	0	0	0	0	0	0	1	0	0	0	0	0	0	0	0	0	0	0	1	0	0
72000000	6	2	0	0	0	0	0	0	0	0	0	0	0	0	0	0	0	0	0	0	0	0	0	0	0	0	0	0	0	0	0	0	0	0	1	0	0	0	0	1	0	0	2	0	0	0	1	1	0
72250000	4	1	0	0	0	0	0	0	0	0	0	0	0	0	0	0	0	0	0	0	1	0	0	0	1	0	0	0	0	0	0	0	0	0	0	1	0	0	0	0	0	0	0	1	0	1	0	1	0
72500000	1	0	0	0	0	0	0	0	0	0	0	0	0	1	1	0	0	0	0	0	0	0	0	0	0	0	0	0	0	1	0	0	0	0	0	0	0	0	0	0	0	1	0	0	0	0	0	0	0
72750000	5	0	0	0	0	0	1	0	0	0	0	0	0	0	0	1	0	0	0	0	1	0	0	0	0	0	0	0	0	0	0	0	1	0	1	0	0	0	0	0	0	0	0	0	0	0	0	0	1
73000000	4	0	0	0	0	0	1	0	0	0	0	0	0	1	0	0	1	0	0	1	0	0	1	0	0	0	0	0	0	0	0	0	2	0	0	0	0	0	0	0	0	0	0	0	0	0	0	1	1
73250000	5	1	0	0	0	0	0	0	0	0	0	1	0	0	0	0	0	0	0	0	0	0	0	0	0	0	0	0	0	0	0	0	0	0	0	0	0	0	0	0	0	0	0	0	0	0	0	0	0
73500000	5	1	0	0	0	0	0	0	0	0	0	0	0	0	0	0	0	0	0	0	0	0	0	0	0	0	0	0	0	0	0	0	0	0	0	0	0	0	1	0	0	0	0	0	0	0	0	0	0
73750000	2	0	0	0	0	0	0	0	0	0	0	0	0	0	0	0	0	0	0	0	0	0	0	1	0	0	0	0	0	0	0	0	0	0	0	0	0	0	0	0	0	0	0	2	0	0	0	2	0
74000000	6	0	0	0	0	1	0	0	0	0	0	0	0	0	0	0	0	0	0	0	0	0	0	0	0	1	0	1	0	0	0	0	0	0	0	0	0	0	0	0	0	0	0	4	0	0	0	0	0
74250000	2	0	0	0	0	0	0	1	0	0	0	0	0	0	1	0	0	0	0	0	0	0	0	1	0	0	0	0	1	0	0	0	0	0	0	0	0	0	1	0	0	0	0	0	0	1	0	0	0
74500000	3	0	0	0	0	0	0	0	0	0	0	0	1	0	0	0	0	0	0	0	0	0	0	0	0	0	0	0	0	0	0	0	0	0	0	0	0	0	0	0	0	0	1	0	0	0	2	0	0
74750000	1	2	0	0	0	0	0	0	0	0	0	0	1	0	0	0	0	0	0	0	0	1	0	0	0	0	1	0	0	0	0	0	0	0	0	0	0	0	0	0	0	0	1	1	0	0	0	1	0
75000000	5	1	1	0	0	0	0	0	0	0	0	0	0	0	1	0	0	0	0	1	0	0	0	0	0	0	0	0	0	0	0	0	0	0	0	0	0	0	0	0	1	0	0	2	0	0	1	0	0
75250000	4	0	0	0	0	0	0	0	0	0	0	0	0	0	0	0	0	0	1	0	0	0	0	0	0	0	0	0	0	0	0	0	0	0	0	0	0	1	0	0	0	0	0	0	0	1	0	0	0
75500000	2	0	0	0	0	0	0	0	0	0	0	0	0	0	0	2	0	2	0	0	0	2	0	0	0	0	0	0	0	0	0	0	0	0	0	0	0	0	0	0	0	0	0	0	0	0	0	2	0
75750000	4	1	0	0	0	0	0	0	0	0	0	0	0	0	0	0	0	0	0	0	0	0	1	0	1	0	1	0	0	0	0	0	0	0	0	0	0	0	1	0	1	0	0	0	0	0	1	1	0
76000000	3	1	0	0	0	0	0	0	0	0	0	0	0	0	1	0	0	0	0	0	0	0	0	0	0	0	0	0	0	0	0	1	0	0	0	0	0	0	0	0	0	0	0	0	1	0	0	0	0
76250000	3	0	2	0	0	0	0	0	0	0	0	0	0	0	0	0	0	0	1	0	0	0	0	0	0	1	0	0	0	0	0	0	0	0	1	0	0	0	2	1	0	0	1	0	0	0	0	0	0
76500000	3	2	0	0	0	0	0	0	0	0	0	0	0	0	0	0	0	0	0	0	0	0	0	0	0	0	0	0	1	0	0	0	0	0	0	0	0	2	0	0	0	0	1	1	0	0	0	0	0
76750000	3	1	0	0	0	0	1	0	0	0	0	0	0	0	0	1	1	0	0	0	0	0	1	0	0	0	0	0	0	0	1	0	0	0	0	1	0	0	0	0	0	1	2	2	0	0	0	0	0
77000000	2	0	0	0	0	0	0	0	0	0	0	0	0	1	0	0	0	0	0	2	0	0	0	0	0	0	0	0	0	0	0	0	0	0	0	1	0	0	0	0	0	1	0	0	2	1	1	1	0
77250000	2	0	1	0	0	0	0	0	0	0	0	1	0	0	0	0	0	0	0	0	0	0	0	0	0	0	0	0	0	0	0	0	0	0	0	0	0	0	1	2	0	0	0	0	0	0	0	0	0
77500000	4	0	0	0	0	1	0	0	0	0	0	0	0	0	0	0	0	0	0	0	0	2	0	0	0	0	0	0	0	0	0	0	0	0	2	0	1	0	1	2	0	0	0	0	0	0	0	2	0
77750000	4	0	0	1	0	0	0	0	0	0	1	0	0	0	0	0	0	0	0	0	0	0	0	0	0	0	0	1	0	0	0	0	0	0	0	0	0	0	0	0	0	0	0	0	0	0	0	1	0
78000000	4	0	0	0	0	0	0	0	0	0	1	0	0	0	0	0	0	0	0	1	0	0	0	0	0	0	0	0	0	0	0	0	0	0	0	0	0	0	0	0	0	0	1	1	0	0	0	0	0
78250000	4	1	0	0	0	0	0	0	0	0	0	0	0	0	0	0	0	0	0	0	0	0	0	0	0	0	0	0	0	0	0	1	0	0	1	0	0	0	0	0	0	0	0	0	0	1	0	0	0
78500000	1	1	0	0	0	0	0	0	0	1	0	0	0	0	0	0	0	0	0	1	0	0	0	0	0	0	0	0	0	0	0	1	0	0	0	1	0	0	2	0	0	0	0	0	0	0	0	0	0
78750000	3	0	0	0	0	0	0	0	0	0	0	0	0	1	0	0	0	0	0	0	0	0	0	1	0	0	0	0	0	0	0	0	2	0	0	0	0	0	0	0	0	0	0	1	1	0	0	0	0
79000000	3	2	0	0	1	0	0	1	0	0	0	0	0	0	0	0	0	0	0	0	0	0	0	0	0	0	0	0	0	0	0	0	1	0	0	1	0	1	0	0	0	0	0	0	0	0	0	0	0
79250000	4	1	0	0	0	0	0	0	0	0	0	0	1	0	0	0	0	0	0	0	0	0	0	0	0	0	1	0	1	0	1	0	0	0	0	0	0	1	0	0	0	2	0	0	2	0	0	0	0
79500000	3	0	1	0	0	1	0	0	0	0	0	0	0	0	0	0	0	0	0	0	0	0	0	0	0	0	0	1	0	0	0	0	0	0	0	0	0	0	1	0	0	0	0	0	0	1	0	0	0
79750000	5	0	0	0	0	0	0	1	0	0	0	0	0	0	0	0	0	0	0	0	0	0	0	0	0	1	0	0	1	0	0	0	1	0	0	0	0	0	0	0	0	1	0	0	0	0	0	0	0
80000000	3	0	0	1	0	0	0	0	0	0	0	1	0	0	0	0	0	0	0	0	0	0	0	0	0	1	0	0	0	0	0	0	0	0	0	0	0	0	0	0	0	0	0	0	1	1	0	0	1
80250000	5	1	1	0	0	0	0	0	0	0	0	1	1	0	1	0	0	0	0	1	0	0	0	0	1	0	0	1	0	0	0	0	0	0	0	0	1	0	0	0	0	0	0	1	0	0	0	0	0
80500000	3	0	0	0	0	1	0	1	0	0	0	0	0	0	0	0	1	0	0	0	0	0	1	0	0	0	0	0	0	1	0	0	0	0	1	0	0	0	0	0	0	0	0	1	1	0	0	0	2
80750000	3	1	0	0	0	0	0	0	0	0	0	0	0	0	0	0	0	0	0	0	0	0	0	0	1	0	0	0	0	0	0	0	0	0	0	0	1	0	0	0	0	0	0	0	0	0	0	0	1
81000000	3	1	0	0	0	0	0	0	0	0	0	0	0	0	0	0	0	0	0	0	0	0	0	0	1	0	0	0	0	0	0	0	1	1	0	0	0	0	0	0	0	0	1	0	0	0	0	0	1
81250000	2	0	0	0	0	0	0	0	0	1	0	0	0	0	0	0	0	0	0	0	0	0	0	0	0	0	0	0	0	0	0	0	0	0	0	0	0	0	0	0	0	0	0	0	1	0	0	0	2
81500000	3	0	1	0	0	0	0	0	0	0	0	0	1	0	0	1	0	0	0	0	0	0	0	0	0	0	0	0	0	0	0	0	0	0	0	1	0	0	0	0	0	2	1	1	0	1	1	0	1
81750000	2	0	0	0	1	0	0	0	0	0	4	0	0	0	0	0	0	0	0	0	0	0	0	0	0	2	0	0	0	0	0	0	0	0	0	0	0	1	0	0	0	0	0	0	1	0	0	0	1
82000000	6	0	0	0	0	0	0	0	0	0	0	1	0	0	0	0	0	0	0	0	0	0	1	0	0	0	0	0	0	0	0	0	0	0	1	0	0	0	0	0	1	0	0	0	0	0	0	0	0
82250000	4	1	0	1	0	0	1	0	0	1	0	0	0	0	0	0	0	0	0	0	0	0	0	0	0	0	0	0	0	1	0	1	0	0	0	0	0	0	0	0	0	0	0	0	0	0	0	0	0
82500000	6	1	0	0	1	0	0	0	0	0	0	0	0	0	0	0	0	0	0	0	0	0	0	0	0	0	0	0	0	0	0	0	0	0	0	0	0	1	0	0	0	0	0	0	1	1	0	0	1
82750000	3	2	0	1	0	0	0	0	0	0	0	0	0	0	0	0	0	0	0	0	0	0	0	0	0	0	1	0	0	0	0	1	0	0	0	0	1	0	0	0	0	0	0	0	0	0	1	0	0
83000000	2	2	1	0	0	0	0	0	0	0	0	1	0	0	0	0	0	0	0	0	0	0	0	0	0	1	1	0	0	0	0	0	0	0	0	0	1	0	1	1	0	0	0	2	0	0	1	0	0
83250000	3	2	0	0	0	1	0	0	0	0	0	0	0	0	1	1	0	0	0	0	0	0	0	0	0	0	0	0	0	0	0	0	0	0	0	0	0	1	0	0	0	0	1	0	1	0	1	1	0
83500000	3	0	0	0	0	0	0	0	0	0	0	0	0	0	0	0	0	0	0	0	0	0	0	0	0	1	1	0	0	0	0	0	0	0	0	0	0	0	0	0	1	0	0	2	0	0	1	0	0
83750000	2	0	0	0	0	0	0	0	1	0	0	0	0	0	1	0	0	0	0	0	0	0	0	0	0	0	1	0	0	0	0	0	0	0	0	0	0	0	0	0	0	1	0	0	0	0	2	0	0
84000000	2	1	0	0	0	2	0	0	0	0	0	0	0	0	0	0	0	0	0	0	0	0	0	0	0	0	0	0	0	0	1	0	0	0	0	0	0	0	0	0	0	0	0	0	0	0	1	0	0
84250000	4	0	0	1	0	0	0	0	0	0	0	0	0	0	0	0	0	0	0	0	0	2	0	0	0	0	0	0	0	0	0	0	0	0	0	2	0	0	0	1	0	0	0	1	1	0	0	0	0
84500000	4	2	0	0	0	0	0	0	0	0	0	0	0	0	0	0	0	0	2	0	1	0	0	0	0	0	0	0	0	0	0	0	0	0	0	0	0	0	0	0	0	0	0	0	0	0	0	0	1
84750000	7	0	0	0	0	1	0	0	0	0	1	0	1	0	0	0	0	0	0	0	0	0	0	0	0	0	0	0	0	0	0	0	0	0	0	0	0	1	0	0	2	0	0	0	1	0	1	1	2
85000000	6	1	0	1	0	0	0	0	0	0	0	0	1	0	1	0	0	1	0	0	0	2	0	0	0	1	0	0	0	0	1	0	1	0	0	0	0	0	0	0	0	0	0	0	0	1	0	0	1
85250000	1	1	0	0	1	1	0	0	0	0	0	0	0	1	0	0	0	0	1	0	0	0	0	0	0	0	1	0	0	0	0	0	0	0	0	1	0	1	0	0	0	0	0	0	0	0	1	0	0
85500000	3	1	0	0	0	0	0	0	0	0	0	1	0	0	0	0	0	0	0	0	0	0	0	0	1	0	0	0	0	0	0	0	2	1	0	0	0	1	0	0	0	0	0	0	0	0	0	0	1
85750000	2	0	0	1	0	0	0	0	0	0	0	1	0	0	0	0	0	0	0	0	2	1	0	0	1	0	0	0	0	0	0	0	0	1	0	0	0	0	0	0	0	0	0	0	1	1	1	0	1
86000000	3	0	0	0	0	2	0	0	0	0	0	1	1	0	0	1	0	0	0	0	0	0	0	0	1	1	0	0	0	1	0	0	0	0	0	0	1	0	1	0	0	0	1	1	0	0	0	0	0
86250000	1	0	0	0	0	1	0	0	0	0	0	0	1	0	0	0	1	0	0	0	0	0	1	0	0	0	0	0	1	0	0	0	0	0	1	0	1	0	0	0	0	0	0	0	1	0	0	0	0
86500000	4	0	0	1	0	0	0	0	0	0	0	0	1	0	0	0	0	0	0	0	0	0	2	1	0	0	0	0	0	1	1	1	0	0	1	0	0	0	0	0	0	0	0	1	1	0	0	1	0
86750000	1	0	0	0	0	0	0	0	0	0	1	0	0	0	0	0	0	1	0	0	0	2	0	0	0	0	0	0	0	0	0	1	0	5	0	0	0	0	0	0	0	1	0	1	0	0	0	1	0
87000000	1	0	0	0	0	0	0	0	1	0	0	0	0	0	2	0	0	0	1	0	0	0	0	0	0	0	0	0	0	1	0	0	0	0	0	0	0	0	0	0	0	0	0	1	1	0	0	0	1
87250000	3	1	0	0	1	0	0	0	0	0	0	0	0	0	0	0	0	0	1	0	0	1	0	0	0	0	0	0	0	0	0	0	1	0	1	0	0	0	0	0	1	0	0	0	0	0	0	0	1
87500000	3	0	0	0	0	0	0	0	0	0	0	0	0	0	0	0	0	0	0	0	0	0	0	1	0	0	1	0	0	0	0	1	0	0	0	0	0	0	0	0	0	0	1	0	0	1	0	0	0
87750000	3	0	1	0	0	0	0	0	0	0	0	0	0	0	0	0	0	0	0	0	0	0	0	0	0	0	0	0	0	0	0	0	0	0	0	0	0	0	0	0	0	0	0	0	1	0	0	0	0
88000000	3	0	0	0	0	0	0	0	0	0	0	0	0	0	0	0	1	0	0	0	1	0	0	0	0	0	0	0	0	0	0	0	0	0	1	0	0	0	0	0	0	0	0	0	0	0	0	0	0
88250000	1	0	0	0	0	1	0	0	0	0	0	0	0	0	0	0	0	0	0	0	0	0	0	0	0	0	1	0	0	0	0	0	1	0	1	0	0	0	1	0	1	0	0	0	0	0	0	0	0
88500000	5	0	0	0	0	0	0	0	0	0	0	0	0	0	0	2	0	0	1	0	0	0	1	0	0	0	0	0	0	0	0	0	0	0	0	0	0	0	0	0	0	0	0	0	0	1	1	0	0
88750000	4	1	0	0	0	1	0	0	0	0	0	0	0	0	1	0	0	0	0	0	0	0	1	1	1	0	0	0	0	0	0	0	0	0	0	0	0	2	0	0	1	0	0	1	0	0	0	0	0
89000000	3	0	1	1	0	1	0	0	0	0	0	0	0	0	0	1	0	0	0	0	0	0	0	2	0	0	0	0	0	0	0	0	0	0	0	0	0	0	0	0	0	0	1	1	0	0	2	0	0
89250000	3	0	0	0	0	0	0	0	0	1	1	0	0	0	0	0	0	0	0	0	0	0	0	0	0	0	0	0	0	0	0	0	0	0	0	0	1	0	0	0	0	0	0	0	0	1	0	1	0
89500000	6	1	0	0	0	0	0	1	1	0	0	0	0	0	0	0	0	0	0	0	0	0	0	0	0	0	0	0	0	0	1	0	0	0	0	0	0	0	0	0	0	0	0	0	2	0	0	0	0
89750000	4	0	0	0	0	0	0	0	0	1	0	0	0	1	0	1	0	0	0	0	0	0	0	0	0	0	0	0	0	0	0	0	0	0	0	0	0	0	0	0	0	0	0	0	0	0	0	0	0
90000000	3	2	0	0	0	0	0	0	0	0	0	0	0	0	0	0	0	0	0	0	0	0	0	0	0	0	0	0	0	0	0	0	0	0	0	0	0	0	0	0	0	1	1	1	1	0	0	0	0
90250000	2	1	2	0	1	0	0	0	0	0	0	0	0	0	0	0	0	0	0	0	0	0	0	0	0	0	0	0	0	0	0	0	0	0	0	0	0	0	2	0	0	0	0	0	0	0	0	0	0
90500000	3	0	0	0	0	0	0	0	0	0	0	0	0	0	0	0	0	0	0	0	0	0	1	0	1	0	0	1	0	0	0	0	1	0	0	0	1	0	0	0	0	0	0	0	0	0	0	0	0
90750000	0	2	0	0	0	1	0	0	0	0	0	0	0	0	1	0	0	0	0	0	0	0	0	0	0	0	0	0	0	0	0	0	0	0	0	0	0	0	1	0	2	0	0	0	0	1	0	0	1
91000000	2	2	0	0	1	0	1	0	0	0	0	0	0	0	0	2	0	1	1	0	0	0	0	0	0	0	0	0	0	0	0	0	0	0	0	1	0	0	0	1	0	0	0	1	2	1	0	0	0
91250000	2	2	0	0	1	0	0	0	0	0	0	1	0	0	0	1	0	0	0	0	0	0	0	0	0	0	1	0	0	0	0	0	1	0	0	0	0	0	0	0	0	1	0	0	0	0	0	0	0
91500000	9	0	0	0	0	0	0	0	1	1	0	0	0	0	0	0	0	0	0	0	0	2	0	0	0	0	0	0	0	0	1	0	0	0	0	1	0	0	0	0	0	0	0	0	0	0	1	0	1
91750000	5	1	0	1	0	1	0	1	0	0	0	0	0	0	0	0	1	0	0	0	1	0	0	0	0	0	0	1	0	0	0	0	1	0	0	1	0	1	0	0	1	0	0	0	1	0	0	0	1
92000000	3	0	0	0	0	0	0	0	0	0	0	0	0	0	0	0	0	0	0	1	0	0	0	0	1	0	0	0	0	0	0	0	2	0	0	0	0	0	0	0	0	0	1	0	0	0	0	0	0
92250000	2	1	0	0	1	1	0	0	0	0	0	1	0	0	0	0	0	0	0	0	0	0	0	0	0	0	0	0	1	1	0	1	0	5	0	0	0	1	0	0	0	0	1	0	0	2	1	0	1
92500000	3	0	0	0	0	0	0	0	0	0	0	0	0	0	0	0	0	0	0	0	0	0	0	0	0	0	0	0	0	0	0	0	0	0	0	0	0	0	0	0	0	1	0	0	0	0	1	0	1
92750000	2	1	0	0	0	0	0	0	0	0	0	0	0	0	0	0	0	0	0	0	0	0	0	0	0	0	0	1	0	1	0	0	0	0	0	1	0	0	0	0	0	0	0	0	1	0	0	0	0
93000000	5	1	0	0	0	0	0	0	0	0	1	0	0	0	0	0	0	0	0	0	0	0	2	0	0	0	0	0	0	0	0	2	1	0	0	0	0	0	0	0	0	0	0	0	1	0	1	0	0
93250000	3	0	0	0	0	0	0	0	0	0	0	0	0	0	0	0	0	0	0	0	0	0	0	0	0	0	0	0	0	0	0	0	0	0	0	0	1	0	0	0	0	0	0	0	0	0	0	0	0
93500000	5	0	0	0	0	0	0	0	0	0	2	0	0	0	0	0	0	0	0	0	0	0	0	0	0	0	1	0	1	0	1	0	0	0	0	0	0	0	0	0	0	0	0	0	0	0	2	1	0
93750000	3	0	0	0	0	0	0	0	0	0	0	0	0	0	0	0	0	0	0	0	0	0	0	0	0	0	0	0	0	0	0	0	0	0	0	0	0	0	0	0	0	0	0	0	0	0	0	1	0
94000000	4	0	0	0	0	0	0	0	1	0	0	0	0	0	0	0	0	0	1	0	0	0	0	0	0	0	0	0	1	0	0	0	0	0	0	0	0	0	0	0	0	0	0	0	0	0	0	0	0
94250000	1	0	0	0	0	0	2	0	0	0	1	1	0	0	0	0	0	0	0	0	0	0	0	0	0	1	0	0	0	0	0	0	0	0	0	1	0	0	0	0	0	2	0	0	0	0	0	0	0
94500000	2	0	0	1	0	0	0	0	0	0	1	0	1	0	0	0	0	1	0	0	0	2	0	0	0	0	0	0	0	0	0	1	0	1	0	0	0	0	0	0	0	0	0	0	0	1	0	0	1
94750000	2	1	0	0	0	1	0	0	0	0	0	0	0	0	1	0	0	0	0	0	0	0	0	0	0	0	0	0	0	0	0	0	0	0	0	1	0	0	0	0	0	0	0	2	0	0	0	0	1
95000000	2	0	0	0	0	1	0	0	0	0	0	0	0	0	0	0	0	2	0	2	0	0	2	0	0	0	1	0	0	0	1	0	0	0	0	0	0	1	0	0	0	0	0	0	0	1	0	0	0
95250000	3	1	0	0	0	0	0	0	0	1	0	0	0	0	0	0	0	0	1	0	0	0	0	0	2	0	1	0	0	0	0	0	0	0	0	0	0	1	0	0	0	0	1	0	0	0	0	0	1
95500000	5	0	0	0	0	0	0	0	0	0	0	1	0	0	0	0	0	0	0	1	0	0	0	0	0	0	0	0	1	0	0	0	0	0	0	0	0	0	0	2	0	1	0	0	0	0	0	0	0
95750000	3	0	0	0	0	0	0	0	0	0	0	0	0	0	0	0	0	0	0	0	0	0	0	0	0	0	0	0	0	0	0	0	1	0	0	1	0	0	0	0	0	0	0	0	0	0	0	0	0
96000000	3	1	0	0	0	0	1	1	0	0	0	0	0	0	0	0	0	0	0	0	0	0	0	0	0	0	0	0	0	0	1	0	0	0	0	0	0	1	0	0	0	1	0	0	2	0	0	0	0
96250000	3	2	0	0	0	0	0	0	0	0	0	0	0	0	0	0	0	0	0	0	0	0	0	0	0	1	0	0	0	0	0	1	0	0	0	0	0	0	0	0	0	1	1	0	0	1	0	0	0
96500000	3	1	0	1	0	0	0	0	0	0	0	1	0	0	0	1	0	0	0	0	0	0	0	0	1	0	0	0	0	0	0	0	0	0	0	1	0	0	0	0	0	0	0	0	0	0	1	0	1
96750000	1	0	0	0	0	0	0	0	0	1	0	0	0	0	0	0	1	0	1	0	0	0	0	1	0	0	0	0	0	0	0	0	0	0	0	2	1	0	0	0	0	0	0	0	0	0	0	0	0
97000000	1	1	0	1	0	0	0	0	0	0	2	0	0	0	0	0	0	0	0	0	0	0	0	0	0	0	1	0	0	0	1	0	0	0	0	0	0	1	0	0	0	0	0	0	0	0	0	0	0
97250000	2	0	0	0	0	0	0	0	0	0	0	0	0	0	0	0	0	0	0	0	1	0	0	0	0	0	0	0	0	0	0	0	0	0	0	0	0	0	0	0	0	0	0	0	0	0	0	0	0
97500000	1	0	0	0	0	0	0	0	0	0	0	0	0	0	0	0	0	0	0	0	0	0	0	1	0	0	0	0	0	0	0	0	0	0	0	0	0	1	0	0	0	0	0	0	0	0	0	0	0
97750000	2	0	0	1	0	0	0	0	0	0	0	0	0	0	0	0	0	0	0	0	0	1	0	0	0	0	0	0	0	2	0	0	0	0	0	0	0	0	0	1	0	0	1	0	0	1	0	0	0
98000000	3	1	0	0	0	0	0	0	0	0	0	0	0	0	0	0	0	0	0	0	0	0	0	0	1	0	0	0	1	0	0	0	0	0	0	0	0	0	0	0	1	0	1	1	1	0	0	0	0
98250000	3	0	0	0	0	0	0	3	0	0	0	1	0	0	0	0	1	0	0	0	1	0	0	0	0	0	0	0	0	0	0	0	0	0	0	0	0	0	0	0	0	0	0	1	0	0	0	0	0
98500000	4	0	0	0	0	0	0	0	0	0	0	0	0	0	0	0	0	0	0	0	0	0	0	0	0	0	0	0	0	0	1	0	0	0	0	0	0	0	0	0	0	0	0	0	0	0	0	0	1
98750000	3	0	0	0	0	0	0	0	0	0	0	0	0	0	0	0	0	0	0	1	0	0	0	0	0	0	0	0	0	0	0	0	0	0	0	0	1	0	0	0	0	0	0	0	0	1	0	1	0
99000000	1	0	0	1	0	0	0	0	1	0	0	0	0	0	0	0	0	0	0	0	0	0	0	0	0	3	0	0	0	0	0	0	0	1	0	1	0	0	1	0	0	1	0	1	0	0	0	0	0
99250000	5	1	0	1	0	0	0	1	0	0	0	0	0	0	0	0	0	0	0	0	0	0	0	0	0	1	0	0	1	0	0	0	1	0	0	1	0	0	0	0	0	0	0	0	0	0	0	1	1
99500000	2	1	0	0	0	0	0	0	0	0	0	0	0	0	0	0	0	1	0	0	0	0	0	0	0	1	0	0	0	0	0	0	0	0	0	0	0	1	0	0	0	0	0	0	0	0	0	0	1
99750000	0	1	0	0	0	0	0	0	0	0	0	0	0	0	0	0	0	0	1	0	0	0	0	0	0	0	0	0	0	0	0	0	0	0	0	0	1	0	0	0	0	1	0	0	0	0	0	0	0
100000000	7	0	0	0	0	0	0	0	0	0	0	0	0	0	0	1	0	0	0	0	0	0	0	0	0	0	0	0	0	0	0	0	0	0	0	0	0	0	0	1	0	0	0	0	1	0	0	0	0
100250000	3	1	0	0	0	0	0	0	0	0	0	0	0	0	0	0	0	0	0	0	0	0	0	0	0	0	0	0	0	0	0	0	0	0	0	1	0	0	0	0	1	0	0	0	0	0	0	0	0
100500000	4	0	0	0	0	0	0	0	0	0	0	0	0	0	0	0	0	0	0	0	0	0	0	0	0	1	0	0	0	0	0	2	0	0	0	0	0	0	0	0	0	0	0	0	0	0	0	0	0
100750000	1	1	0	0	0	0	0	0	0	0	0	0	0	0	0	0	0	0	0	1	0	0	0	0	0	0	0	0	0	0	0	0	0	0	0	0	2	1	0	0	0	1	1	0	0	1	0	0	0
101000000	3	0	0	0	1	0	0	0	0	0	0	0	1	0	0	0	0	0	0	0	0	0	0	0	0	0	0	0	0	0	0	0	1	1	0	1	0	0	0	0	0	0	0	0	0	0	0	1	0
101250000	2	2	0	1	0	0	0	0	0	0	1	0	0	0	1	0	0	0	1	0	0	0	1	0	0	0	0	0	0	0	0	0	0	0	0	1	0	0	0	0	0	0	0	0	0	1	1	0	0
101500000	3	1	0	0	0	0	0	0	0	0	0	0	0	0	0	0	0	1	0	0	0	0	0	0	0	0	0	0	0	0	0	0	0	1	0	0	0	0	0	0	0	0	1	0	0	0	1	1	0
101750000	6	1	0	0	0	0	0	0	0	0	0	1	1	1	0	0	0	0	0	0	0	0	0	0	0	0	0	0	0	0	0	0	0	0	0	0	0	1	0	1	0	0	0	0	0	0	0	0	0
102000000	3	0	0	0	0	0	0	0	0	0	0	0	0	0	0	0	0	0	0	0	0	0	0	0	0	0	0	0	0	0	0	0	0	0	0	1	1	0	0	0	0	0	0	1	0	0	0	0	1
102250000	4	0	0	1	0	0	0	0	0	0	0	0	0	1	0	0	0	0	1	0	0	0	0	0	0	0	0	1	0	1	0	0	0	0	0	0	0	1	0	0	0	0	0	0	0	0	0	0	1
102500000	1	0	0	0	0	0	0	0	0	0	0	0	0	0	0	0	0	0	0	0	0	0	0	0	0	2	0	0	0	0	0	0	0	0	0	0	0	0	0	0	1	0	0	0	0	0	0	1	0
102750000	3	1	0	0	1	0	0	0	0	0	0	0	0	0	0	0	0	0	0	0	0	0	0	0	0	0	0	0	0	0	0	0	0	0	0	0	0	0	0	0	0	0	0	2	0	0	0	0	0
103000000	9	0	0	0	0	0	2	0	0	1	0	0	0	1	0	0	0	0	1	0	0	0	1	0	0	0	0	0	0	0	0	0	0	0	0	0	1	0	0	0	0	0	0	0	0	0	0	0	0
103250000	1	0	0	0	0	0	0	0	0	0	0	0	0	0	0	0	0	1	0	0	0	0	0	0	0	0	0	1	0	0	0	0	0	3	0	0	0	0	0	0	0	0	0	0	0	0	0	0	0
103500000	4	1	0	0	0	1	0	0	0	0	0	0	1	0	0	0	1	0	0	0	0	0	0	0	0	1	0	0	0	0	0	0	0	1	0	0	0	0	0	0	1	0	0	0	0	0	0	0	0
103750000	3	0	0	2	0	0	1	0	0	0	0	0	0	0	1	0	0	0	0	0	0	0	0	0	0	0	0	0	0	0	0	0	1	0	0	1	0	0	1	0	0	0	0	0	0	0	0	0	2
104000000	3	0	0	0	0	0	0	0	0	0	0	0	0	0	0	0	0	0	0	0	0	0	0	0	2	0	0	0	0	0	0	0	0	0	0	0	0	0	0	0	0	0	0	0	0	0	1	0	1
104250000	4	1	1	0	0	0	0	1	0	0	0	0	0	0	0	0	0	0	0	0	0	0	0	0	1	0	0	0	0	0	0	0	0	0	0	0	0	0	0	0	0	0	0	1	0	0	0	0	0
104500000	2	0	0	0	0	0	0	0	1	0	0	0	0	0	0	0	0	0	1	0	0	0	0	0	1	0	0	0	0	0	0	0	0	0	0	0	0	0	0	0	0	0	0	0	0	0	0	0	1
104750000	3	0	1	0	0	0	1	0	0	0	0	0	0	0	1	0	0	0	2	0	0	1	0	0	0	0	1	0	0	0	0	1	1	0	0	0	0	1	0	0	0	0	0	1	0	0	3	0	0
105000000	1	0	2	0	0	0	0	1	0	0	0	0	0	0	0	0	0	0	0	0	1	0	0	0	0	0	0	0	0	0	0	0	1	0	0	0	0	0	1	0	0	0	0	1	0	0	0	0	0
105250000	1	0	0	0	0	0	1	0	0	0	0	1	0	0	0	0	0	0	0	1	0	0	0	0	2	0	0	1	0	0	1	0	0	0	0	0	0	0	0	0	0	0	0	0	0	0	0	0	0
105500000	2	0	1	0	1	0	0	0	0	1	0	0	0	0	0	0	0	0	0	0	0	0	0	0	0	0	0	0	0	0	0	1	0	0	0	0	0	0	0	0	0	0	0	1	0	0	1	1	2
105750000	2	0	0	0	0	0	0	0	0	0	0	0	0	0	0	0	0	0	0	0	0	0	0	0	0	0	0	0	0	0	0	0	0	0	0	0	0	0	0	1	0	0	1	0	0	0	0	0	1
106000000	3	1	0	0	0	0	0	0	0	0	0	0	1	0	0	0	0	0	0	1	0	1	0	0	0	0	1	0	0	0	0	0	0	0	0	0	1	0	0	0	0	0	0	0	1	0	0	0	0
106250000	1	0	0	0	0	1	0	0	0	0	0	0	0	0	0	0	0	0	0	0	0	0	0	1	1	2	2	0	0	0	0	2	0	0	0	0	0	1	0	0	0	0	0	0	0	0	0	0	1
106500000	3	0	0	0	0	0	0	0	0	0	0	0	0	0	0	0	0	0	0	1	0	0	0	0	0	0	0	0	0	1	0	1	0	0	0	0	0	0	0	3	1	0	0	0	0	0	0	0	2
106750000	1	0	0	1	0	0	0	0	0	0	0	0	0	0	0	0	0	0	0	0	0	0	0	0	0	0	0	1	0	0	0	0	0	0	0	0	0	0	0	0	0	0	0	0	0	0	0	0	1
107000000	2	1	0	0	0	0	0	0	0	0	0	0	0	1	0	0	0	0	0	0	1	0	0	0	0	0	0	0	0	0	0	0	0	0	0	0	0	0	0	0	0	1	0	0	0	0	1	1	0
107250000	4	0	0	1	0	0	0	0	0	0	2	0	0	0	0	0	0	0	0	0	0	0	0	0	0	0	0	0	0	0	0	0	0	0	0	1	0	0	0	0	0	0	0	0	0	0	0	0	0
107500000	2	0	0	0	0	0	0	0	0	0	0	0	0	0	0	0	0	0	0	0	0	0	0	0	0	0	0	0	0	0	0	0	0	0	1	0	0	0	0	0	0	0	0	0	1	1	0	0	1
107750000	6	0	1	0	0	1	1	0	0	0	0	0	0	0	0	0	0	0	0	0	0	0	0	0	2	0	1	0	0	0	0	0	0	0	0	0	0	0	0	2	1	0	1	0	0	0	0	1	0
108000000	2	0	0	0	0	0	0	1	0	0	0	0	0	0	0	0	1	1	0	0	0	0	0	0	0	0	0	0	0	0	0	0	0	1	0	0	0	0	0	0	0	0	0	0	0	0	0	0	0
108250000	3	0	0	0	0	1	0	0	0	0	0	0	0	0	1	0	0	0	0	0	0	1	0	0	1	1	0	0	0	1	0	0	0	0	0	0	0	0	0	0	0	0	0	0	0	0	0	0	0
108500000	0	0	0	0	0	0	0	0	0	0	0	0	0	0	0	0	0	0	1	0	0	0	0	1	0	0	0	0	0	0	0	1	0	0	0	1	0	0	0	0	0	0	0	0	0	0	1	0	0
108750000	4	0	1	0	0	0	1	0	0	0	0	0	0	0	0	0	0	0	0	0	0	0	0	0	0	0	0	0	0	0	0	0	0	0	0	0	0	1	0	0	0	1	0	0	1	0	0	0	0
109000000	4	0	2	0	0	0	0	0	1	0	0	0	0	0	0	0	0	1	0	0	0	0	0	0	0	0	0	0	0	0	0	0	0	0	0	0	0	0	0	0	0	0	0	0	0	0	0	0	0
109250000	1	0	0	1	1	0	0	0	0	0	0	0	0	1	0	0	0	0	0	0	0	0	0	0	0	0	0	0	0	0	0	0	0	0	0	0	0	1	0	0	0	0	0	0	0	0	1	0	0
109500000	2	0	0	0	0	0	0	0	0	0	0	0	0	0	0	1	0	0	1	0	0	0	0	0	0	0	0	0	0	0	0	0	0	0	0	0	0	2	0	0	0	0	0	0	0	0	0	0	0
109750000	3	0	0	1	0	0	0	0	0	0	0	1	0	0	0	0	0	0	0	0	0	0	0	0	0	1	0	0	0	0	1	0	0	0	0	0	0	0	0	0	0	0	0	0	0	0	0	0	0
110000000	4	1	0	0	0	0	0	0	0	0	0	0	0	1	0	0	0	0	0	0	0	0	0	0	0	0	2	0	0	0	0	0	0	0	0	0	0	1	1	0	0	0	0	0	1	0	0	0	0
110250000	1	0	0	0	0	0	0	0	0	0	0	0	0	0	0	0	0	0	0	0	1	0	0	0	0	0	0	0	0	0	0	0	0	0	0	0	0	1	0	0	0	0	0	0	0	0	1	0	0
110500000	3	0	0	0	1	0	0	0	0	0	1	0	0	0	0	0	0	0	0	0	0	0	0	0	0	0	0	0	0	0	0	0	0	1	0	1	1	0	0	0	0	0	0	0	0	0	0	0	0
110750000	2	0	1	0	0	0	0	0	0	0	0	0	0	0	0	0	0	1	0	0	0	0	0	0	0	0	0	0	0	0	0	0	0	0	0	0	0	0	0	1	0	0	2	0	0	0	0	0	0
111000000	5	2	0	0	0	0	0	1	0	0	0	0	0	0	0	0	0	0	0	0	0	0	0	0	0	0	0	0	0	0	0	1	0	0	0	0	0	2	0	0	1	0	0	0	0	0	0	0	0
111250000	2	0	0	0	0	0	1	0	0	1	0	1	0	0	0	0	0	0	0	1	1	0	0	0	0	0	0	0	0	0	0	0	1	1	0	0	0	0	0	0	0	0	0	1	0	0	0	0	1
111500000	1	0	0	0	0	0	0	0	0	0	0	0	0	0	0	0	0	0	0	0	0	0	0	0	0	0	0	0	0	0	0	0	0	0	0	0	0	0	0	0	0	0	1	0	0	1	0	0	0
111750000	3	0	0	0	0	0	0	0	1	1	0	0	0	0	0	0	0	0	0	0	0	0	0	0	0	0	0	0	0	0	0	0	0	0	0	0	0	0	0	0	0	1	0	0	0	0	0	0	0
112000000	9	0	0	0	0	0	0	0	0	0	0	0	1	0	1	0	0	0	1	1	0	2	0	0	1	0	0	0	0	0	0	0	0	0	0	0	0	0	0	0	0	0	0	0	0	1	1	0	0
112250000	2	0	0	0	1	1	0	0	0	0	0	0	0	1	0	0	0	0	1	0	0	0	0	0	0	0	0	0	0	0	1	0	0	0	0	0	0	0	0	0	0	0	0	0	0	0	0	0	0
112500000	3	0	0	0	0	0	0	1	0	0	0	0	1	0	0	0	0	0	0	1	0	0	0	0	0	0	0	0	0	0	1	0	0	0	0	0	0	0	0	0	0	0	0	0	0	1	1	0	0
112750000	1	2	0	0	0	2	0	0	0	0	0	0	0	0	0	0	0	0	0	0	1	1	0	0	0	0	0	0	0	0	0	0	1	0	0	0	0	0	0	0	0	1	0	0	1	0	1	1	0
113000000	3	0	0	0	0	0	0	0	0	0	0	0	0	1	0	0	0	0	0	0	0	0	0	0	0	1	0	0	0	0	0	0	0	0	0	0	0	0	0	0	0	0	0	1	0	0	0	0	0
113250000	1	1	0	0	0	0	1	0	0	0	0	0	0	0	0	0	0	0	0	0	0	0	0	0	0	0	0	0	0	0	0	0	0	0	0	0	0	0	0	0	0	0	0	0	0	0	0	0	0
113500000	3	1	0	0	0	0	0	0	1	0	0	0	0	0	0	0	0	0	0	1	0	0	0	0	0	0	0	0	0	0	0	0	1	0	0	0	1	0	0	0	1	0	0	1	0	0	0	0	1
113750000	4	1	0	0	0	0	0	0	0	0	0	0	0	0	0	0	0	1	0	1	1	0	0	0	0	0	0	0	0	0	0	0	0	0	0	0	0	0	0	0	0	0	0	0	0	0	0	0	1
114000000	4	0	0	0	0	0	0	0	1	0	0	0	0	0	0	0	0	0	1	0	1	0	0	0	0	0	2	0	0	0	1	0	0	0	0	0	0	1	0	0	0	0	0	0	0	0	0	0	0
114250000	1	0	0	0	0	0	0	0	0	0	0	0	0	0	0	0	0	0	0	0	0	0	0	0	0	0	0	0	0	0	0	0	0	0	0	0	0	0	0	0	0	2	0	0	0	0	0	0	0
114500000	2	0	0	0	0	0	0	0	0	0	0	0	0	0	0	0	0	0	0	1	0	0	0	0	0	0	0	0	0	0	0	0	0	1	0	0	1	0	0	0	0	0	0	0	0	0	0	0	0
114750000	2	0	0	0	1	0	0	0	0	0	0	0	0	0	0	1	0	1	0	0	0	0	0	0	0	0	0	0	0	0	0	0	0	0	0	0	0	0	0	0	0	0	0	0	0	0	0	0	0
115000000	0	0	0	0	0	0	0	0	0	0	0	1	0	0	0	0	0	0	0	0	0	0	0	0	0	0	0	0	1	0	0	0	0	0	0	0	0	0	0	0	0	0	0	0	0	0	1	0	0
115250000	3	0	0	0	0	0	0	0	0	0	0	1	0	0	0	0	1	0	0	0	0	0	0	0	0	0	0	0	0	0	0	0	1	0	0	0	0	0	0	0	0	0	0	0	1	1	1	0	0
115500000	4	2	0	0	0	0	1	0	0	0	2	0	0	0	1	0	0	1	0	0	0	0	1	0	0	0	0	0	0	0	0	0	0	0	0	0	0	0	0	0	0	0	0	1	0	1	1	0	0
115750000	2	0	0	0	0	0	0	0	0	0	0	0	0	0	0	0	0	0	0	0	0	0	0	0	0	0	0	1	0	0	0	0	0	0	1	0	0	0	0	0	0	0	0	0	1	0	0	0	1
116000000	0	0	1	0	0	0	0	0	0	0	0	0	0	0	0	0	0	0	1	0	0	0	0	0	0	0	0	0	0	0	1	0	0	0	0	0	0	0	1	0	0	0	0	0	0	0	0	0	0
116250000	1	0	0	0	0	0	0	0	0	0	0	0	0	0	0	0	0	0	0	0	0	0	0	0	0	0	0	0	0	0	0	0	0	0	0	0	1	0	1	0	0	0	0	0	0	0	0	0	0
116500000	3	1	0	0	0	0	0	0	0	0	0	0	0	0	0	1	0	0	0	0	0	0	1	0	1	0	0	0	0	0	0	0	0	0	0	0	0	0	0	0	0	0	0	0	0	0	0	0	0
116750000	1	1	0	0	0	0	0	0	0	0	0	0	0	0	0	0	0	0	0	0	0	0	0	1	1	0	0	0	1	0	0	0	0	0	0	0	0	0	0	0	0	0	0	0	1	0	0	1	1
117000000	3	0	0	0	1	0	0	0	0	0	0	0	0	0	0	0	0	0	0	0	0	0	0	0	0	0	0	1	0	0	0	0	0	0	0	0	0	0	0	1	1	0	0	0	0	0	1	0	0
117250000	2	0	1	0	0	0	2	0	0	0	0	0	0	0	0	0	0	0	0	0	0	1	0	0	0	0	0	0	0	0	0	0	0	1	0	0	0	0	0	0	0	0	0	0	0	0	0	0	0
117500000	4	0	0	0	0	0	0	0	0	0	0	0	0	0	0	0	0	0	0	0	0	0	0	0	0	0	0	0	0	0	0	0	0	0	0	0	0	0	0	0	0	0	0	0	0	0	0	0	0
117750000	4	0	0	0	0	0	0	0	0	0	1	0	0	0	0	0	0	0	0	0	0	0	0	0	0	0	0	0	0	0	0	0	0	0	0	0	0	0	0	0	0	0	0	0	0	0	0	0	0
118000000	0	0	0	0	0	0	0	0	0	0	0	0	0	0	0	1	0	0	0	0	0	0	0	0	0	0	0	0	0	1	0	0	0	0	0	0	0	0	0	0	0	0	0	0	0	1	1	1	0
118250000	0	1	1	0	0	1	0	0	0	1	0	0	0	0	0	0	0	0	0	0	0	0	0	0	2	0	0	0	0	0	0	0	0	1	0	0	0	0	0	0	0	0	0	0	0	0	0	0	0
118500000	2	0	0	0	1	0	1	0	0	0	0	0	0	0	0	0	0	0	0	0	0	0	0	0	0	0	0	0	0	0	0	0	0	0	0	0	1	0	0	0	0	0	0	0	0	1	0	0	0
118750000	0	1	1	0	1	0	0	0	0	0	2	0	0	0	1	0	0	0	0	0	0	0	0	0	0	0	0	0	0	0	0	0	0	0	0	2	0	0	0	0	0	1	0	0	0	0	0	0	0
119000000	2	1	0	0	0	1	0	0	0	0	0	0	1	0	0	0	0	0	1	2	0	0	0	0	0	0	0	1	0	0	0	0	1	1	0	0	0	0	0	0	0	0	0	0	0	0	0	2	0
119250000	2	0	0	0	0	0	0	0	0	0	1	0	0	0	0	0	0	0	0	0	2	0	0	0	0	0	0	0	0	0	0	0	0	0	1	0	0	0	0	0	0	1	0	0	1	1	0	0	0
119500000	1	0	0	0	0	0	0	1	0	0	0	0	0	1	1	0	0	0	0	0	0	0	0	0	1	0	0	0	0	0	0	0	0	0	0	0	0	0	0	0	0	0	0	1	0	1	0	0	0
119750000	4	0	0	0	0	0	0	0	0	0	0	0	0	0	0	0	0	0	0	0	0	0	0	0	0	0	0	0	0	0	0	1	0	0	0	0	0	0	0	0	0	0	0	0	0	0	0	0	0
120000000	4	1	0	0	0	0	0	0	0	0	0	1	0	0	0	1	0	0	0	0	0	0	0	0	0	1	0	0	0	0	1	0	0	0	0	0	0	0	0	0	0	0	0	0	1	0	0	0	0
120250000	2	0	0	0	0	0	1	0	0	0	1	0	0	1	1	0	0	0	0	0	0	0	0	0	1	0	0	0	0	0	0	0	0	0	0	0	0	0	0	0	1	0	0	0	0	1	0	0	0
120500000	5	1	0	0	0	0	0	0	0	0	0	0	0	0	0	0	1	0	0	0	0	0	0	0	0	0	0	0	0	0	0	0	0	0	0	0	0	0	0	0	0	0	1	0	0	0	0	0	0
120750000	1	0	1	0	0	1	0	0	0	0	0	0	1	0	0	0	0	0	0	0	0	0	0	0	0	0	0	0	1	1	0	0	0	0	0	0	0	0	0	0	1	0	0	0	0	0	0	0	0
121000000	3	0	0	0	0	0	0	0	0	0	0	1	0	1	0	1	0	0	0	0	0	0	0	0	0	0	0	1	0	0	1	0	0	0	0	0	0	0	0	1	0	0	0	0	0	0	0	0	0
121250000	1	1	0	0	0	2	0	0	0	0	0	0	1	1	0	1	0	0	0	1	0	0	0	0	0	0	0	0	0	0	0	0	0	0	0	0	0	0	0	0	0	2	2	0	0	0	0	0	0
121500000	3	0	0	0	0	0	0	0	0	0	0	0	0	0	1	0	1	0	0	0	0	0	0	0	0	0	0	0	1	0	0	1	1	0	0	0	0	0	0	0	0	0	0	0	0	0	0	0	1
121750000	2	0	0	0	0	0	0	0	0	0	0	0	1	0	0	0	0	0	0	0	0	0	0	0	1	0	0	0	0	0	0	0	0	0	0	0	0	0	0	0	0	0	0	0	0	0	0	1	0
122000000	8	1	0	0	0	0	0	0	0	0	0	0	1	0	0	0	0	0	0	0	0	0	0	0	0	0	0	0	0	0	0	0	0	0	0	0	0	1	0	0	1	0	0	0	0	0	0	1	1
122250000	3	0	0	0	1	0	0	0	0	0	0	0	0	0	0	0	0	0	0	0	0	0	0	0	0	0	0	0	0	0	0	0	0	0	0	0	0	0	0	0	0	1	0	0	0	0	0	0	0
122500000	2	1	0	0	2	0	0	1	0	0	1	0	0	0	0	0	0	0	2	0	0	0	0	0	0	0	0	0	0	0	0	0	0	0	0	1	0	0	0	0	0	1	0	0	0	0	0	0	0
122750000	6	1	0	0	0	0	2	0	0	0	0	0	0	0	0	0	0	0	0	0	0	0	0	1	0	0	0	0	0	0	0	0	1	0	1	0	0	0	0	0	0	1	0	0	1	0	0	0	0
123000000	1	2	2	0	0	0	0	0	1	0	0	0	0	0	0	0	0	0	0	0	0	0	0	0	0	0	0	0	0	0	0	0	0	0	0	0	0	0	0	0	0	0	0	1	0	0	0	0	1
123250000	2	0	1	0	0	0	1	0	0	0	0	0	0	0	0	0	0	0	0	0	0	0	0	0	0	0	0	0	0	0	0	0	0	0	0	0	0	0	1	0	0	0	0	0	0	0	0	0	0
123500000	4	0	0	0	1	0	0	0	0	0	0	0	0	0	1	0	0	1	0	0	0	1	0	0	0	0	0	0	0	0	0	0	0	0	0	1	1	0	0	0	0	0	0	0	0	0	1	0	0
123750000	2	2	0	0	0	0	0	0	0	0	0	0	0	0	0	0	0	1	0	0	0	0	0	0	0	0	1	0	0	0	1	0	0	0	0	1	0	0	2	0	0	0	0	0	0	0	0	0	0
124000000	3	0	0	0	0	0	0	0	0	0	0	1	0	0	0	0	0	0	0	1	0	0	1	0	0	0	0	0	0	0	0	1	1	0	0	0	0	0	0	0	0	0	0	0	0	0	0	0	0
124250000	3	1	0	0	0	0	0	0	0	0	0	0	0	0	1	0	0	0	0	1	0	0	0	0	1	0	0	0	0	0	0	0	0	0	0	0	0	0	0	1	0	0	0	0	0	1	0	0	0
124500000	2	0	0	0	0	0	0	0	0	0	0	0	0	0	0	0	0	0	0	0	0	0	0	0	1	0	0	0	0	0	0	1	0	0	0	1	0	0	0	0	0	0	0	0	0	0	0	1	0
124750000	2	0	0	0	0	1	0	0	0	1	0	0	1	0	0	0	0	0	0	0	0	0	0	0	0	0	0	0	0	1	0	0	0	0	0	0	0	0	0	0	0	0	0	0	0	0	0	0	0
125000000	2	2	0	0	0	0	0	0	0	0	0	1	0	0	0	0	0	0	0	0	0	0	0	0	0	0	0	0	0	0	0	0	0	0	0	0	0	0	0	0	1	0	0	0	0	0	0	2	0
125250000	5	0	2	0	0	0	0	0	0	0	0	0	0	0	0	0	0	0	0	0	0	0	0	0	0	0	0	2	0	0	1	0	0	0	0	0	0	0	0	0	0	0	0	0	0	0	0	0	0
125500000	1	0	0	0	0	0	1	0	0	0	0	0	0	0	0	0	0	0	0	0	0	0	0	0	0	0	0	0	0	0	1	0	0	0	0	0	0	0	0	0	0	0	1	0	0	0	0	0	1
125750000	0	1	0	0	0	0	0	0	0	0	0	0	0	0	0	0	0	0	0	1	1	0	0	0	0	0	0	0	0	0	0	0	0	0	0	0	0	1	0	0	1	0	0	0	0	0	0	0	0
126000000	3	0	0	0	0	0	0	0	0	0	0	1	0	0	0	0	0	0	1	0	0	0	0	0	0	0	0	0	0	0	1	0	0	1	0	1	0	0	0	0	1	0	0	0	1	0	0	0	0
126250000	2	0	0	0	0	0	1	0	0	0	0	0	0	0	0	0	0	0	0	0	0	0	0	0	2	0	0	0	0	0	0	0	0	1	0	0	0	0	0	0	0	0	0	1	0	0	0	0	0
126500000	2	0	0	0	0	0	0	0	0	1	0	0	0	0	0	0	0	0	0	0	0	0	0	1	0	0	0	0	0	0	0	0	2	0	0	0	0	0	0	0	1	0	0	0	0	0	0	1	0
126750000	2	0	0	0	0	0	0	0	0	0	0	2	0	0	2	0	0	1	0	0	0	0	0	0	1	0	0	0	0	0	0	0	0	0	0	0	0	0	0	0	0	0	1	1	0	0	0	0	0
127000000	1	1	0	0	0	0	0	0	0	0	0	0	0	0	0	0	0	0	0	0	0	1	0	0	0	0	0	0	0	0	0	1	0	0	0	0	0	0	0	0	0	0	0	0	0	0	0	0	0
127250000	2	0	0	0	0	0	2	0	0	0	0	0	2	0	0	0	0	0	0	0	1	0	0	0	0	0	0	0	0	0	0	0	0	0	1	0	0	0	0	0	0	0	0	0	0	1	0	0	0
127500000	3	0	0	1	1	0	0	0	0	0	0	0	0	0	0	0	1	0	0	0	0	0	0	0	0	0	0	0	0	1	0	0	0	0	0	1	0	0	2	0	0	0	0	1	0	0	0	0	0
127750000	1	1	0	0	0	0	0	0	0	0	0	0	0	0	0	0	0	0	0	0	0	0	0	1	0	0	0	0	0	0	0	0	0	0	0	0	0	0	0	0	1	0	0	1	0	0	0	0	0
128000000	3	0	0	0	0	1	0	0	0	0	0	0	0	0	0	0	0	0	0	0	0	0	0	0	0	0	0	0	0	0	0	0	0	0	0	0	0	0	0	0	0	0	0	2	0	0	0	0	0
128250000	3	0	0	0	0	1	0	0	0	0	0	0	0	0	0	0	0	0	0	1	0	0	0	0	0	0	0	1	0	0	0	0	0	0	0	1	0	0	0	0	0	0	0	2	1	0	2	0	0
128500000	4	0	0	0	0	0	0	1	0	0	0	0	0	0	0	0	0	0	0	0	0	0	0	0	0	0	0	1	0	0	0	0	0	0	1	0	0	0	0	0	0	0	1	0	0	0	0	0	0
128750000	3	1	1	1	0	0	0	0	0	0	0	0	0	0	0	0	0	0	0	0	0	0	0	0	0	0	0	0	0	0	0	0	0	1	0	0	0	0	0	0	0	0	0	0	0	0	0	1	0
129000000	2	0	1	0	0	1	0	1	0	0	0	0	0	0	0	0	0	0	0	0	0	1	0	0	0	0	0	0	0	0	0	0	0	0	0	0	0	0	0	0	0	0	0	0	0	0	0	0	0
129250000	2	0	0	0	1	0	0	0	1	0	0	0	1	0	0	0	0	0	0	0	0	0	0	1	0	0	0	0	0	0	0	0	0	0	1	0	0	0	0	0	0	0	0	0	0	0	0	0	0
129500000	0	0	0	0	1	0	0	1	0	0	0	1	0	0	0	0	0	0	0	0	0	0	0	0	0	0	0	0	1	0	0	1	0	0	0	0	0	1	0	0	0	0	1	0	0	0	0	0	2
129750000	3	0	0	0	0	0	0	0	0	0	0	0	1	0	0	0	0	0	0	0	0	0	0	0	0	0	0	1	0	0	0	0	0	0	0	0	0	0	2	0	0	0	1	0	0	0	0	0	1
130000000	5	0	0	0	0	0	0	0	0	0	0	0	0	0	0	0	0	0	0	0	0	0	0	0	0	0	0	0	0	0	0	0	0	0	1	0	0	0	0	0	2	1	0	0	0	1	0	0	0
130250000	2	0	1	0	0	0	1	0	0	1	0	0	0	0	0	0	0	0	0	0	0	0	0	1	0	0	0	0	0	0	0	0	0	0	0	0	0	0	0	0	0	0	0	0	1	1	0	0	0
130500000	3	0	0	0	0	0	1	0	0	1	0	0	0	0	0	1	0	1	0	0	1	0	0	1	0	0	0	0	0	0	0	0	0	0	0	1	0	0	0	0	0	0	1	0	0	0	0	0	0
130750000	5	0	0	0	0	0	0	0	0	0	0	0	0	0	0	0	0	0	0	0	0	0	0	0	0	1	0	0	0	0	0	0	0	0	0	0	0	0	0	0	1	0	0	0	0	1	0	0	0
131000000	0	0	0	0	0	0	0	0	0	0	2	0	0	0	0	0	0	0	0	0	0	0	0	1	1	0	0	0	0	0	1	0	0	0	0	0	0	0	0	0	0	0	0	0	0	0	0	0	0
131250000	3	0	0	0	0	0	0	0	0	0	0	0	0	1	0	0	0	0	0	0	0	0	0	0	0	1	0	0	0	0	0	0	0	0	0	0	0	0	0	0	0	0	0	0	0	0	0	0	0
131500000	2	0	0	0	0	0	0	0	0	0	0	0	0	0	0	0	0	0	0	0	0	0	0	0	0	0	0	0	0	0	0	0	0	0	0	0	0	0	0	0	0	1	0	0	0	0	2	0	0
131750000	0	1	0	0	0	0	0	0	0	0	0	0	0	0	0	0	0	0	0	0	0	0	0	0	1	0	0	0	0	0	0	0	0	0	0	0	0	0	0	0	0	0	0	0	0	1	0	1	0
132000000	1	0	0	0	0	0	0	0	0	0	0	0	1	0	0	0	0	0	0	0	0	0	0	0	0	0	0	0	0	1	0	0	0	0	0	0	0	0	0	0	0	0	0	0	0	0	0	0	0
132250000	1	0	0	0	0	0	0	0	0	0	0	0	0	0	0	0	0	0	0	0	0	0	3	1	0	0	0	0	0	0	0	0	0	0	1	0	0	0	1	0	0	0	0	0	1	0	0	0	0
132500000	1	0	0	0	0	0	0	0	0	0	0	0	0	0	0	0	1	0	0	0	0	0	0	0	0	0	0	0	0	0	0	0	0	0	0	0	0	0	0	1	0	0	0	0	0	0	0	0	0
132750000	2	1	0	0	0	0	0	0	0	0	0	1	0	0	0	1	0	0	1	0	0	0	0	0	1	0	0	0	0	0	0	0	0	0	0	0	0	0	0	0	0	0	0	0	0	0	1	0	0
133000000	5	1	0	0	1	0	0	0	1	0	0	0	0	0	0	0	0	0	0	0	0	0	0	0	0	0	0	0	0	0	0	0	0	0	0	0	0	0	0	0	0	0	0	0	1	0	0	0	0
133250000	2	1	0	0	0	0	0	0	0	0	0	0	0	0	0	0	0	1	0	0	0	0	0	0	0	0	0	0	0	0	0	0	0	0	0	0	0	0	0	0	0	0	0	0	0	0	0	0	1
133500000	3	0	0	0	0	0	0	0	0	0	0	0	0	0	0	0	0	0	0	0	0	0	0	0	0	1	0	0	0	0	0	0	0	0	0	0	0	0	0	0	0	0	0	0	0	0	0	0	0
133750000	1	0	0	0	0	0	0	0	0	1	0	0	0	0	0	0	0	0	0	0	0	0	0	0	0	0	0	0	0	0	0	0	0	1	0	0	0	0	0	0	0	0	1	0	0	1	0	0	0
134000000	1	1	0	0	0	0	0	0	0	0	0	0	0	0	0	0	0	0	1	0	0	0	0	0	0	0	0	0	0	0	0	0	0	0	1	0	0	0	0	0	0	0	0	0	0	0	0	0	0
134250000	0	0	0	0	0	0	0	0	0	0	0	1	0	0	1	0	1	0	0	0	0	0	0	0	1	0	0	0	0	0	0	0	0	0	0	0	0	0	1	0	0	0	0	0	0	0	0	0	1
134500000	5	0	0	0	0	0	0	0	0	0	0	0	0	1	0	0	0	0	0	0	0	0	0	0	0	0	0	0	0	0	0	0	0	0	0	0	0	0	0	0	0	0	0	1	0	0	1	1	0
134750000	3	1	0	0	0	0	2	0	0	0	0	0	0	0	0	0	0	0	0	0	0	0	0	0	0	0	0	0	0	0	0	0	0	0	0	0	0	0	0	0	0	0	1	0	0	1	2	0	0
135000000	3	1	0	1	0	1	0	0	0	0	0	0	0	1	0	0	0	0	0	0	0	0	0	0	0	0	0	0	0	0	0	0	0	0	2	0	0	0	0	0	0	0	1	1	0	0	0	0	0
135250000	3	1	0	0	0	0	0	0	0	0	1	0	0	0	0	0	0	0	1	0	0	0	0	0	0	0	0	0	0	0	0	0	0	0	0	0	0	0	0	0	0	0	0	1	0	0	1	0	0
135500000	1	1	0	0	0	0	0	0	0	1	0	0	0	0	0	0	0	0	0	0	0	0	0	0	0	0	0	0	1	0	0	0	0	0	0	0	0	0	0	0	0	0	0	0	0	0	0	0	0
135750000	3	0	0	0	2	0	0	0	1	0	0	0	1	0	0	0	0	0	0	0	0	0	0	0	0	0	0	0	0	0	0	0	1	0	0	0	0	1	0	0	0	0	0	0	0	0	0	0	0
136000000	3	1	0	0	0	0	0	0	0	0	0	0	0	0	0	0	0	0	0	0	0	0	0	0	0	0	0	0	0	0	0	0	0	0	0	0	0	0	0	0	0	0	0	0	0	0	0	0	0
136250000	7	0	0	0	0	0	0	0	0	1	0	0	0	0	0	1	0	0	0	0	0	0	0	0	0	0	0	0	0	0	0	0	0	0	0	0	0	0	0	0	0	0	0	1	0	0	0	0	1
136500000	2	0	0	0	0	0	0	0	0	0	0	0	0	0	0	1	0	0	1	0	0	0	0	0	0	0	0	0	0	0	0	0	0	0	0	0	0	0	0	0	0	0	0	0	0	0	0	0	0
136750000	1	1	0	0	0	0	0	0	0	0	0	0	0	0	0	1	0	0	0	1	0	0	0	0	0	0	0	0	0	0	0	0	0	0	0	1	0	0	0	0	0	0	1	0	0	0	1	0	0
137000000	1	0	0	0	0	0	0	0	0	0	0	0	0	0	0	0	1	0	0	0	0	0	0	0	0	0	0	0	0	0	0	0	0	0	0	1	0	0	0	0	0	0	0	0	0	0	0	0	0
137250000	1	0	0	0	0	0	0	0	0	1	0	0	0	0	1	0	0	0	0	0	0	0	0	0	0	0	0	0	0	0	1	0	0	0	0	0	0	0	0	0	0	0	0	0	0	0	0	0	0
137500000	0	1	0	0	0	0	1	0	0	1	0	0	0	0	0	0	2	0	0	0	0	0	0	1	1	0	0	0	0	0	0	0	1	0	0	0	0	0	0	0	0	0	0	0	0	0	0	0	1
137750000	2	0	0	0	0	0	0	0	0	0	0	0	0	0	0	0	0	0	0	1	0	0	0	0	0	0	0	0	0	0	0	0	0	0	1	0	0	0	0	0	0	0	0	0	0	0	0	0	0
138000000	2	0	0	0	0	1	0	0	0	0	0	0	0	0	0	0	0	0	0	0	0	0	0	0	0	0	0	0	0	0	0	0	0	1	0	0	0	0	0	1	0	0	0	2	0	0	0	0	0
138250000	4	1	0	0	1	1	0	0	0	0	0	0	0	0	0	0	0	0	1	2	0	1	0	0	0	0	0	0	0	0	0	0	0	0	0	1	0	0	1	0	1	0	0	0	0	0	0	0	0
138500000	2	0	0	0	0	0	0	0	0	0	0	0	0	0	0	0	0	0	0	0	0	0	0	0	0	0	0	0	0	0	0	0	0	0	0	1	0	0	0	0	0	0	0	0	0	0	0	0	0
138750000	2	1	0	0	0	0	0	0	0	0	0	0	0	0	0	0	0	0	0	0	0	0	0	0	0	0	0	0	0	0	0	0	0	0	0	1	0	1	0	0	0	0	0	0	0	0	0	0	0
139000000	2	2	0	0	1	0	0	0	0	0	0	0	0	0	0	0	0	0	0	0	0	0	0	0	0	0	0	0	0	0	0	0	0	0	0	0	1	0	0	0	0	0	0	0	0	0	0	1	1
139250000	6	0	0	0	0	0	0	0	0	0	0	0	0	0	0	0	0	0	2	0	0	0	0	0	0	0	0	0	0	0	0	0	0	1	0	0	0	0	0	0	1	0	0	0	0	0	0	0	0
139500000	3	2	1	0	0	0	0	0	0	0	0	0	1	0	0	0	0	0	0	0	0	0	0	0	0	0	0	0	0	0	0	0	0	0	0	0	1	0	0	0	0	0	0	0	1	0	0	0	0
139750000	1	0	0	0	0	0	0	0	0	0	0	0	1	0	0	0	0	0	0	1	0	0	0	0	0	0	0	0	1	0	0	0	0	0	0	0	0	0	1	0	0	0	0	0	0	0	0	0	0
140000000	4	0	0	0	0	0	0	0	0	0	0	0	0	1	0	1	0	0	0	0	0	0	0	0	0	0	0	0	0	0	1	0	0	0	1	0	0	0	2	0	0	1	0	0	0	0	1	0	0
140250000	3	0	0	0	0	0	0	0	0	0	0	0	0	0	0	0	0	0	0	0	0	0	0	0	0	2	3	0	0	0	0	0	0	0	0	0	0	0	0	0	0	0	0	0	0	0	0	0	0
140500000	2	2	0	0	0	0	0	0	0	0	0	0	0	0	0	0	0	0	0	0	1	0	0	0	0	0	0	0	0	0	0	0	0	0	0	0	0	0	0	0	0	1	0	0	0	0	0	0	0
140750000	2	0	0	0	0	0	0	0	0	0	1	0	0	1	0	0	1	0	0	0	1	0	0	0	1	0	0	0	0	0	0	0	0	0	0	1	0	0	0	0	0	0	0	0	0	0	0	0	0
141000000	2	0	0	0	0	0	1	0	0	0	0	0	0	0	0	0	0	0	0	0	0	1	0	0	0	0	0	0	1	0	0	0	0	0	0	0	1	0	0	0	0	0	0	0	0	0	0	0	0
141250000	0	0	0	0	0	0	0	0	0	1	0	0	0	1	0	0	0	1	0	0	0	0	1	1	0	0	1	0	0	0	0	0	0	1	0	0	0	0	0	0	0	0	0	0	1	0	0	0	1
141500000	1	0	0	0	1	1	0	0	0	0	0	0	0	0	0	2	0	0	0	0	0	1	0	0	0	0	0	0	0	0	1	0	0	0	0	0	1	0	0	0	0	0	0	0	0	0	0	0	1
141750000	2	0	0	1	1	0	0	0	0	0	1	0	0	0	0	0	0	0	0	0	0	0	0	0	0	0	0	0	0	0	0	0	0	0	0	0	0	0	0	0	0	0	0	1	0	0	0	0	0
142000000	2	1	0	0	2	0	0	0	0	0	0	0	0	0	0	1	0	0	0	0	0	0	0	0	0	0	0	0	0	0	0	0	0	2	0	0	0	0	1	0	0	2	0	0	0	0	0	0	0
142250000	1	1	0	0	0	0	0	0	0	0	0	0	0	0	0	0	0	0	0	0	0	1	0	0	0	0	0	0	0	0	0	1	0	0	0	1	0	0	0	0	0	1	0	1	0	0	0	0	0
142500000	2	0	0	0	1	0	0	0	0	0	1	1	0	0	0	0	1	2	0	0	0	0	0	0	0	0	0	0	0	1	0	0	1	0	0	0	0	0	0	0	0	0	0	1	0	0	1	0	0
142750000	2	0	0	0	1	1	0	0	0	0	0	0	0	0	0	0	0	0	0	0	0	0	0	0	0	0	0	0	0	0	0	0	0	0	0	0	0	0	1	0	0	0	0	0	0	0	0	0	0
143000000	4	0	0	0	0	0	0	0	0	0	0	1	0	0	0	0	0	0	0	0	0	0	0	0	0	0	0	0	0	0	0	0	0	0	0	0	0	0	0	0	0	0	0	0	0	0	0	0	0
143250000	4	0	0	1	0	0	0	0	0	0	1	0	0	1	0	0	0	0	1	0	0	0	0	0	0	0	0	0	0	0	0	0	0	0	0	2	0	0	0	0	1	0	1	1	0	0	1	0	0
143500000	4	1	0	0	0	0	0	0	0	0	0	0	0	0	0	0	0	0	0	0	0	0	0	0	0	0	0	0	0	0	0	0	0	0	0	1	0	0	0	0	0	0	0	0	0	0	0	0	0
143750000	0	0	0	1	0	0	0	1	0	0	0	0	0	0	0	0	0	0	0	0	0	0	0	1	0	0	0	0	0	0	0	1	0	0	0	0	0	0	0	0	0	0	1	0	1	0	0	0	0
144000000	2	1	0	0	0	0	0	0	0	0	0	0	0	0	0	0	0	0	0	0	0	0	0	0	0	0	0	0	0	0	0	0	1	0	0	0	0	0	0	0	0	0	0	0	0	0	0	0	0
144250000	2	0	0	0	0	0	0	0	1	0	0	0	0	0	0	0	0	0	0	0	0	0	0	0	0	0	0	0	0	0	0	0	0	0	0	0	1	0	1	0	0	0	0	0	0	0	0	0	0
144500000	3	0	0	0	0	0	0	0	0	0	1	0	0	0	0	0	0	0	0	0	0	0	0	0	0	0	0	0	0	0	0	0	0	0	0	0	0	0	0	0	0	0	0	0	0	0	0	0	0
144750000	2	1	0	0	0	0	0	0	1	0	0	0	0	0	0	0	0	0	0	0	1	0	0	0	0	0	0	0	0	0	0	0	1	1	0	0	1	1	0	0	0	0	0	0	0	1	0	0	0
145000000	6	1	0	0	0	0	0	0	0	0	0	0	0	0	0	0	0	0	0	0	0	0	0	0	0	1	0	0	0	0	0	0	0	0	0	0	0	0	0	0	0	0	1	0	0	0	0	0	0
145250000	4	3	0	0	0	0	0	0	0	0	0	0	0	0	0	1	0	0	0	0	0	1	0	0	0	0	0	0	0	0	1	1	0	0	0	0	2	0	0	0	0	0	0	0	0	0	0	2	0
145500000	3	0	0	0	0	0	0	0	0	0	0	0	0	2	0	0	0	0	0	0	0	0	0	0	0	0	0	0	0	0	0	2	0	0	0	0	0	0	0	0	0	0	0	0	0	1	0	0	0
145750000	0	0	0	0	0	0	0	0	1	0	0	0	1	0	0	0	1	0	0	0	0	0	0	0	0	0	0	0	0	0	0	0	0	1	1	0	0	0	0	1	0	1	0	0	0	0	0	0	0
146000000	2	0	0	0	0	0	0	1	1	1	0	2	0	0	1	0	0	0	0	0	0	1	0	0	0	0	0	0	0	0	0	1	0	0	0	0	0	0	0	0	0	0	0	0	0	0	0	0	0
146250000	2	1	0	0	0	0	0	0	0	0	0	0	0	0	0	0	0	0	0	1	0	0	0	0	0	0	0	0	0	0	0	0	0	0	0	0	0	0	0	0	0	0	0	0	0	0	0	1	0
146500000	3	0	0	0	0	0	0	0	0	0	1	1	0	0	0	0	0	0	0	0	0	0	0	0	0	0	0	0	0	0	0	0	0	0	0	0	0	0	0	0	0	0	0	0	0	0	0	0	0
146750000	1	0	0	0	0	0	0	0	0	0	0	0	0	0	0	0	0	0	1	0	0	0	0	0	0	1	0	0	0	0	0	0	0	1	0	0	0	0	0	0	0	0	0	0	0	0	0	0	0
147000000	4	0	0	0	0	0	0	0	0	1	1	0	0	0	0	0	0	0	0	2	0	0	0	0	0	0	0	0	0	1	0	0	0	0	0	0	1	0	0	0	0	0	0	0	0	0	0	0	0
147250000	4	0	0	0	0	0	0	0	0	0	0	0	0	0	0	0	1	0	0	0	0	0	0	0	0	0	0	0	1	0	0	0	0	0	0	0	0	0	0	0	0	0	0	0	0	0	0	0	0
147500000	2	1	1	0	0	0	0	0	0	0	0	0	1	0	0	1	0	0	0	1	0	0	0	0	0	0	0	0	0	0	0	0	0	0	0	0	1	1	0	0	1	0	0	0	1	0	0	0	0
147750000	3	0	0	0	0	0	0	0	0	0	0	1	0	0	1	0	0	0	0	0	0	1	0	0	0	0	0	0	0	0	0	0	0	1	0	1	0	0	0	1	0	0	0	0	0	0	0	0	0
148000000	1	0	0	0	0	0	0	0	0	0	0	0	0	0	0	0	0	0	0	0	1	0	0	0	1	0	0	0	0	2	0	0	1	0	0	0	0	0	0	0	0	0	0	0	0	1	0	0	1
148250000	2	0	0	0	1	0	0	0	0	0	0	0	0	0	0	0	1	0	1	0	0	0	0	1	0	0	0	0	0	0	0	0	0	0	0	0	0	0	0	0	0	2	0	0	0	0	0	0	0
148500000	2	0	0	0	0	0	0	0	0	0	0	0	0	0	0	0	0	0	0	0	0	0	0	0	0	0	0	0	0	0	0	0	0	0	0	0	0	0	0	0	0	0	0	0	0	0	1	0	0
148750000	1	0	0	0	0	0	0	0	0	0	0	0	0	0	0	0	1	0	0	0	0	0	0	0	0	0	0	0	0	0	0	0	0	0	0	0	0	0	0	0	0	0	0	0	0	0	0	1	0
149000000	4	0	0	0	0	0	1	0	0	0	0	0	0	0	0	0	0	0	0	1	0	0	0	0	0	0	0	0	0	0	0	0	0	1	0	0	0	0	0	2	1	0	0	0	0	0	0	0	1
149250000	0	1	0	1	0	0	0	1	0	0	0	0	0	0	2	0	1	0	1	0	0	0	0	0	0	0	0	0	0	1	0	0	0	0	1	0	0	0	0	1	0	0	0	0	0	0	1	0	0
149500000	2	2	0	0	0	0	0	0	0	0	0	0	0	0	0	0	0	0	0	0	0	0	0	0	0	0	0	0	0	0	0	1	0	0	0	0	0	0	0	1	0	0	0	0	0	0	0	0	0
149750000	2	0	0	0	0	0	0	0	0	0	0	0	0	0	0	1	0	0	0	0	0	0	0	0	0	0	0	0	0	0	0	0	0	0	0	1	0	0	0	0	0	0	0	1	0	0	0	0	0
150000000	1	0	0	0	0	1	0	0	0	0	0	0	0	0	0	0	0	0	0	0	0	0	0	0	0	1	0	0	0	0	0	0	0	0	0	0	0	0	0	0	0	0	0	0	0	0	0	0	1
150250000	1	1	0	0	0	0	1	0	0	0	0	0	0	0	0	0	0	0	0	0	0	1	0	0	0	0	0	0	0	0	0	0	0	0	0	0	0	1	0	0	0	1	0	0	0	0	1	0	2
150500000	2	2	0	0	0	2	0	0	0	0	0	0	0	0	0	1	0	0	0	0	0	0	0	0	0	1	0	0	0	0	1	0	0	1	0	0	0	0	1	0	0	0	0	0	0	0	1	0	0
150750000	3	1	0	0	0	0	0	0	0	0	0	0	0	0	0	0	0	0	0	0	0	0	0	0	0	0	0	0	0	0	0	0	0	0	0	0	0	0	0	0	0	0	0	0	0	0	0	1	0
151000000	4	1	0	0	0	0	0	0	0	1	0	0	0	1	0	0	0	1	0	0	0	0	0	0	0	0	0	0	0	0	0	0	0	0	0	0	1	1	0	0	0	0	0	0	1	0	0	0	0
151250000	0	0	0	0	0	0	0	0	0	1	0	0	0	0	0	0	0	0	0	0	0	0	0	0	0	0	0	0	0	0	0	0	0	0	0	2	0	0	0	0	0	0	0	1	0	0	0	0	0
151500000	1	0	0	0	0	0	0	0	0	0	0	0	0	0	0	0	0	0	0	0	0	1	0	0	0	0	0	0	0	0	0	0	0	0	1	0	0	0	1	0	0	0	0	1	0	0	1	0	0
151750000	0	0	0	0	0	0	0	0	0	0	0	1	0	0	0	0	0	0	1	0	0	0	0	0	0	0	0	0	0	0	0	0	0	0	0	0	0	0	0	0	0	0	0	0	0	2	1	0	0
152000000	1	2	0	0	0	0	0	0	0	0	0	0	0	0	0	0	1	0	0	0	0	0	0	0	0	0	0	0	0	1	0	0	0	0	0	0	0	0	0	0	1	0	1	0	0	1	1	0	1
152250000	2	0	0	0	0	0	0	0	0	0	0	0	1	0	0	0	0	0	0	0	0	0	0	0	1	0	0	0	0	0	0	0	0	0	0	1	0	0	0	0	0	0	1	0	0	0	1	0	1
152500000	2	0	0	1	0	0	0	0	0	0	0	0	0	0	0	1	0	0	0	0	0	0	0	0	0	0	0	0	0	0	0	0	0	0	0	0	0	0	0	1	0	0	0	0	1	0	0	0	0
152750000	0	1	0	0	0	0	0	0	0	0	0	0	0	0	0	0	0	0	0	0	0	0	0	0	1	0	0	0	0	0	0	1	0	0	0	0	0	0	0	1	0	0	0	0	0	0	0	0	0
153000000	1	0	0	0	0	0	0	0	0	0	1	0	0	0	0	0	0	0	1	0	0	1	0	0	0	0	0	0	0	0	0	1	0	0	0	0	0	0	0	0	1	0	0	0	0	0	0	0	0
153250000	1	0	0	0	0	1	0	1	0	0	1	0	0	0	0	0	0	0	0	0	0	0	0	0	0	1	0	0	0	1	0	0	0	0	0	0	2	0	0	0	0	0	1	0	0	0	0	0	0
153500000	3	0	0	0	0	1	0	0	0	0	0	0	0	0	0	0	0	0	0	0	1	0	0	0	0	1	0	0	0	0	1	0	0	0	0	0	1	0	0	0	0	0	0	0	0	0	0	0	0
153750000	2	1	1	0	0	0	0	0	0	0	0	0	0	0	0	1	0	1	0	0	0	1	0	0	0	0	0	0	0	0	0	1	0	0	0	0	0	0	0	0	0	0	1	1	1	0	0	0	0
154000000	1	0	0	0	0	1	0	0	1	0	1	0	0	0	0	0	0	0	0	0	0	1	0	0	1	0	0	0	0	0	0	0	0	0	0	0	0	1	0	0	0	0	0	0	0	0	0	0	1
154250000	3	0	0	0	0	0	0	0	0	0	0	1	0	0	0	0	1	3	0	0	3	0	0	0	1	0	0	0	0	0	0	0	0	0	0	0	0	0	1	0	0	0	0	0	1	1	0	1	0
154500000	3	2	1	0	0	0	1	0	0	0	0	0	0	0	1	0	0	0	0	0	0	0	0	0	0	0	0	1	0	0	0	0	0	0	0	0	0	0	1	0	0	0	1	0	0	0	0	2	0
154750000	1	1	0	0	0	0	0	0	0	0	0	0	0	0	0	1	0	0	1	0	0	0	0	1	0	0	0	0	0	0	0	1	0	0	0	0	0	0	0	0	0	0	0	0	0	0	0	0	0
155000000	1	0	0	0	0	0	1	0	0	0	0	0	0	0	0	0	0	0	0	0	0	0	0	0	0	1	0	0	0	0	0	0	0	1	0	0	0	0	0	0	0	0	0	1	0	0	0	0	0
155250000	0	0	0	0	0	0	0	0	0	0	0	0	0	0	1	0	0	0	0	0	0	0	0	0	0	0	0	0	0	0	0	0	0	0	0	0	0	0	0	0	0	0	0	0	0	0	0	0	0
155500000	2	0	0	0	0	0	0	0	0	0	0	0	0	1	0	0	1	0	0	0	0	0	0	0	0	0	0	0	0	0	0	0	0	0	0	0	0	0	0	0	1	0	0	0	0	0	0	0	0
155750000	3	0	0	0	0	0	0	0	0	0	1	0	0	0	0	1	0	0	0	0	0	0	0	0	0	1	0	0	0	1	0	0	0	0	0	0	0	0	0	0	1	0	0	0	0	1	0	0	0
156000000	2	0	0	0	0	1	0	0	0	0	0	0	0	0	0	0	0	0	0	0	0	0	0	0	0	0	0	0	0	1	0	0	0	0	0	2	0	0	0	0	1	0	0	0	0	0	0	0	0
156250000	2	1	0	1	0	0	0	0	0	0	0	0	0	0	0	0	0	0	0	0	0	0	0	0	0	0	0	0	0	0	0	0	0	0	0	0	0	0	0	0	0	0	0	0	0	0	0	0	0
156500000	0	0	0	0	0	0	0	0	0	0	0	0	0	0	0	0	0	0	0	0	0	0	0	0	0	0	0	0	0	0	0	0	0	0	0	0	0	0	0	0	0	0	0	0	0	1	1	0	0
156750000	1	1	0	0	0	0	0	0	0	0	0	1	0	0	0	0	0	0	0	0	0	0	0	1	0	0	0	0	0	0	0	0	0	0	0	1	0	0	0	0	0	1	0	0	0	0	0	0	0
157000000	2	0	0	1	0	0	0	0	0	0	0	1	0	0	0	0	0	0	1	0	0	0	0	0	0	0	0	0	0	0	0	0	0	0	0	0	0	0	0	0	0	0	0	0	0	0	0	0	0
157250000	3	0	0	0	0	0	0	0	0	0	0	0	0	0	1	1	0	0	0	0	0	0	0	0	0	0	0	0	0	0	0	0	1	1	0	0	0	0	0	0	0	0	1	1	0	0	0	0	1
157500000	0	0	0	0	0	0	1	1	0	0	0	0	0	0	0	0	0	0	0	0	0	0	0	0	0	0	0	0	0	0	0	0	1	0	0	0	0	0	0	0	0	0	0	0	0	0	0	0	0
157750000	2	0	1	0	0	0	0	0	0	0	1	1	0	0	0	0	0	0	0	0	0	0	0	0	0	0	0	0	0	0	0	0	0	0	0	0	1	0	0	0	0	0	0	0	0	0	0	0	0
158000000	2	0	1	0	0	0	0	0	0	0	0	0	0	0	0	0	0	0	0	0	0	0	0	0	1	1	0	0	0	0	1	0	0	0	0	0	0	0	0	0	0	0	0	0	0	0	0	0	0
158250000	2	0	0	0	0	0	0	0	0	0	0	0	0	0	0	0	0	0	0	0	0	0	0	0	0	0	0	0	0	0	0	0	0	0	0	1	0	0	0	0	1	0	0	0	1	0	1	0	1
158500000	0	0	1	0	0	0	0	1	0	0	0	0	0	0	0	0	0	0	0	0	0	0	0	0	1	0	0	0	0	0	1	0	0	0	0	2	0	0	0	0	0	0	0	0	0	0	0	0	0
158750000	3	1	0	1	1	0	0	0	0	0	0	1	0	1	0	0	0	0	0	0	0	1	0	0	0	1	0	0	0	0	0	0	0	0	0	0	0	0	0	0	0	0	0	0	0	0	0	0	0
159000000	2	1	0	0	1	0	0	0	0	0	0	0	0	0	0	0	0	0	0	0	0	0	0	0	0	0	0	0	0	0	0	0	0	0	0	0	0	0	0	0	0	0	0	0	0	0	0	0	0
159250000	0	1	0	0	0	0	0	0	0	0	0	1	0	0	1	1	0	0	0	0	0	0	0	0	0	0	0	2	0	0	0	0	0	0	0	0	0	0	0	0	0	0	0	0	0	0	0	0	0
159500000	2	0	1	0	0	0	0	0	0	0	0	1	0	0	0	0	0	0	0	1	0	0	0	0	0	0	0	0	0	0	1	0	0	0	0	0	0	1	0	0	0	0	0	0	0	0	0	0	1
159750000	0	0	0	0	0	0	0	0	0	0	0	0	0	0	0	0	0	0	0	0	0	0	0	0	0	0	0	0	0	0	0	0	0	0	2	0	0	0	0	0	0	0	0	0	0	1	0	0	0
160000000	0	1	0	1	0	0	0	0	0	2	0	0	0	0	0	0	0	0	0	0	0	1	0	0	0	0	0	0	0	0	0	0	0	0	0	0	0	0	1	0	0	0	0	0	0	0	0	0	0
160250000	2	0	0	0	0	0	0	0	0	0	0	0	0	0	0	0	0	0	0	0	0	0	0	0	0	0	0	0	0	0	0	0	0	1	0	0	0	0	0	0	0	0	0	0	1	0	0	0	1
160500000	1	0	0	0	0	0	0	0	0	0	0	0	0	0	0	0	0	0	0	0	0	0	0	0	0	0	0	0	0	0	0	1	0	0	0	0	0	0	0	0	1	0	0	0	0	0	0	0	0
160750000	0	1	0	0	0	0	0	1	0	0	0	0	0	0	0	0	0	1	0	0	1	0	0	0	0	1	0	0	0	0	1	0	0	0	0	0	0	0	0	0	0	0	0	0	0	0	0	0	0
161000000	1	0	0	1	0	0	0	0	0	0	0	0	0	0	0	0	0	0	1	0	0	0	1	0	0	0	0	0	0	0	0	0	0	0	1	0	0	0	0	0	0	0	2	0	1	0	0	0	0
161250000	3	0	0	0	0	0	0	0	0	0	0	0	0	0	0	0	0	0	0	0	0	1	0	0	0	0	0	2	0	0	0	0	0	0	0	0	0	0	0	1	0	0	0	0	0	1	0	0	0
161500000	3	0	0	0	0	0	0	3	0	0	0	0	0	0	0	0	0	0	0	0	0	0	0	0	0	0	0	0	0	0	0	0	0	0	0	0	0	0	0	0	0	0	0	0	0	0	0	0	0
161750000	2	0	0	0	1	0	0	0	0	1	0	0	0	0	0	1	1	0	0	0	0	1	0	0	1	0	0	0	0	0	1	0	0	0	0	0	0	0	0	0	0	0	0	0	0	0	0	0	0
162000000	1	0	0	0	0	0	0	0	2	0	0	0	1	0	0	0	0	1	0	0	1	0	0	0	0	0	0	0	0	0	0	0	0	0	0	0	0	0	2	0	0	0	0	0	0	0	0	0	0
162250000	0	0	0	0	0	0	1	0	0	0	0	0	0	0	0	0	0	0	0	0	0	0	1	0	0	0	1	0	0	0	0	0	0	1	0	0	0	0	0	0	0	0	0	0	0	0	0	0	0
162500000	1	0	0	0	0	1	0	0	0	0	0	0	0	0	0	1	0	0	0	0	0	0	0	0	0	0	2	0	0	1	0	0	0	0	0	0	0	0	0	0	0	1	0	0	0	0	0	0	0
162750000	2	0	0	0	1	0	0	0	0	3	1	0	0	0	0	0	0	0	0	0	0	0	0	0	0	0	0	0	0	0	0	0	1	0	0	0	0	0	0	0	0	0	0	0	0	0	0	0	1
163000000	1	1	0	0	0	1	0	0	0	0	0	0	0	0	0	0	0	0	0	0	0	0	0	0	0	0	0	0	0	0	0	0	0	0	0	0	0	0	0	0	0	0	0	0	0	0	0	0	0
163250000	3	1	0	0	0	0	0	0	0	0	0	0	0	0	0	0	0	0	0	1	0	0	0	0	0	0	0	0	0	0	0	0	1	0	0	0	0	0	0	0	1	0	0	0	0	0	0	1	0
163500000	1	0	0	0	0	0	0	0	0	0	0	0	0	0	0	0	0	0	0	0	0	0	0	1	0	0	0	0	0	0	0	0	0	1	0	0	0	1	0	0	0	0	0	0	0	0	0	0	0
163750000	1	0	0	0	0	0	0	0	1	0	0	1	0	0	0	2	0	0	0	0	0	0	0	0	0	0	0	0	0	0	0	0	0	0	0	2	0	0	0	0	0	0	0	0	0	0	0	0	0
164000000	4	1	0	0	0	0	0	0	0	2	0	0	0	0	0	0	0	0	0	0	0	0	0	1	0	0	0	0	0	1	0	0	0	0	0	0	0	0	0	0	0	0	0	0	0	0	0	0	0
164250000	0	0	0	0	0	0	0	0	0	0	0	0	0	0	1	0	0	0	0	0	0	0	0	0	0	0	0	0	0	0	0	0	0	0	0	0	0	0	0	0	0	0	0	0	0	0	0	0	0
164500000	2	0	0	0	0	0	0	0	0	0	0	0	0	0	0	0	0	0	1	0	0	0	0	0	0	0	0	0	0	0	0	0	0	0	0	0	0	0	0	0	0	0	0	0	0	0	0	0	0
164750000	0	1	0	0	0	0	0	0	0	0	0	1	0	0	0	0	0	0	0	0	0	0	1	0	0	0	0	0	1	0	0	0	0	0	0	1	0	0	0	0	0	0	0	1	0	0	0	0	0
165000000	3	0	0	0	0	0	0	0	2	0	0	0	0	0	0	0	0	0	0	0	0	1	0	0	0	0	0	0	0	0	0	1	0	0	0	0	0	0	0	0	0	0	0	0	0	0	0	1	0
165250000	0	1	0	0	0	0	0	1	0	0	1	0	0	0	0	1	0	0	0	0	0	0	0	0	0	0	0	1	0	0	1	0	0	0	0	0	0	0	0	0	0	0	0	1	0	0	0	0	0
165500000	2	1	0	0	0	0	0	0	0	0	0	0	0	0	0	0	1	0	0	0	0	0	0	0	0	0	1	0	0	0	0	0	1	0	0	0	0	1	0	0	0	1	0	1	0	0	0	0	0
165750000	1	0	0	0	0	0	0	0	0	0	0	0	0	0	0	0	0	0	0	0	0	0	0	0	0	0	0	0	0	0	0	0	0	0	0	0	0	0	1	0	0	1	0	0	0	0	0	0	0
166000000	2	0	0	0	0	0	0	0	0	0	0	0	0	0	0	0	0	0	0	0	0	0	0	0	0	0	0	0	0	0	0	0	0	0	0	0	0	0	0	0	1	0	1	0	0	1	0	0	0
166250000	1	0	0	0	0	0	0	0	0	0	0	0	0	0	0	0	0	0	0	0	0	0	0	0	0	0	1	0	1	0	0	0	0	0	0	0	0	0	0	0	0	0	0	0	0	0	1	0	0
166500000	1	0	0	0	0	0	0	0	0	0	0	0	0	0	0	0	0	0	0	0	0	0	0	0	0	0	0	0	0	0	0	0	0	0	0	0	0	1	0	0	0	0	0	0	0	0	0	0	0
166750000	1	1	0	0	1	1	0	0	0	0	0	0	0	0	0	0	0	0	0	0	0	0	0	0	0	0	0	0	0	0	0	0	0	0	1	0	0	0	0	0	0	0	0	0	0	0	0	1	1
167000000	3	1	1	0	0	0	0	0	0	0	1	0	0	0	0	0	0	0	0	0	0	0	0	0	0	0	0	0	0	0	0	0	0	0	0	0	0	0	0	0	0	0	0	0	0	0	0	0	0
167250000	2	0	0	1	0	1	0	0	0	0	1	1	0	0	0	0	0	0	0	0	0	0	0	0	0	0	0	0	0	0	0	0	0	0	0	0	0	2	1	0	0	2	0	0	0	0	0	0	1
167500000	2	2	0	0	0	0	0	0	0	0	0	0	0	0	0	0	0	0	1	0	0	0	0	0	0	0	0	1	0	0	0	0	0	0	0	0	0	0	0	0	1	0	0	0	0	1	1	0	0
167750000	1	1	1	1	0	0	0	0	0	0	0	0	0	0	0	0	0	0	0	0	0	0	0	0	0	0	0	0	0	0	0	0	0	0	0	0	0	0	0	0	0	0	0	0	0	1	0	0	0
168000000	2	0	0	0	0	0	0	0	0	0	0	0	0	0	0	0	0	0	0	0	0	0	0	0	0	0	0	0	0	0	0	0	1	0	0	0	0	0	0	0	0	0	0	0	0	1	0	0	0
168250000	5	1	0	0	0	0	0	1	0	0	0	0	0	0	0	0	0	2	0	0	0	0	0	0	1	0	0	0	0	0	0	0	0	0	0	0	0	0	1	0	0	1	0	0	0	0	0	0	0
168500000	1	0	1	0	0	0	0	0	0	0	0	0	0	0	0	0	0	0	0	0	0	0	0	0	0	0	0	0	0	0	0	0	0	0	0	0	0	0	0	0	0	0	0	1	0	0	1	0	1
168750000	2	0	1	0	0	0	0	0	0	0	0	0	1	1	0	0	0	0	0	0	1	1	0	0	0	0	0	0	0	0	0	0	0	0	0	0	0	0	0	0	0	0	0	0	0	0	0	0	0
169000000	2	0	0	1	0	0	0	0	0	0	0	0	0	0	0	0	0	0	0	0	0	0	0	0	0	0	0	0	0	0	0	1	0	0	0	0	0	0	1	0	2	0	0	0	0	0	0	0	0
169250000	0	0	0	0	0	0	0	0	0	0	0	0	0	0	0	0	0	0	0	0	0	0	0	0	0	0	0	0	0	0	0	0	0	0	0	0	0	1	0	0	1	0	0	0	0	0	0	0	0
169500000	4	1	0	0	0	0	0	0	0	1	0	0	0	3	0	0	0	0	0	0	0	0	0	0	0	0	0	0	0	0	0	0	0	0	0	0	0	0	0	0	0	0	0	0	0	1	1	0	0
169750000	1	1	0	0	0	0	2	1	1	0	0	0	0	1	0	0	0	0	0	0	0	0	0	0	0	0	0	0	0	0	0	0	0	0	0	0	0	0	0	0	0	0	0	0	0	0	0	0	1
170000000	1	0	0	0	0	0	0	0	0	0	0	0	0	0	0	0	0	0	0	0	0	0	0	0	0	0	0	0	0	0	0	1	0	0	0	0	0	2	0	0	1	0	0	0	0	0	0	0	0
170250000	1	0	0	0	1	0	1	0	0	0	0	0	0	1	0	0	0	0	0	0	0	0	0	0	0	0	0	0	0	1	0	0	0	0	0	0	0	0	0	0	0	0	1	0	0	0	0	0	0
170500000	5	1	0	0	0	0	0	0	0	0	0	0	0	0	0	0	0	0	0	0	2	0	0	0	1	0	0	0	0	0	0	0	0	0	0	0	0	0	0	0	0	0	0	0	0	0	0	0	0
170750000	2	0	0	0	0	0	0	0	0	0	0	0	0	0	0	0	0	0	0	0	0	0	0	0	0	0	0	0	0	1	0	0	0	0	0	0	0	0	0	0	0	0	0	0	0	0	0	0	0
171000000	1	2	0	0	0	0	0	0	0	0	0	0	0	0	0	0	0	0	0	0	0	1	1	0	0	0	0	0	0	0	0	0	0	0	0	0	0	0	0	0	0	0	1	0	0	0	0	0	0
171250000	2	1	0	0	0	0	0	1	0	0	0	0	1	0	0	0	0	0	0	0	0	0	0	0	1	0	0	0	1	0	0	0	0	0	0	0	0	0	0	0	0	0	0	0	0	0	0	0	0
171500000	0	0	0	0	1	0	0	0	0	1	0	0	0	0	0	1	0	0	0	0	0	0	1	0	0	0	1	0	0	0	0	0	0	1	0	0	0	0	1	0	0	0	0	0	0	0	0	0	0
171750000	1	0	0	0	0	0	1	0	0	0	0	0	0	0	0	0	0	0	0	0	0	0	0	0	0	0	0	0	1	0	1	0	0	1	0	0	0	0	0	0	1	0	0	0	0	0	0	0	0
172000000	1	0	0	0	0	0	0	0	0	0	1	0	0	0	1	0	0	0	0	0	0	0	0	3	0	0	0	0	0	0	0	0	0	2	0	0	0	0	0	0	0	0	1	0	0	0	1	0	0
172250000	3	0	0	0	0	0	1	0	0	0	0	0	1	0	0	0	0	0	0	0	0	0	0	1	0	0	0	0	0	0	1	0	0	1	0	0	0	0	0	0	0	0	0	1	0	0	1	0	0
172500000	1	0	0	0	0	0	0	0	0	0	0	0	0	0	0	0	0	0	0	0	0	0	0	0	1	0	0	0	0	0	0	0	0	0	0	0	0	1	0	0	0	0	0	0	0	0	0	0	0
172750000	1	1	0	0	0	0	0	0	0	0	0	0	0	0	0	0	0	0	0	0	0	1	0	0	0	0	0	1	0	0	0	0	0	0	0	0	0	0	1	0	0	1	0	0	0	0	0	0	0
173000000	2	1	0	0	0	0	0	0	0	0	0	0	0	0	0	0	1	0	0	0	0	0	0	0	0	0	0	0	1	0	0	0	0	0	0	0	0	0	0	0	0	0	0	0	0	0	1	1	0
173250000	0	0	0	0	0	0	0	0	1	0	0	0	0	0	0	0	0	0	0	0	0	0	0	0	0	0	0	0	0	0	0	0	0	0	0	0	0	0	0	0	0	0	1	0	0	0	0	0	0
173500000	2	1	0	0	0	0	0	0	1	0	0	0	0	1	0	0	0	0	0	0	1	0	0	0	0	0	0	0	0	0	0	0	0	0	0	0	0	0	0	0	0	0	0	0	1	0	0	0	1
173750000	1	1	0	0	0	1	1	0	2	0	0	0	0	0	0	0	1	0	1	0	0	1	0	0	1	0	0	0	0	1	0	0	0	0	0	0	0	0	0	0	0	0	0	0	1	0	0	0	0
174000000	3	0	0	0	0	0	0	0	1	0	1	0	0	0	0	0	0	0	0	0	0	1	0	0	0	0	1	0	0	0	0	0	0	0	0	0	0	1	0	0	1	0	0	0	0	1	0	0	0
174250000	3	0	0	0	0	0	1	0	0	0	0	0	0	0	0	2	0	0	0	0	0	0	0	0	0	0	0	0	0	2	0	0	0	0	0	0	1	0	0	0	0	0	0	0	0	0	1	1	0
174500000	3	0	1	0	0	0	0	0	0	1	0	0	0	0	1	0	0	0	0	0	0	0	1	0	1	0	1	0	0	0	0	0	0	0	0	0	0	0	0	0	1	0	0	0	0	0	0	0	0
174750000	4	0	0	0	0	0	0	0	0	1	0	0	0	0	0	0	0	0	0	0	0	0	0	0	1	0	0	0	0	0	0	0	0	0	0	0	0	1	0	0	0	0	0	0	0	0	0	0	1
175000000	2	0	0	0	0	0	1	0	0	0	0	0	0	0	0	0	0	0	0	0	0	0	0	0	0	0	0	0	0	0	0	0	0	0	0	0	0	0	0	0	0	0	0	0	0	0	0	0	0
175250000	3	0	1	0	0	0	1	0	0	0	0	0	0	0	0	1	0	0	1	0	0	0	0	0	1	0	0	0	0	0	0	1	0	0	0	0	0	0	0	0	0	0	0	1	0	0	0	0	0
175500000	0	0	0	0	0	0	0	0	0	0	0	0	0	0	0	0	0	0	0	0	0	0	0	0	0	0	0	0	0	0	0	1	0	0	0	0	0	0	0	0	0	0	0	0	0	0	0	0	0
175750000	1	0	0	0	0	0	1	0	0	0	0	0	0	0	0	0	0	0	0	0	0	0	0	0	0	0	0	0	0	0	0	0	0	0	0	0	0	0	0	1	0	0	0	0	0	0	0	0	0
176000000	2	0	0	0	0	0	0	0	0	0	0	1	0	0	0	0	0	0	0	0	0	0	0	0	0	0	0	0	0	0	0	0	1	0	0	0	0	0	0	0	0	0	1	1	0	1	0	0	0
176250000	1	0	0	1	0	1	0	0	0	0	0	0	0	0	0	0	0	0	0	4	0	0	1	0	0	0	0	0	0	1	0	0	0	0	1	2	0	0	0	0	0	0	0	1	0	0	0	0	0
176500000	3	0	0	0	0	0	0	1	0	0	0	0	0	0	0	0	0	0	1	0	0	0	0	0	0	0	0	0	0	0	0	0	0	0	0	0	0	0	0	0	0	0	0	0	0	1	1	0	1
176750000	0	1	0	0	0	0	0	1	0	0	0	1	0	0	0	0	0	0	0	0	0	0	0	0	0	0	1	0	0	0	0	0	0	0	1	1	0	0	0	0	0	1	0	1	0	0	0	0	0
177000000	0	0	0	0	0	0	0	0	0	0	0	0	0	0	0	0	0	1	0	0	0	0	0	0	0	0	0	0	0	0	0	0	0	0	0	0	0	0	0	0	0	0	0	0	0	0	0	0	0
177250000	0	3	0	0	0	1	0	0	0	0	0	0	0	0	1	0	0	0	0	0	0	0	0	0	1	0	0	0	0	0	0	0	0	0	0	0	0	0	0	0	0	0	0	0	0	0	0	0	0
177500000	1	0	0	1	0	0	0	0	0	0	1	0	0	0	0	0	0	0	0	0	1	0	0	0	0	2	0	0	0	0	0	0	0	0	1	0	0	0	0	0	0	0	0	0	0	1	1	0	0
177750000	2	0	1	0	0	0	0	0	1	0	0	0	0	0	0	0	0	0	0	0	1	0	0	0	0	0	0	0	0	0	0	0	0	0	0	0	0	0	0	0	1	0	0	0	1	0	0	0	0
178000000	1	0	0	0	0	0	0	0	0	0	1	0	0	0	0	0	0	0	0	0	0	0	0	0	0	0	0	0	1	0	0	0	0	0	0	0	0	0	0	0	0	0	0	0	0	0	0	0	1
178250000	4	0	0	0	0	1	0	0	1	1	1	0	0	0	0	0	0	0	0	1	0	1	0	0	1	0	0	0	0	0	0	0	0	0	0	0	0	0	0	0	0	0	0	0	0	0	0	0	0
178500000	2	1	0	1	0	0	0	0	1	0	0	0	0	0	0	1	0	1	0	0	0	0	0	0	0	0	0	0	0	0	0	0	0	0	0	0	0	0	0	0	0	2	0	0	0	0	0	0	0
178750000	0	1	0	3	0	0	0	0	0	0	0	0	0	0	0	0	0	0	0	0	0	0	0	0	0	0	0	0	0	0	0	0	0	0	0	0	0	0	0	0	0	1	0	0	0	0	0	0	0
179000000	1	0	0	1	0	1	0	0	0	0	1	0	0	0	0	0	0	0	0	0	0	0	0	1	0	0	0	0	0	0	0	0	0	0	0	0	1	0	0	1	0	0	0	0	0	0	0	1	0
179250000	3	0	0	0	0	0	0	0	0	0	0	0	0	0	0	0	0	0	0	0	0	0	0	0	0	0	0	0	0	0	0	0	0	0	0	0	0	0	0	0	0	1	0	0	0	0	0	0	1
179500000	0	1	0	0	0	1	0	0	0	1	0	0	1	0	0	0	0	0	0	0	0	0	0	2	0	0	0	0	0	0	0	0	0	0	0	0	0	0	0	0	0	2	0	0	0	0	0	0	0
179750000	2	0	0	2	0	0	0	0	0	0	0	2	0	0	0	0	0	0	0	0	0	0	0	0	0	0	0	0	0	0	0	0	0	0	0	0	0	0	0	0	0	0	0	1	0	1	0	0	0
180000000	2	0	1	0	0	0	0	0	0	0	1	0	0	0	0	0	0	1	0	0	0	0	0	0	0	0	0	0	0	0	0	0	0	0	0	0	0	0	0	0	0	0	0	0	0	1	0	0	0
180250000	2	0	0	0	0	0	0	0	0	0	0	0	0	0	0	0	0	0	1	0	0	0	0	0	1	0	0	0	0	0	0	0	1	0	0	0	1	0	0	0	0	0	1	0	0	0	0	0	0
180500000	2	0	0	0	0	0	0	0	0	0	0	0	0	0	0	0	0	1	0	0	0	0	0	0	0	0	0	0	0	1	1	0	0	0	0	0	0	0	1	0	0	0	0	1	0	0	0	0	0
180750000	1	0	0	0	0	0	0	0	0	0	0	0	0	0	0	0	0	0	0	0	0	0	0	0	1	0	0	0	0	0	0	0	0	0	0	0	0	0	0	0	0	0	0	2	0	0	0	0	0
181000000	4	0	0	0	0	0	0	0	0	0	0	0	0	0	0	0	0	0	0	0	0	0	0	0	0	0	0	0	0	0	1	0	0	0	0	0	0	0	0	0	0	1	0	0	0	0	0	0	2
181250000	1	0	0	0	0	0	0	0	1	0	0	0	0	1	0	0	0	0	0	0	0	1	0	0	0	0	0	0	0	0	0	0	0	0	0	0	0	2	0	1	1	0	0	0	0	0	0	0	0
181500000	1	1	0	0	0	0	0	0	0	0	0	0	0	0	0	0	0	0	0	0	0	0	0	0	0	1	0	0	0	0	0	0	0	0	0	0	0	0	0	0	0	0	0	0	0	0	0	0	0
181750000	1	0	0	0	0	0	0	2	0	0	2	2	0	0	0	0	0	1	0	0	0	0	0	0	0	0	0	0	0	0	0	0	0	0	0	0	0	0	0	0	0	1	0	0	0	0	0	0	0
182000000	2	0	0	0	0	0	0	0	0	0	0	0	0	0	0	0	0	0	0	0	0	0	0	0	0	0	0	0	0	0	2	0	0	0	1	0	0	0	0	0	0	1	0	0	0	0	0	0	0
182250000	2	0	0	0	0	0	0	0	0	0	0	0	0	0	0	0	0	0	0	0	0	0	0	0	0	0	0	0	0	0	0	1	0	0	0	0	0	1	0	0	0	0	0	0	0	1	0	0	0
182500000	2	1	1	0	0	0	0	0	0	0	0	0	0	0	0	0	0	0	0	0	0	0	0	0	0	0	0	0	0	0	1	0	0	0	0	0	0	0	0	0	0	0	0	1	0	0	1	0	0
182750000	6	0	0	0	0	0	0	0	0	0	0	0	0	0	1	0	0	0	0	0	0	0	0	0	0	0	0	0	0	0	0	0	0	0	0	0	0	0	0	0	0	0	0	0	0	0	1	0	0
183000000	1	0	0	0	0	0	0	0	0	0	0	0	0	0	0	0	0	0	1	0	0	0	0	1	0	0	0	0	0	0	0	0	0	0	0	0	0	0	0	0	0	0	0	0	0	1	1	0	0
183250000	2	0	2	0	0	0	0	0	0	0	0	1	0	0	0	0	0	0	0	0	0	0	0	0	0	0	0	0	2	1	0	0	0	0	0	0	1	0	0	0	0	0	0	0	1	0	0	0	0
183500000	2	0	0	0	0	1	0	0	0	0	1	1	0	0	0	0	0	0	0	0	0	0	0	0	0	0	0	0	0	0	0	0	1	0	0	0	0	0	0	0	0	0	0	0	1	0	0	1	0
183750000	0	1	0	0	0	0	0	0	0	0	0	0	1	0	0	0	0	0	1	0	0	0	0	0	0	0	0	0	0	0	0	1	0	0	0	0	1	0	0	0	0	0	0	1	0	0	0	0	1
184000000	1	0	0	0	0	0	0	0	0	0	0	0	0	0	0	0	0	0	0	0	0	0	0	0	0	0	0	0	0	0	0	0	0	0	0	0	0	0	0	0	0	0	0	0	0	1	0	0	0
184250000	4	0	0	0	0	0	0	2	0	0	1	0	0	0	0	0	0	0	0	0	1	0	0	0	0	1	0	0	0	0	0	0	0	0	0	0	0	1	0	0	0	0	0	0	0	0	0	0	0
184500000	4	0	0	0	0	0	0	0	0	0	0	0	0	0	0	0	0	0	0	0	0	1	0	0	0	0	0	0	0	0	0	1	0	0	0	0	0	0	0	0	0	0	0	0	0	0	1	0	0
184750000	3	0	0	0	0	0	0	0	0	1	0	0	0	2	0	0	1	0	0	0	0	0	0	1	0	0	0	0	0	0	1	0	0	0	0	0	0	0	0	0	0	0	1	0	0	0	0	0	0
185000000	2	0	2	1	0	0	0	0	0	0	0	0	0	0	0	0	0	1	0	1	0	0	1	1	0	0	0	0	0	0	0	0	0	0	0	0	0	0	0	0	0	0	0	1	0	0	1	0	0
185250000	0	1	0	0	0	0	0	0	0	0	0	0	0	0	0	0	1	0	0	0	1	0	0	0	0	0	0	0	0	0	0	0	0	1	0	0	0	0	0	1	0	0	0	0	1	0	0	0	0
185500000	1	0	0	0	0	0	0	0	1	0	0	0	0	0	0	0	0	0	0	0	0	0	0	0	0	0	1	0	0	0	0	0	0	2	0	0	0	0	0	0	0	0	0	0	0	0	0	0	0
185750000	2	0	0	0	0	0	0	0	0	0	0	0	1	0	0	0	0	0	0	0	0	1	0	1	0	1	0	0	0	0	0	0	0	0	0	0	0	0	0	1	0	0	0	0	1	0	0	0	0
186000000	0	2	0	0	0	0	0	0	0	1	0	0	0	0	1	0	0	1	0	0	0	0	0	0	0	0	0	0	0	0	1	0	0	0	0	0	0	0	0	0	0	0	0	0	0	0	0	1	1
186250000	0	0	0	0	1	0	1	0	1	0	0	0	0	0	0	0	1	0	0	0	0	0	0	0	0	0	0	0	0	0	0	0	0	0	1	0	0	0	0	0	0	0	0	0	0	1	0	0	0
186500000	1	0	0	0	0	0	0	0	0	0	0	0	0	0	0	0	0	0	0	0	0	0	0	0	0	0	0	0	0	0	0	0	1	0	0	0	0	0	1	0	0	0	0	0	0	2	0	0	0
186750000	2	0	1	0	0	0	0	0	0	0	0	0	0	0	0	0	1	0	0	0	0	0	0	0	1	0	0	0	0	0	0	0	0	0	0	0	0	1	0	0	0	0	0	0	0	0	0	0	0
187000000	2	1	0	0	0	0	0	0	0	0	0	0	0	0	0	0	1	0	0	0	0	0	0	0	0	1	0	0	0	0	0	0	0	0	0	0	0	0	0	0	0	0	0	0	0	0	0	0	0
187250000	1	0	0	0	1	0	1	0	0	0	0	0	0	0	0	0	0	0	1	0	0	0	0	0	0	0	0	2	0	2	1	0	0	0	0	0	0	0	0	1	0	0	0	0	0	0	0	0	0
187500000	2	0	0	0	0	0	0	0	0	0	0	0	0	0	0	1	0	0	0	1	0	0	0	0	0	0	0	0	0	1	0	0	1	0	0	0	0	0	1	1	0	0	0	0	0	0	0	0	0
187750000	1	0	0	0	0	0	0	0	0	1	0	0	0	0	0	0	0	0	0	0	0	0	0	0	0	0	0	0	1	0	0	2	2	0	0	0	0	0	0	1	0	0	1	1	0	0	0	0	0
188000000	2	0	0	0	0	0	0	0	0	0	0	0	0	0	0	0	1	0	0	0	0	0	0	0	0	0	0	0	0	0	0	0	0	0	0	0	0	0	0	0	0	0	0	0	0	0	0	0	0
188250000	1	0	0	0	0	0	0	0	0	0	0	1	0	0	0	0	0	0	0	1	0	0	0	0	0	0	1	0	0	0	0	0	0	0	0	0	0	0	0	0	0	0	0	0	0	0	0	0	0
188500000	3	0	0	0	0	2	0	0	0	0	0	0	0	0	0	0	1	0	0	0	0	0	0	1	1	0	0	0	0	1	0	0	0	0	0	0	0	0	0	0	0	0	0	0	0	0	0	0	0
188750000	4	1	1	0	0	0	0	0	0	0	0	0	0	0	0	0	0	1	0	0	0	1	0	0	0	0	0	0	0	0	0	0	0	0	0	1	0	0	0	0	0	0	1	0	1	0	1	0	0
189000000	0	0	0	0	1	0	0	0	0	0	0	2	1	0	0	0	0	0	0	0	0	0	1	0	0	1	0	0	0	0	0	0	0	0	0	1	0	1	0	0	0	0	0	0	0	0	0	0	0
189250000	1	1	0	0	0	0	0	0	0	0	0	1	0	0	0	0	0	0	0	0	0	0	0	1	0	0	0	0	0	0	0	0	0	0	0	0	0	0	0	0	0	0	0	0	0	0	0	1	0
189500000	3	0	0	1	0	0	0	0	0	0	0	0	2	0	0	0	0	0	0	0	0	0	0	0	0	0	0	0	0	0	0	0	0	0	0	0	0	0	0	0	0	0	2	0	0	0	1	0	0
189750000	1	0	0	0	0	0	0	0	0	0	0	0	1	0	0	0	0	0	0	0	0	0	0	1	0	0	0	0	0	0	0	0	1	0	0	0	0	0	0	0	0	0	1	0	0	0	0	1	0
190000000	1	1	0	0	0	0	0	0	0	0	0	0	0	0	0	0	0	0	0	0	0	0	0	0	0	0	0	0	0	0	0	0	1	0	0	0	0	0	0	0	0	0	0	0	0	0	0	0	0
190250000	0	0	0	0	0	1	2	0	0	0	0	0	0	0	0	0	1	0	0	1	0	0	0	0	0	1	0	0	0	0	0	0	0	0	0	0	0	0	0	0	0	0	0	0	0	0	0	0	0
190500000	1	1	0	0	0	0	0	0	0	0	0	0	0	0	0	0	0	0	0	0	0	1	0	0	1	0	0	0	0	0	0	0	0	1	0	0	0	0	0	0	0	0	0	0	0	0	0	0	0
190750000	2	0	0	0	0	0	1	0	0	0	0	0	0	0	0	0	0	0	0	1	1	0	1	0	0	0	0	1	0	0	0	0	0	0	0	0	0	0	0	0	0	0	0	0	0	0	1	0	0
191000000	2	0	2	0	0	0	0	0	0	0	0	0	0	0	0	0	0	0	0	0	0	0	1	0	0	0	0	1	0	0	0	0	0	0	0	0	0	0	0	0	0	0	1	0	0	0	1	0	0
191250000	0	0	1	0	0	0	0	0	0	0	0	0	0	0	0	1	0	0	0	0	0	0	0	0	0	0	0	1	0	0	0	0	0	0	0	0	0	0	0	0	0	0	0	0	0	0	0	0	0
191500000	1	1	1	0	0	0	0	0	0	0	1	0	0	0	0	0	0	0	0	0	0	0	0	0	0	0	0	0	1	0	0	0	0	0	0	0	0	0	0	0	0	0	0	0	0	0	1	1	1
191750000	0	0	0	0	0	0	0	0	0	0	0	0	0	0	0	0	0	0	0	0	0	0	0	1	0	0	1	0	0	0	0	1	0	0	0	0	0	0	0	0	0	0	0	0	0	0	0	0	0
192000000	1	1	0	0	0	0	0	0	0	0	1	1	0	0	0	1	0	0	0	0	0	0	0	0	0	0	1	0	0	0	0	0	0	0	0	0	0	0	0	0	0	0	0	0	0	0	0	0	1
192250000	0	0	0	0	0	0	0	0	0	0	1	0	0	0	0	0	0	0	0	0	0	0	0	0	0	0	0	0	0	0	0	0	0	0	0	0	0	0	0	1	0	0	0	0	0	0	0	0	1
192500000	2	0	0	0	0	0	2	0	0	0	0	0	0	0	0	0	0	0	0	0	0	0	0	0	0	0	0	0	0	0	0	0	0	0	0	0	0	0	0	0	1	0	0	0	0	0	0	0	0
192750000	2	1	0	0	0	0	0	0	1	0	0	0	0	1	0	0	0	0	0	0	0	0	0	0	0	0	0	0	0	0	0	0	0	0	0	0	0	0	0	0	0	0	0	0	0	0	0	0	0
193000000	2	0	0	2	0	0	0	0	0	0	0	1	0	0	0	0	0	0	0	0	0	0	0	0	0	0	0	0	0	0	0	0	0	1	0	0	0	0	0	0	0	0	0	0	0	0	0	0	0
193250000	1	0	0	0	0	0	0	0	0	0	0	0	1	0	0	0	0	0	0	0	0	0	0	0	0	0	0	0	0	0	0	0	0	0	0	0	0	0	0	0	0	0	0	0	0	0	0	0	0
193500000	1	0	0	0	0	0	0	0	0	0	0	0	0	0	0	0	0	0	0	0	0	0	0	0	0	0	1	0	0	0	0	0	0	0	0	0	0	0	0	0	0	0	0	0	1	0	0	0	0
193750000	2	0	0	0	0	0	0	0	0	0	0	0	0	0	0	0	0	1	0	2	0	0	0	0	0	0	0	0	0	0	0	0	0	0	0	0	0	0	0	0	0	0	1	0	0	0	0	0	1
194000000	3	0	0	1	0	0	0	0	0	0	0	0	0	0	0	0	0	0	1	0	1	0	0	0	2	0	0	0	1	0	0	0	0	1	0	0	0	0	0	0	0	0	0	0	0	0	0	0	1
194250000	1	0	0	0	1	0	0	0	0	0	0	0	0	0	0	0	0	0	0	0	0	0	0	0	0	0	0	0	0	0	0	0	0	0	0	0	0	0	0	0	0	0	0	0	0	0	0	0	0
194500000	1	0	0	0	0	0	1	0	0	0	0	0	0	0	0	0	0	0	0	0	0	0	0	0	0	0	0	0	0	0	0	0	0	0	0	0	0	0	0	0	0	0	0	0	0	0	2	0	0
194750000	0	0	0	0	0	0	1	0	0	0	0	1	0	0	0	0	0	0	0	0	1	0	0	0	0	0	0	0	0	0	0	0	0	0	0	0	0	0	0	1	0	0	0	0	0	0	0	0	0
195000000	4	0	0	0	0	0	0	0	0	0	0	0	0	0	0	1	0	0	0	0	0	0	0	0	0	0	0	0	0	0	0	1	0	0	0	0	0	0	0	1	0	0	0	0	0	0	0	0	0
195250000	1	2	0	0	0	0	0	0	0	0	0	0	0	1	0	0	0	0	0	0	0	0	0	0	0	0	0	0	0	0	0	0	0	0	0	0	0	1	0	0	0	0	0	0	0	0	0	0	0
195500000	1	0	0	0	0	0	1	0	0	0	0	0	1	0	0	0	0	0	0	0	0	0	0	1	1	0	0	0	0	0	0	0	0	0	0	0	0	0	0	0	0	0	1	0	0	1	0	0	0
195750000	0	1	0	0	0	1	0	0	0	0	0	0	0	0	0	0	0	0	0	0	0	0	0	1	0	0	0	0	0	1	0	0	0	0	0	0	0	0	0	0	1	0	0	0	0	0	0	0	0
196000000	2	0	0	0	0	0	0	0	0	0	0	0	0	0	0	0	0	0	0	0	0	0	0	0	0	0	0	0	0	0	0	0	0	0	0	0	0	0	0	0	0	0	0	0	0	0	0	0	0
196250000	0	0	0	0	0	0	0	0	0	0	0	0	0	0	0	0	0	0	0	0	0	0	0	0	0	1	0	0	0	0	0	0	0	0	0	0	0	0	0	0	0	0	0	0	1	0	0	0	0
196500000	0	0	0	0	0	0	0	0	0	0	1	0	0	0	0	0	0	0	1	0	0	0	0	0	0	0	0	0	0	0	0	0	0	0	0	1	0	0	0	0	0	0	2	1	0	0	0	0	1
196750000	2	0	1	1	1	0	1	0	0	0	0	0	0	0	0	1	0	0	0	0	0	0	0	0	2	0	0	0	0	0	1	0	0	0	0	0	0	0	0	0	0	0	0	0	0	0	0	0	0
197000000	2	0	0	2	0	0	0	1	0	0	0	0	0	0	0	0	0	0	0	0	0	0	0	0	1	1	0	0	0	0	0	0	0	0	0	0	0	0	0	0	0	0	0	0	0	0	0	0	0
197250000	2	0	0	0	0	0	0	0	0	0	0	0	0	0	0	0	0	0	0	0	0	0	0	0	0	0	1	0	0	1	0	1	0	0	0	1	0	0	0	0	0	0	0	0	1	0	0	0	0
197500000	2	0	0	0	0	0	0	0	0	0	0	0	0	0	0	0	0	0	0	0	0	0	0	0	0	0	0	0	0	0	0	0	0	0	0	1	0	0	0	0	0	0	0	0	0	0	0	0	0
197750000	1	0	0	0	0	0	0	0	0	0	0	2	0	0	0	0	0	0	0	0	0	0	0	0	1	0	0	1	0	0	0	0	0	0	0	0	0	0	0	0	0	0	0	0	0	0	0	0	0
198000000	1	0	0	0	0	0	0	0	0	0	0	0	0	0	0	0	0	0	0	0	0	2	0	0	0	0	0	0	0	0	0	0	0	0	0	2	0	0	0	0	1	0	0	0	0	0	0	0	1
198250000	1	0	0	1	0	0	0	0	0	0	0	0	0	0	0	0	0	2	0	0	1	0	0	0	0	0	0	1	0	0	0	0	0	0	0	0	0	0	0	0	0	0	1	0	0	0	0	0	0
198500000	0	0	0	1	0	0	0	0	0	0	0	0	0	0	0	0	0	0	0	0	0	0	0	0	0	0	0	0	0	0	0	0	0	0	0	0	0	0	0	0	1	0	0	0	0	0	0	0	0
198750000	1	0	0	0	0	0	0	0	1	0	1	0	0	0	0	0	0	0	0	1	0	0	0	0	0	0	1	1	0	0	0	0	0	0	0	0	0	0	0	0	0	0	0	0	0	0	0	0	0
199000000	1	0	0	1	0	0	0	0	0	0	0	0	0	0	0	0	0	0	0	0	0	0	0	0	0	0	0	0	0	0	0	0	0	0	0	0	0	0	0	0	0	0	0	0	0	0	0	0	0
199250000	2	0	1	0	0	0	0	0	0	0	0	0	0	0	0	0	0	0	0	0	0	0	0	0	0	0	0	0	0	0	0	0	0	0	1	0	0	0	0	0	0	0	0	1	0	0	0	0	0
199500000	0	0	0	0	0	0	0	0	0	0	0	0	0	0	0	0	0	0	0	0	0	0	0	0	0	0	0	0	0	0	0	0	0	0	0	0	0	0	1	0	0	0	0	0	0	0	0	0	1
199750000	2	0	0	0	0	0	0	0	0	0	0	0	0	0	0	0	0	0	1	0	0	0	0	1	1	0	0	0	0	0	0	0	0	0	0	0	1	0	0	0	0	0	0	0	0	0	0	0	1
200000000	2	0	0	0	0	0	0	0	0	0	0	0	2	0	0	0	0	1	0	0	0	0	0	0	0	0	0	0	0	0	0	0	0	0	0	0	0	0	0	0	0	0	0	1	0	0	0	0	0
200250000	0	0	0	1	0	1	0	1	1	0	0	0	0	0	0	0	0	0	0	0	1	1	0	0	0	0	0	0	1	0	0	0	0	1	1	0	0	0	0	0	0	0	0	0	0	1	0	0	0
200500000	0	0	0	0	0	0	0	2	0	0	0	0	0	0	0	1	0	0	0	0	0	0	0	0	0	0	0	0	0	0	0	0	0	0	0	0	0	0	0	0	0	0	0	0	0	0	0	0	0
200750000	2	2	1	0	0	0	0	0	0	0	0	0	1	1	0	1	0	0	0	0	0	0	0	1	1	0	0	0	0	1	0	0	0	0	0	0	0	0	0	0	0	0	0	0	1	1	0	0	0
201000000	0	0	0	1	0	0	0	1	0	0	0	0	0	0	0	0	0	0	0	0	0	0	0	0	0	0	0	0	0	0	0	1	0	0	0	1	0	0	0	1	0	0	1	0	0	0	0	0	0
201250000	2	0	0	0	0	0	0	0	0	0	0	0	0	0	0	0	1	0	0	0	0	0	0	0	0	1	0	0	0	0	0	0	0	1	0	0	0	0	0	0	0	0	0	1	0	0	1	0	0
201500000	0	0	0	0	0	0	0	0	0	1	0	0	0	0	0	0	1	0	1	0	0	0	0	0	0	0	1	1	0	0	0	0	0	0	0	0	0	0	0	0	0	0	0	0	0	0	0	0	1
201750000	1	0	0	0	0	0	1	0	0	0	0	1	0	0	0	0	0	0	0	0	1	0	0	0	0	0	0	0	0	0	0	0	0	0	0	0	0	0	0	0	0	0	0	0	0	0	1	0	0
202000000	0	0	0	0	0	0	0	0	0	0	0	0	0	0	0	0	0	1	0	0	0	0	1	0	0	0	0	0	0	0	0	0	0	0	0	0	0	0	0	0	0	0	0	0	0	1	0	0	0
202250000	1	0	0	0	0	0	0	0	0	0	0	0	0	0	0	1	0	1	0	0	0	0	0	0	0	1	0	0	0	0	0	0	1	0	0	0	0	0	0	0	0	1	0	0	0	0	0	1	0
202500000	1	0	1	0	0	0	0	0	0	0	0	0	0	0	0	0	0	0	0	0	0	0	0	0	0	0	0	0	0	1	0	0	0	0	0	0	0	0	0	0	0	0	0	0	0	0	0	0	0
202750000	2	0	0	1	0	0	0	0	0	0	0	0	0	0	0	0	0	0	0	0	0	0	0	0	0	0	0	0	0	0	0	0	0	0	0	0	0	0	0	0	0	0	1	0	0	0	0	0	1
203000000	3	0	0	0	0	0	0	0	1	0	0	0	0	1	0	0	1	0	0	0	0	0	0	0	0	0	0	0	0	0	0	0	1	1	1	0	0	0	0	0	0	0	0	0	0	0	0	0	0
203250000	1	0	0	0	0	0	0	0	0	0	0	0	0	0	0	0	0	0	0	0	0	0	0	0	0	0	1	0	0	0	0	0	0	0	0	0	0	1	0	0	0	0	0	0	0	0	0	1	0
203500000	3	0	0	0	1	0	0	0	0	0	0	0	0	0	0	0	0	0	0	0	1	0	0	0	0	0	0	0	0	0	0	1	0	0	0	0	0	0	0	0	0	0	0	0	0	0	0	0	0
203750000	2	0	0	0	0	0	0	0	0	0	0	0	0	0	0	0	0	0	0	0	0	0	0	0	0	0	0	0	0	0	0	1	0	0	0	0	0	0	0	0	0	0	0	0	0	0	0	0	1
204000000	1	0	1	0	0	0	0	0	0	0	0	0	0	0	0	0	0	0	0	0	2	0	0	0	1	0	0	0	0	0	0	0	1	0	0	0	1	0	0	2	0	0	0	0	0	0	1	0	0
204250000	1	0	0	0	0	0	0	0	0	0	0	0	0	0	0	0	0	0	0	0	0	0	0	0	0	0	0	0	0	1	0	0	0	1	0	2	0	0	0	0	0	0	0	0	0	0	0	0	0
204500000	0	0	0	0	0	0	0	0	0	1	0	0	0	0	0	0	0	0	0	0	0	0	1	0	0	0	1	0	0	0	0	0	0	0	0	0	0	0	0	0	0	0	0	1	0	0	0	0	0
204750000	2	0	0	0	0	0	0	0	0	0	0	0	0	0	0	0	0	0	0	0	0	0	1	0	0	0	0	0	1	0	0	0	1	0	0	0	0	0	0	0	0	0	0	0	0	3	0	0	0
205000000	2	0	1	0	0	0	0	0	0	1	0	0	0	0	0	0	0	0	0	0	0	0	0	0	0	0	0	0	0	0	0	0	0	0	0	0	1	0	0	0	0	0	0	0	1	1	0	0	0
205250000	0	1	0	0	0	0	1	0	0	0	0	0	0	0	0	0	0	0	0	0	0	0	0	0	0	2	0	0	0	0	0	0	0	0	0	1	0	0	0	0	0	0	0	0	0	0	0	0	1
205500000	0	0	0	1	0	0	0	0	0	0	0	0	0	1	0	0	0	0	0	0	0	0	0	2	0	0	0	1	0	0	1	0	0	0	0	0	0	0	0	0	0	0	0	0	0	0	0	0	0
205750000	1	0	0	0	1	0	0	0	0	0	0	0	0	0	0	0	0	0	0	1	0	0	0	0	0	1	0	2	0	0	0	0	2	0	0	0	1	0	0	0	0	0	0	0	0	0	0	0	0
206000000	2	0	0	0	0	0	0	0	0	0	0	0	0	0	0	0	0	0	0	0	0	0	0	0	0	0	0	0	0	0	0	0	0	0	1	0	0	0	0	0	1	0	0	0	0	0	0	1	0
206250000	1	1	0	0	0	0	0	0	0	1	0	1	0	0	0	1	0	0	0	0	0	0	0	0	0	0	0	0	0	0	0	0	0	0	0	0	1	0	0	1	0	0	0	0	0	0	0	1	0
206500000	1	1	1	0	0	2	0	0	0	0	0	0	0	0	0	0	0	0	1	0	0	0	0	0	0	0	0	1	0	0	0	0	1	0	0	1	0	2	0	0	0	0	0	0	0	0	0	0	0
206750000	0	1	1	1	0	0	0	0	0	0	2	0	0	1	0	0	0	0	0	0	0	0	0	1	0	0	0	1	0	0	1	0	0	0	1	0	0	0	0	1	0	0	0	0	0	0	0	0	0
207000000	1	1	0	0	0	0	1	0	0	0	0	0	0	0	0	0	0	0	0	0	0	0	1	0	1	0	0	0	0	0	0	0	0	0	0	0	0	0	0	0	0	0	0	0	0	0	0	0	0
207250000	2	0	1	0	0	0	0	0	0	0	0	0	0	0	0	0	1	1	0	0	0	0	0	0	0	0	0	0	0	1	0	0	0	0	0	0	0	0	1	0	0	0	0	1	0	1	1	0	2
207500000	0	0	0	0	0	0	1	0	0	0	0	0	0	0	0	0	0	0	0	0	0	0	0	0	0	0	0	0	0	0	0	0	0	0	0	0	1	0	0	1	0	0	0	0	0	0	0	0	0
207750000	1	0	0	0	0	2	0	0	0	0	1	0	0	0	1	0	0	0	0	0	0	0	0	0	0	0	1	0	0	0	0	0	1	0	0	0	0	0	0	1	0	0	0	0	0	0	0	0	1
208000000	3	1	0	0	0	1	0	0	1	0	0	0	0	0	0	0	0	0	0	0	0	0	0	0	0	0	0	0	0	0	0	0	0	0	0	0	0	0	0	0	0	0	0	0	0	0	1	0	0
208250000	2	1	1	0	0	0	1	0	0	0	0	1	0	0	0	1	0	0	0	1	0	0	0	0	0	0	1	0	0	0	0	0	0	0	0	0	0	1	0	0	0	0	0	0	0	0	0	0	0
208500000	3	0	1	0	0	0	0	0	1	0	0	2	0	0	0	0	0	0	2	0	0	0	0	1	0	0	0	0	0	0	0	0	0	0	0	0	1	0	0	1	0	0	0	0	0	0	0	0	1
208750000	2	0	1	0	0	0	0	0	0	0	0	0	0	0	0	0	0	0	0	0	0	1	0	0	0	1	0	0	0	0	0	0	0	0	0	0	0	0	0	0	0	1	0	0	0	0	0	0	0
209000000	0	0	1	0	0	0	0	0	0	0	0	0	0	0	0	0	0	0	0	0	1	0	0	0	0	0	0	0	0	0	0	0	0	0	0	0	0	0	0	0	0	0	0	0	0	0	0	0	0
209250000	1	0	0	0	0	0	0	0	0	0	1	0	0	1	0	0	0	0	0	0	0	0	0	0	0	0	0	0	0	0	1	0	0	0	0	0	0	2	0	0	0	0	0	0	0	0	0	0	1
209500000	0	0	0	0	0	0	0	0	0	0	0	0	0	0	0	0	0	0	0	0	0	0	1	0	0	0	0	0	0	1	0	0	0	0	0	2	0	0	0	0	0	0	0	0	0	0	0	1	0
209750000	0	0	0	0	0	0	0	0	0	1	0	0	0	0	0	0	0	0	0	0	1	0	0	0	0	0	0	0	0	0	1	0	0	0	0	0	0	0	0	0	0	0	0	0	0	0	0	0	0
210000000	0	2	0	0	0	0	0	1	0	0	0	0	0	1	0	0	0	0	0	0	0	0	0	0	0	0	0	0	0	0	0	0	0	0	1	0	0	0	1	0	0	0	0	1	0	0	0	0	0
210250000	1	0	0	0	0	0	1	0	0	0	0	0	0	0	0	0	0	0	0	0	0	0	0	0	0	0	0	0	0	0	0	0	0	0	0	0	1	0	0	0	0	0	0	0	0	0	0	0	1
210500000	3	2	0	0	0	0	0	0	0	0	0	0	0	0	0	0	0	0	0	1	0	0	0	1	0	0	0	0	0	0	0	0	0	0	0	0	0	0	0	1	1	0	1	0	0	0	0	0	0
210750000	3	0	0	0	0	0	0	0	0	0	0	0	0	0	0	0	0	0	0	0	0	1	0	0	0	0	0	1	0	0	0	0	0	0	0	1	0	0	0	0	0	0	0	0	0	1	0	0	0
211000000	0	0	0	1	0	0	0	0	0	0	0	0	0	0	0	1	0	0	0	0	0	0	0	0	0	0	0	0	0	0	0	0	0	0	0	0	1	0	0	0	0	1	0	1	0	0	0	0	0
211250000	0	0	0	0	0	0	0	0	0	1	0	0	0	0	0	0	0	0	0	0	0	0	0	0	0	0	0	0	0	0	0	0	0	0	0	0	0	0	0	0	0	0	0	0	0	0	0	0	0
211500000	0	0	0	0	0	0	0	0	0	0	0	0	0	0	0	0	0	0	0	0	0	0	0	0	0	0	0	0	0	0	0	0	0	0	0	0	0	1	0	0	0	1	0	0	0	0	0	0	0
211750000	1	0	0	0	0	0	0	0	0	0	0	0	0	0	0	1	0	0	0	0	0	0	0	0	0	1	0	0	0	0	0	0	0	0	1	0	0	0	0	0	0	0	0	0	0	0	0	1	1
212000000	1	0	0	0	0	0	0	0	0	0	0	0	1	0	0	0	0	0	0	0	0	0	0	0	0	0	1	0	0	0	0	0	0	0	1	0	0	0	0	0	0	0	0	0	0	0	1	0	0
212250000	5	0	0	0	0	0	0	0	0	0	0	0	0	0	0	0	0	0	0	0	0	0	0	0	0	0	0	0	0	0	0	0	0	0	0	0	0	0	0	0	0	0	1	0	0	0	0	0	0
212500000	1	0	0	0	0	0	0	0	0	0	0	0	0	0	0	0	0	0	0	0	0	0	0	0	0	0	0	0	0	0	0	1	0	0	0	0	0	0	0	0	0	0	0	0	0	0	0	0	0
212750000	1	0	0	0	0	0	0	0	0	0	0	0	0	0	0	0	1	0	0	0	0	0	0	0	0	0	0	0	0	0	0	0	0	0	1	0	0	1	0	1	0	0	0	0	0	0	0	0	0
213000000	3	0	0	0	0	0	0	0	1	0	0	0	0	0	0	0	0	0	0	0	0	0	0	0	0	0	0	0	1	1	0	0	0	0	0	0	1	0	0	1	0	0	0	0	0	0	0	0	0
213250000	1	0	0	0	0	1	0	0	0	0	0	0	0	0	0	1	0	0	0	0	0	1	0	0	1	0	0	0	0	0	0	0	0	0	0	0	0	0	0	0	0	0	1	1	0	1	0	0	0
213500000	3	0	1	0	1	0	0	0	0	0	0	0	0	0	0	0	0	0	0	0	0	0	0	0	0	0	0	0	0	0	1	0	1	0	0	0	0	0	0	0	1	0	0	0	0	1	0	0	0
213750000	2	0	0	0	0	0	0	0	0	0	0	0	0	0	0	1	1	0	0	0	0	0	0	0	0	0	0	0	0	0	0	0	0	0	0	0	0	0	0	0	0	0	0	0	0	0	0	0	0
214000000	1	1	0	0	0	0	0	1	0	1	0	0	0	0	0	0	0	0	0	0	0	0	1	0	0	0	0	0	0	0	0	0	0	0	0	0	0	0	0	0	0	0	0	0	0	0	0	0	0
214250000	1	0	0	1	0	0	0	0	0	0	0	0	0	0	0	0	0	0	0	0	1	0	0	0	0	0	0	0	1	0	0	0	0	0	0	0	0	0	1	0	0	0	0	1	1	0	0	1	1
214500000	0	1	0	0	0	2	0	0	0	0	0	0	0	0	0	0	0	0	0	0	0	0	0	1	0	0	0	0	0	0	0	0	0	0	0	0	0	0	0	0	0	0	0	0	0	0	1	0	0
214750000	2	0	0	0	0	1	1	0	0	0	0	0	0	0	0	0	0	0	0	0	0	0	0	1	0	0	0	0	0	0	0	0	0	0	0	0	0	0	0	0	0	0	0	0	1	0	0	0	0
215000000	1	0	0	0	0	0	0	2	0	1	0	0	0	0	0	0	0	1	0	1	0	0	1	0	0	0	0	0	0	0	0	0	0	0	0	0	0	0	0	0	0	0	0	0	0	0	0	0	0
215250000	1	0	0	0	0	0	1	0	0	0	0	0	0	0	2	0	0	0	0	1	0	0	0	0	0	0	0	0	0	0	0	0	0	1	1	0	0	0	0	0	0	1	0	0	0	0	1	0	0
215500000	2	1	0	1	0	1	0	0	0	0	0	0	0	0	0	0	0	0	0	0	0	0	0	1	0	1	0	0	0	0	0	0	0	1	0	1	0	0	0	0	0	0	0	0	0	0	0	0	0
215750000	0	1	0	0	0	0	0	0	0	2	0	0	2	0	0	0	0	0	0	0	0	0	0	0	0	1	0	1	0	0	0	0	0	0	0	0	0	0	0	0	0	0	0	0	0	1	1	0	0
216000000	1	0	0	1	0	0	0	0	0	0	0	0	0	0	0	0	0	0	0	0	0	0	0	0	0	0	0	0	0	0	0	0	0	0	0	0	0	0	0	0	0	0	0	0	0	1	0	0	0
216250000	0	0	0	0	2	0	0	0	0	1	0	0	1	0	1	0	0	0	0	0	0	0	0	0	0	0	0	0	0	0	0	0	0	0	0	0	0	0	0	0	0	0	0	0	0	0	0	0	0
216500000	1	0	0	0	0	1	0	1	0	0	0	0	0	0	0	2	0	0	0	0	0	1	0	0	0	1	0	0	0	0	0	0	0	0	0	0	0	0	0	0	0	0	0	0	0	0	0	1	1
216750000	2	0	1	0	0	1	0	0	0	0	0	1	0	0	0	0	1	0	0	0	0	0	0	0	1	0	1	0	1	0	1	0	0	0	0	0	0	0	0	0	0	1	0	0	0	0	0	0	0
217000000	2	0	0	0	0	0	0	0	0	0	0	0	0	0	0	0	1	0	1	0	0	0	0	0	0	1	0	0	0	0	0	4	0	0	0	1	3	0	0	0	1	0	0	0	0	0	0	0	2
217250000	1	0	0	0	1	0	0	0	0	0	0	0	0	0	0	0	0	0	1	0	0	0	0	0	0	1	0	0	0	0	0	0	0	0	0	0	0	0	0	0	0	0	0	0	0	0	0	0	0
217500000	1	0	0	1	0	1	0	0	0	0	1	1	0	0	0	0	0	0	0	0	0	0	0	0	0	0	0	0	0	0	0	0	0	0	0	0	0	0	0	0	0	0	0	0	1	0	0	1	0
217750000	0	1	0	0	0	0	0	0	0	0	1	0	0	0	0	0	0	0	0	0	0	0	0	0	0	0	0	0	0	0	0	0	0	0	0	0	0	0	0	0	0	0	0	1	0	0	0	0	1
218000000	3	2	0	0	0	0	0	0	0	0	1	0	0	0	0	0	0	0	0	0	0	0	0	0	0	0	0	0	0	0	0	0	0	0	0	0	0	0	0	0	0	0	0	0	0	0	0	0	0
218250000	1	0	0	0	0	0	0	0	0	0	0	1	0	0	0	0	0	0	1	0	0	0	0	0	0	0	0	0	0	0	0	0	0	0	0	0	0	0	0	1	0	0	0	0	0	0	0	1	0
218500000	0	1	0	2	0	0	0	1	0	0	0	1	0	0	0	0	0	0	0	0	0	0	0	0	0	0	1	0	0	0	0	0	0	0	0	0	0	0	0	0	0	0	0	0	0	1	0	0	0
218750000	4	0	0	0	0	1	0	0	0	0	0	0	0	0	0	0	0	0	1	1	0	0	0	0	0	0	0	0	1	0	0	0	0	0	0	0	0	0	0	0	0	0	0	0	0	2	0	0	0
219000000	1	1	0	0	0	0	0	0	0	0	0	0	0	0	0	0	0	0	0	0	0	1	0	0	1	0	0	0	0	0	0	0	0	0	0	0	0	0	0	0	0	0	0	0	0	0	0	2	0
219250000	1	1	0	1	2	0	0	1	0	0	0	0	0	0	0	0	1	0	0	0	0	0	0	1	0	0	0	0	0	0	0	0	2	0	0	0	0	0	0	0	0	0	0	0	0	1	0	0	0
219500000	0	0	0	0	0	0	0	0	0	0	0	0	0	0	1	0	0	0	0	0	0	0	1	0	0	0	2	0	0	0	0	0	0	0	0	0	0	0	0	0	0	0	0	0	0	0	0	0	1
219750000	0	0	0	0	0	0	0	0	0	0	0	0	0	0	0	0	0	0	0	0	0	0	0	0	1	0	0	0	0	0	0	0	1	0	0	0	0	0	0	1	0	0	0	0	0	0	0	0	0
220000000	1	0	0	1	0	0	0	0	0	0	0	1	0	0	0	0	0	0	0	0	0	0	0	0	0	0	0	0	0	0	0	0	0	0	0	0	0	0	0	0	0	0	0	0	0	0	0	0	0
220250000	3	0	0	1	0	0	0	0	0	0	0	1	0	0	0	0	0	0	0	0	0	0	1	0	1	0	0	0	1	0	0	0	0	0	0	0	0	0	0	0	0	1	0	0	3	0	0	0	0
220500000	4	0	0	0	0	0	0	0	0	0	0	0	0	0	0	0	0	0	0	0	0	0	0	0	0	0	1	0	0	0	0	0	0	0	0	0	1	0	0	0	0	0	0	0	1	0	0	0	0
220750000	2	0	0	0	0	0	0	0	0	0	0	0	0	0	0	0	0	0	0	0	0	0	0	0	0	1	0	0	0	0	0	0	0	0	0	0	1	0	1	0	0	0	1	0	0	0	0	0	0
221000000	1	0	3	0	0	1	0	0	1	0	0	0	1	0	1	0	1	0	0	0	0	0	0	0	0	0	0	0	0	0	0	0	0	0	0	0	0	0	0	0	0	0	0	0	0	0	0	0	0
221250000	1	0	0	0	0	0	0	0	0	0	0	0	0	0	0	0	0	0	0	0	0	1	0	0	0	0	0	0	0	0	0	0	0	0	0	0	1	1	0	0	0	1	0	0	0	0	0	0	0
221500000	3	0	0	0	1	0	0	0	1	0	0	0	0	0	0	0	0	0	0	0	0	0	0	0	1	0	0	0	0	1	0	1	0	0	0	0	0	0	0	0	0	0	0	0	0	1	0	1	0
221750000	1	0	0	0	0	0	0	1	0	0	0	0	1	0	1	0	0	0	0	0	0	1	0	0	0	1	1	0	0	0	0	0	0	0	0	0	0	0	0	0	0	0	0	0	0	0	0	0	1
222000000	1	0	0	0	0	0	0	0	0	0	0	0	1	0	0	0	0	0	0	0	0	0	0	0	0	0	1	0	0	1	0	0	0	0	0	0	0	0	0	0	0	0	0	0	2	0	0	0	0
222250000	1	0	0	0	0	1	0	0	0	0	0	0	0	1	0	0	0	0	0	0	0	0	0	0	0	0	0	0	0	0	0	0	0	0	0	0	1	0	0	0	0	0	0	1	0	0	0	0	0
222500000	0	0	0	0	0	0	0	0	0	0	0	0	0	0	0	0	0	0	0	0	0	0	0	0	0	0	0	0	0	0	0	1	0	0	1	0	0	0	0	0	0	0	0	0	0	0	0	1	0
222750000	1	1	0	0	0	0	0	0	0	0	0	0	0	0	0	0	0	0	0	0	1	0	0	1	0	0	0	0	0	0	0	0	0	0	0	0	0	0	0	0	0	0	0	0	0	0	0	0	1
223000000	5	1	0	0	0	0	0	0	0	0	0	0	0	0	0	0	0	0	0	0	0	0	1	0	0	0	0	0	0	0	0	0	0	0	0	0	0	0	0	0	0	0	0	0	0	0	0	0	0
223250000	0	0	0	0	0	0	0	0	0	0	0	0	0	0	0	0	0	0	0	0	0	0	0	0	0	0	1	0	0	0	0	0	0	0	0	1	0	0	0	0	1	0	0	0	0	1	0	2	0
223500000	2	1	0	1	0	0	0	0	0	1	0	1	0	0	0	0	0	0	1	0	2	0	0	0	0	1	0	0	0	0	0	0	0	0	0	0	0	0	0	0	0	0	1	0	0	0	0	0	0
223750000	0	0	0	4	0	0	0	0	0	0	0	0	0	0	0	0	0	0	2	0	0	0	0	0	0	2	0	0	0	0	0	0	0	0	0	2	0	0	0	1	0	0	0	0	0	0	0	1	0
224000000	1	0	0	0	0	0	0	0	0	0	0	0	1	0	0	0	0	0	0	0	0	0	0	0	2	0	0	1	0	0	0	0	0	1	0	0	0	0	0	0	0	0	0	0	0	0	0	0	0
224250000	1	2	0	0	0	0	0	0	0	0	0	0	0	0	0	0	0	0	0	0	0	0	0	0	0	0	0	0	0	0	0	0	0	0	0	0	0	0	0	0	0	0	0	0	0	0	0	0	0
224500000	2	0	0	1	1	0	0	0	0	0	1	0	0	0	1	0	0	0	1	0	0	0	0	0	0	0	0	0	0	0	0	0	0	0	0	1	0	0	0	0	0	0	0	0	0	0	1	0	0
224750000	1	0	0	0	0	0	2	0	0	0	0	0	0	0	0	0	0	0	0	0	0	0	0	0	0	0	0	0	1	0	0	0	0	0	0	0	0	0	0	1	0	0	0	0	0	0	0	0	0
225000000	1	0	0	0	0	0	0	0	0	0	0	0	0	0	0	0	0	0	0	0	0	0	0	0	1	0	0	0	0	0	0	0	0	0	0	1	0	0	0	0	0	0	0	0	0	0	0	0	0
225250000	0	0	0	0	0	0	0	1	0	0	0	0	0	0	0	0	0	0	0	0	0	0	0	1	0	0	0	1	0	0	0	1	0	0	0	0	0	0	0	0	0	1	0	0	0	0	1	0	0
225500000	0	0	0	0	0	1	0	1	0	0	0	0	0	0	0	0	0	0	0	0	0	0	0	1	1	1	0	0	0	0	0	0	0	0	0	0	0	0	0	0	0	0	0	0	0	0	0	0	0
225750000	4	2	0	0	0	1	3	0	0	0	0	1	1	0	0	0	0	0	0	0	0	0	1	0	0	0	0	0	0	0	0	0	0	0	0	3	0	0	0	1	1	0	0	0	0	0	0	0	0
226000000	1	0	0	0	1	0	0	1	0	0	0	0	1	0	0	0	0	0	0	0	1	0	0	0	0	0	0	0	1	0	0	0	1	0	0	0	0	0	1	0	0	0	2	0	0	0	0	0	0
226250000	0	0	0	0	0	0	0	0	0	0	0	0	0	0	0	0	0	0	1	0	0	0	0	0	0	1	0	0	0	1	0	0	1	0	0	0	0	0	0	0	0	0	0	1	0	0	0	0	0
226500000	0	0	0	0	0	0	0	0	0	0	0	2	0	0	0	0	0	0	0	0	0	0	0	0	1	0	0	0	0	1	0	0	0	0	0	1	0	0	0	0	0	1	0	0	0	0	0	0	0
226750000	1	0	0	0	0	0	0	0	0	0	0	0	0	0	0	0	0	0	0	1	0	0	0	0	0	0	0	0	0	0	0	0	0	0	0	0	0	0	0	0	0	0	0	0	3	0	0	0	0
227000000	1	0	1	0	1	0	1	0	0	0	1	0	0	0	0	0	0	1	0	0	0	0	0	1	0	0	0	0	0	0	0	0	0	0	0	1	0	1	0	0	0	0	0	0	0	0	0	0	0
227250000	2	0	0	0	0	0	0	0	0	1	0	0	0	0	0	0	0	0	0	0	0	0	0	0	0	0	0	0	1	0	0	0	0	0	1	0	0	0	1	0	0	0	0	0	0	0	0	0	0
227500000	4	0	1	0	0	0	0	0	0	0	0	0	1	0	0	0	0	0	0	0	0	0	0	0	0	0	0	1	1	0	0	0	0	0	0	0	1	0	0	0	0	0	0	0	0	0	0	0	1
227750000	1	0	1	0	0	0	0	0	0	0	0	0	0	0	0	0	0	0	0	0	0	0	0	1	0	0	0	0	0	0	0	1	0	0	0	0	0	0	0	0	0	0	0	0	0	0	0	0	0
228000000	2	0	0	1	0	0	0	0	0	0	0	0	0	0	0	0	0	0	0	0	0	0	0	1	0	0	0	0	0	0	0	0	0	0	0	0	1	0	0	0	0	0	0	0	1	1	0	0	0
228250000	2	0	0	0	0	0	0	0	0	0	0	1	0	0	0	0	0	0	0	1	0	1	1	0	0	0	0	0	0	0	0	0	0	0	0	0	0	0	0	0	1	0	1	0	0	0	0	0	0
228500000	1	0	0	0	0	0	0	0	0	0	0	0	0	0	0	0	0	0	0	0	0	0	0	0	0	0	0	0	0	0	0	0	0	0	0	0	0	0	0	0	0	1	0	0	0	0	1	0	0
228750000	0	0	0	1	0	1	0	0	1	0	0	0	0	0	0	0	0	0	0	0	0	0	0	0	1	0	0	0	0	1	1	0	0	0	0	0	0	0	0	0	0	0	0	1	0	0	0	1	0
229000000	0	0	0	0	1	0	0	0	0	0	0	0	0	0	0	0	0	0	0	0	0	0	0	0	0	0	0	0	0	0	0	0	0	0	0	0	0	0	0	0	0	0	0	0	1	0	0	0	0
229250000	1	0	0	0	0	0	0	0	0	1	0	0	0	0	0	0	0	0	0	1	0	0	0	0	1	0	0	0	0	0	0	0	0	0	0	0	0	0	0	0	0	0	0	0	0	0	0	0	0
229500000	3	0	0	0	0	0	0	0	0	0	0	0	0	0	0	1	0	0	0	0	0	0	0	0	0	0	0	0	0	0	0	0	0	0	0	1	0	0	0	0	0	0	0	0	0	0	0	0	0
229750000	3	0	0	0	0	1	0	0	0	0	0	0	0	0	0	0	0	0	0	1	0	0	0	0	1	0	0	0	0	1	0	0	0	0	0	0	0	0	0	0	0	0	0	0	0	0	0	0	0
230000000	1	0	0	0	0	0	0	0	0	0	0	1	0	0	0	0	0	0	0	0	0	0	0	0	0	0	0	0	0	0	0	1	0	1	0	0	0	0	0	0	0	0	0	0	0	0	0	0	0
230250000	0	3	0	0	0	0	0	0	0	0	0	0	0	0	0	0	0	0	0	0	0	0	0	0	1	0	0	0	0	0	0	0	0	0	0	0	0	0	1	0	0	0	0	0	0	0	0	0	1
230500000	0	0	0	0	0	0	0	0	0	0	0	1	0	0	0	0	0	0	0	0	0	0	0	0	0	0	0	0	0	0	0	0	0	0	0	0	1	0	0	0	0	0	0	0	0	0	0	0	0
230750000	3	0	0	0	0	0	0	0	0	0	0	0	0	0	1	1	0	0	0	0	0	0	0	0	0	0	0	0	0	0	0	0	0	0	1	0	0	0	0	1	0	0	0	0	0	0	0	0	0
231000000	1	0	1	0	0	0	0	0	0	0	0	1	0	0	0	0	0	0	0	0	0	0	0	0	0	1	0	0	0	0	0	0	0	0	0	0	0	0	0	0	0	2	0	1	0	0	0	0	0
231250000	1	0	0	0	0	0	0	0	0	0	0	0	0	0	0	0	0	0	0	0	0	0	0	4	0	0	0	0	0	0	0	0	0	2	0	0	0	0	0	0	0	0	0	0	0	0	0	1	0
231500000	0	1	0	0	0	0	0	0	0	0	0	0	0	0	0	0	0	0	0	0	0	0	0	0	0	0	0	0	0	0	0	0	1	0	0	0	0	0	0	0	0	1	0	0	0	0	0	0	0
231750000	1	0	0	0	1	0	0	1	0	0	0	0	0	0	0	0	1	0	1	0	0	0	1	0	0	0	0	0	0	0	0	0	0	0	1	0	0	0	0	0	0	0	0	0	0	0	0	0	0
232000000	2	0	1	0	0	0	0	0	0	0	0	0	0	0	0	0	0	0	0	1	0	0	0	0	0	0	0	0	0	0	0	0	0	0	0	0	0	0	0	0	0	0	0	0	0	0	0	0	0
232250000	3	0	0	0	0	0	0	0	0	0	0	0	0	0	0	0	0	0	0	0	0	2	0	0	0	0	0	0	0	0	0	0	0	0	0	0	0	0	0	0	0	0	1	0	0	0	0	0	0
232500000	3	0	1	0	0	0	0	0	0	0	0	0	0	0	0	0	0	0	0	0	0	0	0	0	0	0	0	0	0	0	0	0	0	0	0	0	0	0	0	0	0	0	0	0	0	0	1	0	0
232750000	3	0	0	0	0	0	1	0	0	0	0	0	0	0	0	1	2	0	0	0	0	0	0	0	0	0	0	0	0	0	0	0	0	0	0	0	0	0	0	0	0	0	0	0	0	0	0	0	0
233000000	0	0	0	0	0	0	0	1	0	0	0	0	0	0	0	0	0	0	0	0	0	0	0	0	0	0	0	0	0	0	1	1	0	0	0	0	1	0	0	1	0	0	0	0	0	0	0	0	0
233250000	1	0	0	0	0	0	0	0	0	0	0	0	0	0	0	0	0	0	0	0	0	0	0	0	0	0	0	0	0	0	0	0	0	0	0	0	0	0	0	0	0	0	0	0	0	0	0	1	0
233500000	0	1	0	0	0	0	0	0	0	0	0	0	1	0	0	0	0	1	0	0	0	0	0	0	0	1	0	0	0	0	0	1	0	0	0	0	0	0	0	0	1	0	0	0	0	0	0	0	0
233750000	0	0	0	0	0	0	0	0	0	0	0	0	0	0	1	0	0	0	0	0	0	0	0	0	0	0	0	0	0	0	0	0	0	0	0	0	0	0	0	0	0	0	0	0	0	1	0	0	0
234000000	4	0	0	0	0	0	0	0	0	0	0	0	0	0	0	0	0	0	0	0	0	0	0	0	0	0	0	0	0	0	0	0	0	0	0	0	0	0	0	0	0	0	0	0	0	0	0	0	0
234250000	3	0	0	0	0	0	0	0	0	0	0	0	0	0	0	0	0	0	1	0	0	0	0	0	0	0	0	0	0	0	0	0	0	0	1	0	0	0	0	0	0	0	0	0	0	0	0	1	0
234500000	3	0	0	0	0	0	0	0	0	0	0	0	0	0	1	0	0	0	0	0	1	0	0	0	0	2	1	0	0	0	1	0	0	0	0	0	0	1	0	0	0	0	0	0	0	0	0	0	0
234750000	3	0	0	1	1	0	0	0	2	0	0	0	0	0	0	0	0	0	0	0	0	1	1	0	0	0	0	0	1	0	0	0	0	0	0	0	0	0	0	0	0	1	0	0	0	0	0	0	2
235000000	2	0	0	0	0	0	0	1	0	0	0	0	0	0	0	0	0	0	0	0	0	0	1	0	0	0	0	0	0	0	1	0	0	0	0	1	0	0	2	0	0	1	0	0	0	0	0	0	0
235250000	1	0	0	0	0	0	0	1	0	0	0	0	0	0	1	0	0	0	0	0	0	0	0	0	0	0	0	0	0	0	0	0	0	0	0	0	0	0	0	0	0	0	0	0	0	0	0	0	0
235500000	0	1	0	0	0	1	0	0	0	0	0	0	0	0	0	0	0	0	0	0	0	0	0	0	0	0	0	0	0	0	0	0	1	0	0	0	0	0	0	0	0	0	0	1	0	0	0	0	0
235750000	1	0	0	0	0	0	0	0	2	0	0	1	0	0	1	0	0	0	0	0	0	0	1	0	0	0	0	0	0	0	0	0	0	0	0	0	0	0	1	0	0	0	0	0	0	0	0	0	0
236000000	1	0	0	0	3	0	0	0	0	0	0	0	1	0	0	0	0	0	0	1	0	0	0	0	0	0	0	1	0	0	0	1	0	0	0	0	0	2	0	0	0	0	1	0	0	0	0	0	0
236250000	2	0	0	0	0	0	0	0	0	0	0	0	0	0	0	0	0	0	0	0	0	0	0	0	0	0	0	0	0	0	0	0	0	1	0	0	0	0	0	1	0	0	0	0	0	0	0	0	0
236500000	1	1	0	0	0	0	0	0	0	0	0	0	0	0	0	0	0	0	0	0	0	0	0	0	0	0	0	0	0	0	0	0	0	0	0	0	0	0	0	0	0	1	0	0	0	2	0	0	1
236750000	0	1	0	0	0	0	0	0	0	0	0	1	0	0	0	0	2	0	0	0	0	0	0	0	0	0	0	0	0	0	0	0	0	0	0	0	0	0	0	1	0	0	0	1	0	0	0	0	0
237000000	0	0	0	0	0	0	0	0	0	0	0	0	0	0	0	0	0	0	0	0	0	0	0	0	0	0	0	0	0	0	1	0	0	0	0	0	0	0	0	0	0	0	0	0	0	1	0	0	0
237250000	1	0	0	0	0	1	0	1	0	0	0	0	0	0	0	0	0	0	0	0	0	0	0	0	0	1	0	0	0	0	0	0	0	0	0	0	0	0	0	0	0	0	0	0	0	0	0	0	0
237500000	1	0	0	0	0	0	0	0	0	0	0	0	0	0	0	1	0	0	0	0	0	0	0	0	0	0	0	0	0	0	0	0	0	0	0	0	0	0	0	0	0	0	0	1	0	0	0	0	0
237750000	0	0	0	0	1	0	0	1	0	0	0	0	0	0	0	0	0	0	0	0	1	1	0	0	0	1	0	0	0	0	0	0	0	0	0	0	0	0	0	0	0	0	1	0	0	0	0	0	0
238000000	3	0	0	1	0	0	0	0	0	0	0	0	0	0	0	0	1	1	0	0	1	0	0	0	0	0	0	0	0	0	0	1	0	0	0	0	0	0	0	0	0	0	1	0	0	1	0	0	1
238250000	2	0	0	0	0	0	0	0	0	0	0	0	0	0	0	0	0	0	0	0	0	0	0	0	1	0	0	0	0	0	0	0	0	0	0	0	0	0	0	0	0	0	0	0	0	0	0	0	0
238500000	1	0	0	0	0	0	0	0	0	0	0	0	0	0	0	0	0	0	0	0	0	0	1	0	0	0	0	1	0	0	0	0	0	0	0	0	0	0	1	0	0	0	0	0	0	0	0	0	0
238750000	2	0	0	0	0	0	0	0	0	0	0	0	0	0	0	0	0	0	0	0	0	0	0	0	0	0	0	0	0	0	0	0	0	0	1	0	0	0	0	0	0	0	0	0	0	0	0	0	0
239000000	2	0	0	2	0	3	0	0	0	0	0	1	0	0	0	0	0	0	0	0	0	0	0	0	2	0	0	0	0	0	0	0	0	0	0	1	0	0	0	0	0	0	0	0	0	0	0	0	0
239250000	1	0	0	0	0	0	0	1	0	0	1	0	0	0	0	0	0	0	0	0	0	0	0	0	0	0	0	0	0	0	0	0	0	0	0	0	0	0	0	0	1	0	0	0	0	0	0	1	0
239500000	0	0	0	0	0	0	0	0	0	0	0	0	0	0	0	1	0	0	0	0	0	0	0	0	0	0	0	0	0	0	0	0	0	0	0	0	0	0	0	0	0	0	0	2	0	0	0	0	0
239750000	1	0	0	0	0	0	0	0	0	0	0	1	0	0	1	0	0	0	0	0	0	0	0	0	0	0	0	0	0	0	0	0	0	0	0	0	0	0	0	0	2	0	0	0	0	0	0	0	0
240000000	2	0	0	1	0	0	0	0	0	0	0	0	0	0	0	0	0	0	0	0	0	0	0	0	0	0	0	0	0	0	0	0	0	0	0	0	0	0	0	0	0	0	0	1	0	2	1	0	0
240250000	2	0	0	0	0	0	1	0	0	0	0	0	0	0	0	0	0	0	0	0	0	0	1	0	1	0	0	0	0	0	0	0	0	0	0	0	0	0	0	0	1	0	0	0	0	0	0	0	0
240500000	0	1	1	0	0	1	0	0	0	0	0	0	0	0	0	0	0	0	0	1	0	0	0	0	0	0	0	0	0	0	0	0	0	0	0	0	0	0	0	0	0	0	0	0	0	0	0	0	1
240750000	2	0	1	0	0	0	1	0	0	1	1	0	0	0	0	0	0	0	0	0	1	0	0	0	0	0	1	0	0	0	0	0	0	0	0	0	0	0	0	0	0	0	1	0	0	0	1	0	0
241000000	3	1	0	2	0	0	0	0	0	0	0	1	0	0	0	0	0	0	0	0	1	0	0	0	0	0	0	0	0	0	0	0	0	0	0	0	0	0	0	0	0	0	0	0	0	0	0	0	0
241250000	0	1	2	0	0	0	0	0	0	0	0	1	0	0	0	0	0	0	0	0	0	0	0	0	0	0	0	0	1	0	0	0	0	0	0	0	0	0	0	0	0	0	0	0	1	0	0	0	0
241500000	2	0	0	0	0	0	0	0	0	0	0	0	0	1	2	1	0	0	0	0	1	0	0	0	0	0	0	0	0	1	0	0	1	0	0	0	0	0	0	1	0	0	0	0	0	0	0	0	0
241750000	2	0	0	0	0	0	0	0	0	0	0	0	0	0	0	0	0	0	0	0	0	0	0	0	0	0	0	0	1	1	0	1	0	0	0	0	0	0	0	0	2	0	0	0	0	0	0	0	0
242000000	3	0	0	1	0	0	0	0	0	0	1	0	0	0	0	0	0	0	0	0	0	0	0	0	0	0	0	0	0	0	0	1	0	0	0	0	0	0	0	0	0	0	0	0	0	0	0	0	0
242250000	4	1	0	0	0	0	0	0	0	0	0	0	0	0	0	1	0	0	0	0	0	0	0	0	0	0	0	0	0	0	0	0	0	0	0	0	0	2	0	0	0	0	0	0	0	0	1	0	0
242500000	1	0	0	0	0	1	0	0	1	0	0	0	0	0	0	1	0	0	0	0	0	0	0	0	0	0	0	0	0	1	0	0	0	0	0	0	0	0	0	2	0	0	0	0	0	0	0	0	0
242750000	2	0	0	0	0	0	0	0	0	1	0	0	1	0	0	0	0	1	0	0	0	0	0	0	0	0	0	0	0	0	0	0	0	0	0	0	0	0	0	0	0	0	0	0	0	0	0	0	0
243000000	1	0	0	0	0	0	0	0	0	0	0	1	0	0	0	0	0	0	0	0	0	0	0	0	0	0	0	0	0	0	0	0	0	0	0	0	0	0	0	0	0	0	1	0	0	1	0	0	0
243250000	2	0	0	0	0	0	0	0	0	0	0	0	0	0	0	0	0	0	1	0	0	0	0	0	0	1	0	0	0	0	1	0	0	0	0	0	0	0	0	0	1	1	0	0	0	0	0	0	1
243500000	0	1	0	0	0	1	1	0	0	1	1	0	0	0	0	0	0	0	0	0	0	1	0	0	0	0	0	2	0	0	0	0	1	0	1	0	0	0	0	0	0	0	0	0	0	0	0	0	0
243750000	1	0	1	1	0	0	0	0	0	0	0	0	0	0	0	0	0	0	1	1	0	0	0	0	0	0	0	1	0	0	0	0	0	0	0	0	1	0	0	0	0	0	0	0	0	0	0	0	0
244000000	3	0	0	0	0	0	0	0	0	0	0	0	0	0	0	1	0	0	0	0	0	0	0	0	0	0	0	0	0	1	0	1	0	0	0	0	0	0	0	0	0	0	0	0	0	0	0	0	0
244250000	0	0	0	1	0	0	0	0	0	1	0	0	0	0	0	0	0	0	1	0	0	0	0	0	0	0	0	0	0	0	0	0	0	0	0	0	0	0	0	0	0	0	0	0	0	0	0	0	0
244500000	1	0	0	0	0	0	0	0	1	0	1	0	0	0	0	0	0	0	0	0	0	0	0	0	0	0	0	0	0	0	0	0	0	0	0	1	0	0	0	0	0	0	0	0	0	0	0	0	0
244750000	0	2	0	0	0	0	0	0	0	0	1	0	0	0	0	1	0	0	0	0	0	0	0	0	0	0	0	0	0	0	0	0	0	0	0	0	0	0	0	0	0	0	0	0	0	0	0	0	0
245000000	0	0	0	0	0	0	0	0	0	0	0	0	0	0	0	0	0	0	0	0	0	0	0	1	0	0	0	0	0	0	0	0	0	0	0	0	1	0	0	0	0	0	0	1	0	0	0	1	0
245250000	0	0	0	0	0	0	0	1	0	0	0	0	0	2	0	0	0	0	0	0	0	0	0	0	0	0	0	0	0	0	0	0	0	0	0	0	0	0	1	0	0	0	0	0	0	0	0	0	0
245500000	2	1	1	0	0	0	0	0	0	1	0	0	0	0	0	0	0	0	0	0	1	1	0	0	0	0	0	0	0	0	0	0	0	0	0	0	0	0	1	0	0	0	0	0	0	0	0	0	0
245750000	1	0	0	0	0	0	0	0	0	0	1	1	0	0	0	1	0	0	0	0	0	0	0	0	0	0	0	0	0	0	0	0	1	0	0	0	0	0	0	0	0	0	0	0	0	0	0	0	0
246000000	0	0	0	0	0	0	0	0	0	0	0	0	1	0	0	0	0	0	0	0	1	0	1	1	0	0	0	0	0	1	0	0	0	0	0	0	0	0	0	0	0	0	0	0	0	0	1	0	0
246250000	0	0	0	0	0	0	0	0	0	0	0	0	0	0	0	0	0	0	0	0	0	0	0	0	0	0	0	0	0	1	0	2	0	0	0	0	0	0	0	0	0	2	0	0	0	0	0	0	0
246500000	0	1	0	0	0	1	0	0	0	0	0	0	0	0	0	0	0	0	0	1	0	1	0	0	0	0	0	0	0	0	0	0	0	0	0	0	0	0	0	0	0	0	0	0	0	0	0	0	0
246750000	2	0	0	0	0	0	0	0	0	0	0	0	0	0	0	0	0	0	0	0	0	0	0	0	2	0	1	1	0	0	0	0	0	0	0	0	0	0	0	0	0	0	0	0	0	0	0	0	0
247000000	2	0	0	0	0	0	0	0	0	0	0	0	0	0	0	0	0	0	0	0	0	0	0	0	0	0	0	0	0	0	0	0	1	0	0	0	1	0	0	1	0	0	0	0	0	1	0	0	0
247250000	1	2	2	0	0	0	0	0	0	1	1	0	0	0	0	0	1	0	0	0	0	0	0	0	0	0	0	0	0	0	0	0	0	0	0	0	0	0	0	0	0	0	0	0	0	0	0	0	0
247500000	0	0	0	0	0	0	0	0	1	0	0	0	0	0	0	0	0	0	0	0	0	0	0	0	0	0	0	0	0	0	1	0	0	0	0	0	0	0	0	0	0	0	2	0	0	0	0	0	0
247750000	1	0	1	0	0	0	1	0	0	0	0	0	0	0	0	1	0	0	0	0	0	0	0	3	0	0	0	0	0	0	0	0	0	0	0	0	0	0	0	0	0	0	0	0	0	0	0	0	0
248000000	1	1	1	0	0	0	0	0	0	0	0	0	0	1	0	0	0	0	0	0	0	0	0	0	0	0	0	0	0	0	0	0	0	0	0	0	0	0	0	1	0	0	0	0	0	0	0	0	0
248250000	0	0	0	0	0	2	0	1	1	0	0	1	0	0	0	0	0	0	0	1	0	0	0	0	1	0	1	0	0	0	0	0	0	0	0	0	0	1	0	0	0	1	1	0	0	0	0	0	0
248500000	3	1	0	0	0	0	0	0	0	1	0	0	0	0	0	0	0	0	0	0	0	0	0	0	0	0	0	0	0	0	0	0	0	0	0	0	0	0	0	0	0	0	0	0	0	0	0	0	0
248750000	1	2	0	0	0	0	0	0	1	0	0	1	0	0	1	0	0	0	0	0	0	0	0	0	0	1	0	0	0	0	0	0	0	0	0	0	0	0	0	0	0	0	0	0	0	0	0	1	0
249000000	0	1	0	0	0	0	0	0	0	2	1	1	2	0	0	0	0	0	0	0	0	0	0	0	0	0	0	0	0	0	0	0	0	0	0	0	0	0	0	0	0	0	0	0	0	0	1	0	0
249250000	2	0	1	0	0	0	0	1	0	0	0	0	0	0	0	0	0	0	0	0	0	0	0	0	0	0	0	1	0	0	0	0	0	0	0	0	0	0	0	0	0	0	0	0	0	0	0	0	0
249500000	1	0	0	0	0	0	0	0	0	0	0	2	0	0	0	0	0	0	0	0	0	0	0	0	0	0	0	0	0	0	0	0	0	0	0	0	0	0	0	0	0	0	0	0	0	0	0	1	0
249750000	1	0	0	0	0	0	0	0	0	0	0	0	0	0	0	0	0	1	0	0	1	1	0	0	0	0	0	0	0	0	0	0	0	0	0	0	0	0	0	0	0	0	0	0	0	0	0	1	0
250000000	2	0	0	0	0	1	0	0	0	0	0	0	0	0	0	0	0	0	0	0	0	0	0	0	1	0	0	0	0	0	1	0	0	0	0	0	0	1	0	0	0	0	0	0	0	0	0	0	0
250250000	0	0	0	0	0	0	0	0	0	0	0	0	0	0	0	0	0	0	0	1	0	0	0	0	0	0	0	0	0	0	0	0	0	0	0	0	0	0	0	0	0	1	0	0	1	0	0	0	0
250500000	0	0	0	0	0	0	0	0	0	0	0	0	0	0	0	1	0	0	0	0	0	0	0	0	0	0	0	0	0	0	0	0	0	0	0	0	0	0	0	0	0	0	0	0	0	0	0	0	1
250750000	1	2	0	0	0	0	0	0	0	0	0	1	0	0	1	0	0	0	0	1	0	0	0	0	0	0	1	0	0	0	0	0	0	0	0	0	0	0	0	0	0	0	0	0	0	0	0	0	0
251000000	1	0	0	2	0	0	0	0	0	0	0	0	0	0	0	0	0	0	1	0	0	0	0	0	0	0	0	0	0	0	0	2	0	0	0	0	0	0	0	0	0	1	0	0	0	0	0	1	0
251250000	0	1	0	1	0	0	0	0	0	0	0	0	0	0	0	0	0	0	0	0	0	0	0	0	0	0	0	0	1	0	0	0	0	0	0	0	0	0	0	0	0	0	0	0	0	0	0	0	0
251500000	1	0	0	0	1	0	0	0	0	0	0	0	1	0	0	0	0	0	0	0	0	0	0	0	0	0	0	0	0	0	0	0	0	0	0	0	0	0	0	0	0	0	0	0	0	0	0	1	0
251750000	2	2	0	0	0	0	0	0	0	0	0	1	0	0	0	0	0	0	0	0	0	1	0	0	0	0	0	0	0	0	0	0	0	0	0	0	0	0	0	0	0	0	0	0	0	0	0	0	0
252000000	1	1	0	0	0	0	1	0	0	0	0	1	0	0	0	0	0	0	0	0	0	0	0	0	0	0	0	0	0	0	0	0	0	0	0	0	0	0	0	0	0	1	0	0	0	0	1	0	0
252250000	0	1	1	0	0	0	0	0	0	0	0	0	1	0	0	0	0	0	0	0	0	0	0	0	1	0	0	0	0	0	0	0	0	0	1	0	0	0	0	0	0	0	0	0	0	0	4	0	0
252500000	1	0	0	0	0	1	0	0	0	0	0	0	0	0	0	0	0	0	0	0	0	0	0	0	0	0	0	0	0	0	0	0	0	0	0	0	0	0	0	0	0	0	0	0	0	0	0	0	0
252750000	2	0	0	0	0	0	0	0	1	0	0	0	0	0	0	0	0	0	0	0	0	0	0	0	0	0	0	0	0	0	0	0	0	0	0	0	0	0	0	1	0	0	0	0	0	0	0	0	0
253000000	0	2	1	0	0	1	0	0	0	0	1	0	0	0	0	0	0	1	0	0	1	0	0	0	0	1	0	0	0	0	0	0	1	0	1	0	0	0	0	0	0	0	0	0	1	0	0	0	0
253250000	0	0	1	0	1	0	0	0	1	0	0	1	0	0	0	0	0	0	0	0	0	1	0	0	0	0	0	0	0	0	0	0	0	0	0	0	0	0	0	0	0	0	0	0	0	0	0	0	0
253500000	1	0	0	0	0	0	0	0	0	0	0	0	0	0	0	0	0	0	0	0	0	0	0	0	0	0	0	0	0	0	0	1	0	0	0	1	0	0	1	0	0	0	0	0	0	0	0	0	0
253750000	1	2	0	0	0	1	0	0	0	0	1	0	0	0	0	0	0	0	0	0	0	0	0	0	2	0	0	3	0	0	0	0	0	0	0	0	0	0	0	1	0	0	0	0	0	0	0	0	0
254000000	1	1	0	0	0	0	0	0	0	0	0	0	0	0	0	0	0	0	0	0	0	0	0	0	0	1	0	0	0	0	0	0	0	0	0	1	0	0	0	1	0	0	0	0	0	0	0	0	1
254250000	0	0	1	0	1	1	0	0	0	0	0	0	0	0	0	1	0	0	0	0	0	0	0	0	0	0	0	0	0	0	0	0	1	0	0	0	0	0	0	0	0	0	2	0	0	0	0	0	0
254500000	2	1	0	0	0	0	0	0	0	0	0	0	0	0	0	0	0	0	0	0	0	0	0	0	0	0	0	0	0	1	0	0	0	0	0	0	0	1	0	1	0	0	0	0	0	0	0	0	0
254750000	0	0	0	0	0	0	0	0	0	0	0	0	0	0	0	1	0	0	0	0	0	0	0	1	0	0	0	0	0	0	0	0	2	0	0	0	0	0	0	0	0	0	0	0	0	0	0	0	0
255000000	1	0	0	0	0	0	0	0	1	0	0	0	0	0	1	0	0	0	0	0	0	0	0	0	0	0	0	1	0	0	0	0	0	0	0	0	0	0	1	0	0	1	0	0	0	0	0	0	0
255250000	1	0	0	2	0	0	0	0	0	0	0	0	0	0	0	0	0	0	0	0	0	0	0	0	0	0	0	0	0	0	0	0	0	0	0	0	0	0	0	0	0	0	0	0	0	0	0	0	0
255500000	2	0	0	0	0	0	1	0	0	0	0	0	0	0	0	0	0	0	1	1	0	0	0	0	0	0	0	0	0	0	0	1	1	0	0	0	0	0	0	0	0	0	0	0	0	0	1	0	0
255750000	1	0	0	0	0	0	0	0	0	0	0	0	0	0	0	0	0	0	0	0	0	0	0	0	0	0	0	0	0	0	0	0	0	0	1	0	0	0	0	0	0	0	0	1	0	0	0	0	0
256000000	1	1	0	0	0	0	1	0	0	0	0	0	0	0	0	0	0	0	0	0	0	1	0	0	0	0	0	0	0	0	0	0	0	0	0	0	0	0	0	0	0	0	0	0	0	0	0	0	0
256250000	0	0	0	0	1	2	0	0	0	0	0	0	1	0	1	0	1	0	0	0	1	0	0	0	0	0	0	0	0	0	0	0	0	0	0	1	0	0	1	0	0	0	0	0	0	1	0	0	0
256500000	1	0	0	0	0	0	0	0	0	0	0	1	0	0	0	0	0	0	0	0	0	0	1	0	0	0	0	0	0	0	0	0	0	0	1	0	0	0	0	0	0	2	0	0	0	0	0	1	0
256750000	1	0	0	0	0	0	0	0	0	0	1	0	0	1	0	0	0	1	0	0	0	1	0	0	0	1	0	0	0	0	0	0	0	0	0	0	0	1	0	0	0	0	0	0	0	0	0	1	0
257000000	3	2	0	0	0	1	0	0	0	0	0	0	1	0	0	0	0	0	0	2	0	0	0	0	0	0	0	0	0	0	0	0	0	0	0	0	1	0	0	0	0	0	0	0	0	0	0	1	0
257250000	2	0	0	1	0	2	0	1	0	0	0	0	0	0	0	0	0	0	0	1	0	0	0	0	0	1	0	0	0	1	0	1	0	0	0	0	0	0	0	0	0	0	0	0	0	0	0	1	0
257500000	0	0	0	1	0	0	0	0	0	0	0	0	0	0	0	0	0	0	0	0	0	0	0	1	0	0	0	1	0	0	0	0	0	0	0	1	0	0	0	0	0	0	0	1	0	0	0	0	0
257750000	1	0	1	0	1	0	0	0	0	0	0	0	0	0	0	0	0	0	0	0	0	0	0	0	0	0	0	0	0	0	1	0	0	0	0	0	0	0	0	1	0	0	0	0	0	0	0	0	0
258000000	3	0	0	1	0	0	0	0	1	0	0	1	0	0	0	0	0	0	1	0	0	0	0	1	0	0	0	0	1	0	1	1	0	0	1	0	0	0	0	3	0	0	0	0	0	0	0	1	0
258250000	1	0	1	0	0	0	1	0	0	0	0	0	0	1	0	0	0	0	0	1	0	0	0	0	0	1	0	0	0	0	0	0	0	0	0	0	0	0	0	0	0	0	0	0	0	0	0	0	0
258500000	2	1	0	1	1	0	0	0	0	0	0	0	0	0	0	0	0	0	0	0	0	0	0	0	0	0	0	0	0	0	0	0	0	0	0	0	1	0	0	1	0	0	0	0	0	0	0	0	0
258750000	2	1	0	0	0	1	0	0	0	0	0	0	0	0	1	0	0	0	0	0	0	0	1	0	0	0	0	0	1	0	0	0	1	1	0	0	0	0	0	1	0	0	0	2	1	0	0	0	0
259000000	1	0	0	0	0	0	0	0	0	0	0	0	0	0	0	1	0	0	1	0	0	0	0	0	0	0	0	1	0	0	0	0	0	0	0	0	0	0	0	0	0	0	0	0	1	0	0	0	0
259250000	0	1	0	0	0	1	0	0	0	1	0	1	0	0	0	0	1	0	0	0	0	0	0	0	0	0	0	0	0	0	0	0	0	0	0	0	0	0	0	0	0	1	0	0	0	0	0	0	1
259500000	0	0	0	0	0	0	0	0	0	0	0	0	0	0	0	0	0	0	0	0	0	0	0	0	0	0	0	0	0	0	0	0	0	0	0	0	1	0	0	0	0	0	0	0	0	0	0	0	0
259750000	3	0	0	0	0	0	0	0	0	0	0	0	0	0	0	0	0	0	0	0	0	0	0	0	1	0	0	1	0	0	0	0	0	0	0	0	0	0	0	0	0	0	0	0	0	0	0	1	0
260000000	0	2	0	0	0	0	0	0	0	0	0	0	0	0	0	1	0	0	0	0	0	1	0	1	0	0	0	0	0	1	0	0	0	0	0	0	0	1	0	0	0	1	0	1	0	0	0	0	0
260250000	3	1	0	0	0	0	0	1	0	0	0	0	0	0	0	0	0	0	0	0	0	0	0	0	2	0	0	0	0	0	0	0	0	0	0	0	0	0	0	0	0	0	0	0	0	0	0	0	0
260500000	0	0	0	0	0	0	0	1	0	0	0	0	0	0	0	0	0	0	0	0	0	0	0	0	0	0	0	0	0	0	0	0	0	0	0	0	0	1	0	0	0	0	0	0	1	0	0	0	0
260750000	1	1	0	1	1	0	0	0	0	0	0	0	0	0	0	0	0	0	0	0	0	0	0	1	0	0	0	0	1	0	0	0	0	0	0	0	0	0	0	0	0	0	0	0	0	1	0	0	0
261000000	1	1	0	0	1	0	0	0	1	0	0	0	0	0	0	0	0	0	0	1	0	0	0	1	0	1	1	0	0	0	0	0	0	0	0	0	0	0	0	0	1	0	0	0	1	0	0	0	0
261250000	2	0	0	0	0	0	0	0	0	1	0	0	0	0	1	0	0	0	1	0	0	0	0	0	0	0	1	0	0	0	0	0	0	0	1	0	0	0	0	1	0	0	0	1	0	0	0	1	1
261500000	1	0	1	0	0	1	1	0	0	0	0	0	0	0	0	0	0	0	0	0	0	0	0	0	0	1	0	0	0	0	0	0	0	0	0	0	0	0	0	0	0	0	0	1	0	0	1	0	3
261750000	3	1	0	0	0	0	0	0	0	0	0	0	0	0	1	0	0	0	0	0	0	0	0	1	0	0	0	0	0	0	0	0	1	0	0	0	0	0	0	0	0	0	0	0	0	0	0	0	0
262000000	1	0	0	0	1	1	0	0	0	0	0	0	0	0	0	0	0	0	0	0	0	0	0	0	0	0	0	1	0	1	0	0	0	0	0	0	0	0	0	0	1	0	0	0	1	0	0	0	0
262250000	1	0	0	0	0	0	1	0	0	0	0	0	0	0	0	0	1	0	0	0	0	0	0	0	0	0	0	0	0	0	0	0	0	0	0	0	1	0	0	0	0	0	0	2	0	0	0	0	1
262500000	1	0	0	0	0	0	0	0	0	0	0	0	0	0	0	0	0	0	0	0	0	0	0	0	0	0	0	0	0	1	0	1	2	0	0	0	0	0	0	0	0	0	0	0	0	0	0	0	0
262750000	1	0	0	0	0	0	0	0	0	0	0	0	0	0	0	0	0	0	0	0	1	0	0	0	0	0	0	0	1	0	0	0	1	0	0	0	0	0	0	0	0	0	0	0	0	0	3	0	0
263000000	0	0	0	0	0	1	0	0	0	0	0	0	0	0	0	0	0	0	0	0	0	0	0	0	0	0	0	1	0	0	0	1	0	0	0	0	0	0	0	0	0	0	0	0	0	0	0	0	0
263250000	0	0	2	0	0	0	0	0	0	0	0	0	0	0	0	0	0	0	0	0	0	1	0	1	0	0	2	1	0	0	0	0	0	0	0	0	0	0	0	1	0	0	0	0	1	0	0	0	0
263500000	1	0	0	0	0	0	0	0	0	0	0	0	0	0	1	0	0	0	0	0	0	0	0	0	0	0	0	0	0	0	0	0	0	0	0	0	0	0	0	0	0	0	0	0	0	0	0	0	0
263750000	4	0	0	0	0	1	0	0	0	0	0	0	0	0	0	0	0	0	0	0	0	0	0	0	0	0	0	0	0	0	1	0	0	1	0	0	0	0	0	0	0	0	0	0	0	0	0	0	0
264000000	0	0	0	0	0	0	0	0	0	0	0	0	0	0	0	0	0	0	0	0	0	0	0	0	0	0	0	0	0	0	0	0	0	0	0	0	0	0	0	0	0	0	0	0	0	0	0	0	0
264250000	0	0	0	1	0	0	0	0	0	0	0	0	0	0	0	0	0	0	0	0	0	0	0	0	0	0	0	0	0	0	0	0	1	0	0	1	1	0	0	0	0	0	0	0	0	0	0	0	0
264500000	1	0	0	0	0	0	0	1	0	0	0	0	1	0	0	0	0	0	0	0	0	0	0	0	0	1	1	0	0	1	0	0	0	0	0	0	0	0	1	0	0	0	0	0	0	0	0	0	0
264750000	1	0	0	0	0	0	0	0	0	0	0	0	0	0	0	0	0	0	0	0	1	0	0	0	1	0	0	0	1	0	0	0	0	0	0	0	0	0	0	0	0	0	0	0	0	0	0	0	0
265000000	2	0	0	0	0	0	0	1	0	1	0	0	0	0	0	0	0	0	0	0	0	0	0	0	0	0	0	0	0	0	0	0	0	0	0	0	2	0	0	1	0	0	0	0	0	0	0	0	0
265250000	1	0	0	0	0	0	0	0	0	0	0	0	0	0	0	0	0	0	0	0	0	0	0	0	0	0	0	0	0	0	0	0	0	0	0	0	0	0	0	1	0	0	0	0	0	0	0	0	0
265500000	0	1	0	0	0	0	0	0	0	0	0	0	0	0	0	0	0	0	0	0	0	0	0	0	0	0	0	0	0	0	0	0	0	0	0	0	0	0	3	0	0	0	0	0	0	0	0	0	0
265750000	2	0	0	0	0	0	0	0	0	0	0	1	0	0	0	0	0	0	0	0	0	0	0	0	0	0	0	0	0	0	0	0	0	0	0	0	0	0	1	0	0	2	0	0	1	0	0	0	0
266000000	0	0	0	0	0	0	0	0	0	0	0	0	0	0	0	0	0	0	0	0	0	0	0	0	0	0	0	0	0	0	0	0	0	0	0	0	0	0	0	0	0	0	1	0	0	1	0	0	0
266250000	2	0	0	0	0	0	0	0	0	0	0	0	0	0	0	0	0	0	0	0	0	0	0	0	0	0	0	0	0	0	1	0	0	0	0	0	0	0	0	0	0	0	0	0	0	0	0	0	0
266500000	0	0	3	0	1	0	0	0	0	0	0	0	1	0	0	0	0	1	0	0	0	0	0	0	0	0	0	0	0	0	0	0	0	0	0	0	0	0	0	0	0	0	0	0	0	0	0	1	0
266750000	1	0	0	1	1	0	0	0	0	0	0	0	0	0	0	0	0	0	0	0	0	0	0	0	0	0	0	1	0	0	0	0	0	0	1	0	1	0	1	0	0	0	0	0	0	0	0	0	0
267000000	2	1	0	0	0	0	0	0	0	0	0	0	0	0	0	0	0	0	0	0	0	0	0	0	0	0	0	0	0	0	0	0	0	0	0	0	0	0	0	0	0	0	0	1	0	0	0	0	0
267250000	1	0	0	1	2	0	0	0	0	0	0	0	1	0	0	0	0	1	0	0	0	0	0	0	0	0	0	1	0	0	0	0	0	1	0	0	0	0	0	0	0	0	0	0	0	1	0	0	0
267500000	1	0	0	0	0	0	0	0	1	0	0	0	0	0	0	0	0	0	0	1	0	0	0	1	0	0	1	0	0	0	0	0	0	0	0	0	0	0	0	0	0	0	0	0	0	0	0	0	0
267750000	0	0	0	0	0	0	0	0	0	0	0	0	0	1	0	2	0	0	1	0	0	0	0	0	0	0	0	0	0	0	0	0	0	0	0	0	1	0	0	0	0	0	0	0	0	0	0	0	0
268000000	1	1	1	0	0	0	0	0	0	2	0	1	0	0	0	0	0	0	0	0	0	0	0	0	0	0	0	0	0	0	1	1	0	0	0	0	0	0	1	0	0	0	0	0	0	0	0	0	0
268250000	1	0	0	0	0	0	0	0	0	0	0	0	0	0	0	0	0	0	0	1	0	0	0	1	0	1	0	0	0	0	0	0	0	0	0	0	0	0	0	0	0	0	2	0	0	0	0	0	0
268500000	0	1	0	0	0	0	0	0	0	0	0	0	0	0	1	0	0	1	0	0	0	0	0	0	0	0	0	0	0	0	0	0	0	0	0	0	0	0	0	1	0	0	0	0	0	0	1	0	0
268750000	2	0	0	0	0	0	0	0	0	1	0	0	0	0	1	0	0	0	0	0	0	0	0	0	0	0	0	0	0	1	0	0	0	0	0	0	0	0	0	0	0	0	0	0	0	0	0	0	0
269000000	0	0	0	0	0	0	0	0	0	0	0	0	0	0	1	0	0	0	0	0	0	0	1	0	1	0	0	0	0	0	0	0	0	0	0	0	0	0	0	0	1	0	0	0	0	0	0	0	0
269250000	0	0	0	0	4	0	0	0	0	0	0	0	0	0	0	0	0	0	0	1	0	1	0	0	0	0	0	0	0	1	0	0	0	0	0	0	0	0	0	0	0	0	0	0	0	0	0	0	1
269500000	0	0	0	0	0	0	0	0	0	0	0	0	0	0	0	0	0	0	0	0	0	0	0	0	0	0	0	0	0	0	0	0	0	0	0	0	0	0	0	2	0	0	1	0	0	0	0	0	0
269750000	1	0	0	0	0	0	0	0	0	0	0	0	0	0	1	0	0	0	0	0	0	0	0	0	0	0	0	0	0	0	0	1	0	0	0	0	0	0	0	0	0	0	0	0	0	0	0	0	0
270000000	3	1	0	0	0	0	0	0	0	0	0	0	0	0	1	0	0	0	0	0	0	0	0	0	0	0	0	0	0	0	0	0	0	1	0	0	0	0	0	0	0	0	0	0	0	0	0	0	0
270250000	1	0	0	0	0	0	0	0	0	0	0	0	0	0	0	0	0	0	0	0	1	0	0	0	1	0	1	0	0	0	1	0	0	0	0	0	1	0	1	0	0	0	0	0	1	0	0	0	0
270500000	0	0	0	1	0	0	0	0	1	0	0	0	0	0	0	0	0	0	0	0	0	0	0	0	0	0	0	0	0	0	0	0	0	0	0	1	0	0	0	0	0	0	0	0	1	0	0	0	0
270750000	3	0	0	0	1	0	1	0	1	0	0	0	0	0	0	0	0	1	0	0	0	0	0	0	0	0	0	0	0	0	0	0	0	0	0	0	0	0	0	0	0	0	0	0	0	0	0	0	0
271000000	0	0	0	0	0	0	0	0	0	0	0	0	0	0	0	0	0	0	0	0	0	1	0	0	0	0	0	0	0	0	0	0	0	0	0	0	0	0	1	0	0	0	0	1	0	0	0	0	0
271250000	1	0	0	0	0	0	0	0	0	0	1	0	0	0	0	0	0	1	0	0	1	0	0	0	0	0	0	0	0	0	0	0	0	0	0	0	0	0	0	0	0	0	0	0	0	0	0	0	0
271500000	2	0	0	0	0	0	0	0	1	0	1	0	0	0	1	0	0	0	0	0	1	0	0	0	0	0	0	0	0	0	0	0	0	0	0	0	0	0	0	0	0	0	0	0	0	0	0	0	0
271750000	3	0	0	0	1	0	0	0	0	1	0	0	0	0	0	1	0	0	0	0	0	0	0	0	0	0	0	0	0	0	0	0	0	0	0	0	0	0	0	0	0	0	0	0	0	0	0	1	0
272000000	1	0	1	0	0	0	0	0	0	0	0	0	0	0	0	0	0	0	0	0	0	0	0	0	0	0	0	0	0	0	0	0	0	0	0	0	0	0	0	0	0	0	0	0	0	0	0	0	0
272250000	2	0	0	0	0	0	0	0	0	0	0	0	0	1	0	0	0	0	0	0	1	1	0	0	0	0	1	0	1	0	0	0	0	0	0	0	0	0	0	0	0	1	0	0	0	0	1	0	0
272500000	2	0	0	2	0	0	0	0	0	0	0	0	0	0	0	0	0	0	0	0	0	0	0	1	0	0	0	0	0	0	0	0	0	0	1	1	0	0	0	0	0	0	0	0	1	0	0	0	0
272750000	0	0	0	0	0	0	0	0	0	0	0	0	0	0	0	0	0	0	0	0	0	0	0	0	0	0	0	0	0	0	0	0	0	0	0	0	0	0	0	0	0	0	0	0	0	0	0	1	0
273000000	2	0	0	0	0	0	0	0	0	0	1	0	1	0	0	0	0	0	0	0	0	0	0	0	2	0	0	0	0	0	0	0	0	0	0	0	1	0	0	0	0	0	1	0	0	0	0	0	0
273250000	1	0	0	0	0	1	0	0	1	0	0	1	0	0	0	0	0	0	0	0	0	1	0	0	0	0	0	0	0	0	0	0	0	0	0	0	0	0	0	0	0	0	0	0	0	0	0	0	0
273500000	1	0	0	0	1	0	0	0	0	0	0	0	0	0	0	0	0	0	0	0	0	0	0	0	0	0	0	0	0	0	0	0	0	0	0	0	0	0	0	0	0	1	0	0	0	0	0	0	0
273750000	1	0	0	0	0	0	0	0	0	0	0	0	0	0	0	0	0	0	0	0	0	0	0	1	0	0	0	0	0	0	0	0	0	0	0	0	0	1	0	0	0	0	0	0	0	0	0	0	0
274000000	1	1	0	1	0	0	0	0	2	0	0	0	0	0	0	0	0	0	0	0	0	0	1	1	0	0	0	0	0	0	0	0	0	0	0	0	0	0	0	0	0	0	0	0	0	0	0	0	0
274250000	0	1	0	0	0	0	1	0	0	0	0	0	0	0	0	0	0	0	0	0	0	0	0	0	0	0	0	1	0	0	0	0	0	0	0	0	0	0	0	0	0	0	0	0	0	0	0	2	0
274500000	0	0	0	1	0	1	0	0	0	0	0	0	0	0	0	1	2	0	0	0	0	0	0	0	0	0	1	0	0	0	0	0	0	0	0	1	0	0	0	0	0	0	0	0	0	1	0	0	0
274750000	0	0	0	0	0	0	0	0	0	0	0	0	0	0	0	0	0	0	0	0	0	0	0	0	0	0	0	0	0	0	0	0	0	0	0	0	0	0	1	0	0	0	0	0	0	0	0	0	0
275000000	0	1	0	0	0	0	0	0	0	0	0	1	0	0	0	0	0	0	0	0	0	1	0	0	0	0	0	0	0	0	0	0	0	0	0	0	1	0	0	0	0	0	1	0	0	0	1	0	0
275250000	1	0	0	0	0	1	0	0	0	0	0	0	0	0	0	0	0	0	0	0	0	0	0	0	0	0	0	0	0	0	0	0	0	0	0	0	0	0	0	0	0	0	0	0	0	0	0	0	1
275500000	1	1	0	0	0	0	1	0	0	0	0	0	1	0	0	0	0	0	0	0	0	0	0	0	1	0	0	0	1	0	0	0	0	0	0	0	0	0	0	0	0	0	0	0	1	0	0	0	0
275750000	1	0	0	0	0	0	0	0	0	0	0	0	0	0	0	0	0	0	0	0	0	0	0	0	0	0	0	0	0	0	0	0	0	0	0	0	0	0	0	0	0	0	0	0	0	0	0	0	0
276000000	0	0	0	0	0	0	0	0	0	0	0	0	0	0	0	0	0	0	0	0	0	0	0	0	0	0	0	0	0	0	0	0	0	0	0	1	0	0	1	0	0	0	0	1	0	0	0	0	0
276250000	2	0	0	0	0	0	1	0	0	0	0	0	0	0	0	1	0	0	0	0	0	0	0	0	0	0	0	0	0	0	0	0	0	0	0	0	0	0	0	0	0	0	1	0	0	0	0	0	0
276500000	4	0	0	0	0	0	0	1	0	0	0	0	0	0	0	0	0	0	1	0	0	0	0	0	0	0	0	0	0	0	0	0	0	0	0	1	1	0	0	0	0	0	0	0	0	0	0	0	0
276750000	1	0	0	0	0	0	0	0	0	0	0	0	0	0	0	0	1	1	0	0	0	0	0	0	0	0	0	0	1	0	0	0	0	0	1	0	0	0	0	0	0	0	0	0	0	0	0	0	0
277000000	2	0	0	0	0	0	0	0	0	0	0	0	0	0	0	0	0	0	0	0	0	0	0	0	0	2	0	0	0	0	0	0	0	0	0	0	0	0	0	0	0	0	0	0	0	0	0	1	0
277250000	3	0	0	0	0	1	0	0	1	0	0	0	0	0	0	0	0	0	0	0	0	0	0	0	1	1	0	0	0	0	0	0	0	0	0	0	0	0	0	0	0	0	1	0	0	0	0	0	1
277500000	0	0	0	0	1	0	0	0	0	0	0	0	0	1	0	0	0	0	0	0	0	0	0	0	0	0	1	1	0	0	0	0	0	0	0	0	0	0	0	0	0	0	0	0	0	0	0	0	0
277750000	1	0	0	1	0	0	0	1	0	0	0	0	0	0	0	0	1	0	0	0	0	1	1	0	0	0	1	1	0	0	0	0	0	0	0	0	0	0	0	0	0	0	0	1	1	0	0	0	0
278000000	0	1	0	0	0	0	0	0	0	0	0	0	0	0	0	0	0	0	0	0	0	0	0	0	0	0	0	0	0	0	0	0	0	0	0	0	0	0	0	0	0	0	0	0	0	0	0	0	0
278250000	0	1	1	0	0	0	0	0	0	1	0	0	0	0	0	0	0	0	0	0	0	0	0	0	1	0	0	0	0	0	0	0	0	0	0	0	0	0	0	0	0	0	0	0	0	1	0	1	0
278500000	1	0	2	1	0	1	0	0	0	0	0	0	1	0	0	1	0	0	0	0	0	1	0	0	0	0	0	0	0	0	0	1	0	0	0	0	0	0	0	0	0	0	0	0	0	0	0	0	0
278750000	1	0	0	0	0	0	0	0	0	0	0	0	0	0	0	0	0	0	0	0	0	0	0	1	0	0	0	0	0	0	0	2	0	0	0	0	0	0	0	0	0	0	0	0	0	2	0	1	0
279000000	0	1	0	1	0	0	0	0	0	0	0	0	0	0	0	0	0	0	0	0	0	0	0	0	0	0	0	0	0	0	0	0	0	0	0	0	0	0	0	1	0	0	0	0	0	0	0	0	0
279250000	2	0	0	0	0	0	0	0	0	0	0	0	0	0	0	0	0	1	0	0	0	0	0	0	0	0	0	0	0	0	0	0	0	0	0	0	0	0	0	0	0	0	0	0	0	0	0	0	0
279500000	2	0	0	0	1	0	1	1	1	0	0	0	0	0	0	0	0	0	0	0	0	0	0	0	0	0	0	0	0	0	0	0	0	0	1	0	0	0	0	0	0	0	1	0	0	0	0	0	0
279750000	2	0	0	0	0	0	0	0	0	0	0	0	0	0	0	0	0	0	0	0	0	0	0	0	0	0	0	0	0	0	0	0	0	0	0	0	0	0	0	1	0	0	0	0	0	0	0	0	0
280000000	1	0	0	0	0	0	1	0	0	0	0	0	1	0	0	1	0	0	0	0	0	1	0	0	0	1	0	0	0	0	0	0	0	0	0	0	0	0	0	0	0	0	0	0	0	0	0	0	0
280250000	0	0	1	0	0	0	0	0	0	0	0	0	0	1	0	0	0	0	0	0	0	0	0	0	0	0	0	0	0	0	0	0	2	0	0	0	0	0	0	0	1	0	0	0	1	0	0	0	0
280500000	0	0	0	0	0	0	0	1	0	0	0	0	0	0	0	0	0	0	0	0	0	0	0	0	1	0	0	0	0	0	0	1	0	0	0	0	0	0	0	0	0	0	0	0	1	0	0	0	0
280750000	1	0	0	1	0	0	1	0	0	0	0	0	1	0	0	0	0	0	1	1	0	0	0	0	0	0	0	0	0	0	0	0	1	2	0	0	0	0	0	0	0	0	0	0	0	0	0	0	0
281000000	3	1	0	0	0	0	0	0	0	0	0	0	0	0	1	0	0	0	0	0	0	0	0	0	0	1	0	0	0	1	0	0	0	0	0	0	2	0	0	1	0	0	0	0	0	0	0	0	0
281250000	2	0	0	0	0	0	0	0	0	0	0	0	0	0	0	0	0	0	0	0	0	1	0	0	0	0	0	0	0	0	0	0	0	0	0	0	0	0	0	0	0	0	0	0	0	0	0	1	0
281500000	1	0	0	1	0	0	0	0	0	0	0	0	0	0	0	0	0	1	0	0	0	1	0	0	0	0	0	0	0	0	0	0	0	0	0	0	0	0	0	0	0	0	0	1	1	0	0	0	0
281750000	2	0	0	0	0	0	1	0	0	1	0	0	0	0	0	0	0	0	0	0	0	0	0	0	0	0	0	1	0	0	0	0	0	0	0	0	0	0	0	0	0	0	0	0	0	0	0	0	0
282000000	1	0	0	0	0	0	0	0	0	0	0	0	0	0	0	0	0	1	0	0	0	0	0	0	1	0	0	0	0	0	0	0	0	0	0	0	1	0	0	0	0	0	0	0	0	0	0	0	0
282250000	2	0	0	0	0	0	0	0	1	1	0	0	0	0	0	0	0	0	0	0	0	0	0	0	0	1	0	0	0	0	0	0	0	0	1	0	0	0	0	0	0	0	0	1	0	0	0	0	1
282500000	2	0	0	0	1	1	0	0	1	0	0	0	0	0	0	0	0	0	0	0	0	0	0	0	0	0	0	0	0	0	0	0	0	0	2	0	0	0	0	0	0	0	0	0	0	0	0	0	0
282750000	1	0	0	0	0	0	0	0	1	0	0	1	0	0	0	0	0	0	0	0	0	0	0	0	0	0	0	1	1	0	0	0	0	0	0	0	0	0	0	0	0	0	0	0	0	0	0	0	0
283000000	0	0	0	0	1	0	0	0	0	0	0	0	0	0	0	0	0	0	0	0	0	0	0	0	0	0	0	0	0	0	0	0	0	0	0	0	0	0	0	0	0	0	0	0	0	0	0	0	0
283250000	1	0	0	0	0	0	0	0	1	0	0	0	0	0	0	0	0	0	0	0	0	0	0	0	0	0	0	0	0	0	0	0	0	0	0	0	0	1	0	0	0	0	0	0	0	0	0	0	0
283500000	1	0	0	0	0	0	0	0	0	0	0	0	0	0	0	0	0	0	0	0	1	0	0	0	0	1	0	0	0	1	0	0	2	1	0	0	0	0	0	1	0	0	1	0	0	0	0	0	0
283750000	1	0	1	0	0	0	0	0	0	1	0	0	0	2	0	0	0	0	0	0	0	0	0	0	0	0	0	0	0	0	0	0	0	0	0	0	0	0	0	0	0	0	1	0	0	0	0	0	0
284000000	0	0	0	0	0	0	2	0	0	0	0	0	0	0	0	1	0	0	0	0	0	0	0	0	0	1	0	0	0	0	0	0	0	0	0	0	0	0	0	0	0	0	0	0	0	0	1	0	0
284250000	0	1	0	1	0	0	0	0	0	0	0	0	0	0	0	0	1	0	0	1	0	1	0	0	0	1	0	0	0	0	0	0	0	0	0	0	0	0	0	0	0	0	0	0	0	0	0	0	0
284500000	1	0	2	0	0	0	0	0	0	0	0	0	0	0	1	1	0	0	0	0	1	0	0	0	0	0	0	0	1	0	1	0	0	0	1	0	0	1	0	0	1	0	0	1	0	0	0	0	0
284750000	1	0	0	0	0	0	0	0	0	0	1	1	0	0	0	0	0	0	0	1	0	0	0	1	0	0	0	0	0	0	0	0	0	0	0	0	1	0	0	0	0	0	1	0	0	0	0	0	0
285000000	0	0	0	0	0	0	0	0	1	1	1	0	0	0	0	0	0	0	0	0	0	0	0	0	0	0	0	0	0	0	0	0	0	0	0	0	0	0	0	0	1	0	0	0	0	1	1	0	0
285250000	1	0	0	0	0	0	0	1	0	0	0	0	0	0	0	0	0	0	0	0	0	1	2	0	0	0	0	0	0	0	0	0	0	1	0	0	0	0	0	0	0	0	0	0	0	0	1	0	0
285500000	0	2	0	0	0	0	0	0	0	2	0	0	0	0	0	0	0	0	0	0	0	0	0	0	0	0	0	0	0	0	0	0	0	0	0	0	0	0	0	0	0	0	0	0	0	1	2	0	0
285750000	1	0	0	0	0	0	1	1	0	0	0	0	0	0	0	1	0	0	0	0	0	0	0	0	0	0	0	0	0	0	0	1	0	0	0	0	0	0	0	0	0	0	0	0	0	0	0	0	0
286000000	1	0	0	0	0	0	0	0	0	0	0	0	0	0	0	0	0	0	0	0	0	0	0	0	0	0	0	0	0	0	0	0	0	0	0	0	0	0	0	0	0	0	0	0	0	0	0	0	0
286250000	1	1	0	0	0	0	0	0	0	1	0	0	0	0	0	0	0	0	1	0	0	0	0	0	0	1	0	0	0	0	0	0	0	0	0	0	0	0	0	1	0	0	0	0	0	1	0	0	0
286500000	0	0	0	2	0	0	0	0	0	0	0	0	0	0	0	0	0	0	0	0	0	1	0	0	0	0	0	0	0	0	0	0	0	0	0	1	1	0	0	0	0	1	0	0	0	0	0	0	0
286750000	1	0	0	0	2	0	1	0	0	0	0	0	0	0	0	0	0	0	0	0	0	0	0	0	0	0	0	0	0	0	0	0	0	0	0	0	0	0	0	0	0	0	0	0	0	0	0	0	0
287000000	0	0	0	0	0	0	0	0	0	0	0	0	1	0	0	0	0	0	0	0	0	0	0	1	0	0	0	0	0	1	0	0	0	0	0	0	0	1	0	0	0	0	0	0	0	2	0	0	0
287250000	0	1	0	0	0	0	0	0	0	0	0	0	0	0	0	0	1	0	0	0	2	0	0	0	0	0	0	0	0	0	0	0	0	0	0	1	0	0	0	0	0	0	0	0	0	0	0	0	0
287500000	0	0	0	0	0	0	0	0	0	1	0	0	0	0	0	2	0	0	0	1	0	0	0	0	0	0	0	0	0	0	0	0	0	0	0	0	0	0	0	0	0	0	0	0	0	0	0	0	0
287750000	1	0	0	1	0	0	0	0	1	0	0	0	0	0	0	0	0	0	0	0	1	0	0	0	1	0	0	0	0	0	0	1	0	0	0	1	0	0	0	0	0	0	0	0	0	0	0	0	0
288000000	1	0	2	0	0	0	0	0	0	0	0	0	0	0	0	0	0	0	0	0	0	0	0	2	0	0	0	0	0	0	0	0	0	0	0	0	0	0	0	0	1	0	0	0	0	0	0	0	0
288250000	0	0	2	0	2	0	1	0	0	0	0	0	0	0	0	0	0	0	0	0	0	1	0	0	0	0	0	0	0	0	0	0	0	0	0	0	0	0	0	0	0	0	0	0	0	0	0	0	0
288500000	1	0	0	0	0	0	0	0	0	1	0	0	0	0	0	0	0	0	0	0	0	0	0	0	0	0	0	0	0	0	0	0	1	0	0	0	0	0	0	0	0	0	0	0	0	0	1	0	0
288750000	2	0	1	0	0	1	0	0	0	0	0	0	0	0	0	0	0	0	0	0	0	0	0	0	0	0	0	0	0	0	0	0	0	0	0	0	0	0	1	1	0	0	0	0	0	0	0	0	0
289000000	0	2	1	0	0	0	0	0	0	1	0	0	0	0	0	0	0	0	0	0	0	0	1	0	0	0	1	0	0	0	0	1	0	0	0	1	1	0	0	0	0	0	0	0	0	0	0	0	0
289250000	0	2	0	0	0	0	0	0	0	0	0	0	0	0	0	0	0	0	0	0	0	0	1	0	0	0	0	0	0	1	0	0	0	0	0	0	0	1	0	0	0	0	0	0	0	0	0	1	1
289500000	1	0	0	1	1	0	0	0	0	0	0	0	0	0	0	0	0	0	0	0	0	0	0	0	0	0	0	0	0	0	1	1	0	0	0	0	0	0	0	0	0	0	1	0	0	0	0	0	0
289750000	0	0	0	0	0	0	0	0	0	0	0	0	1	0	0	0	0	0	0	0	0	0	0	0	0	0	0	0	0	0	0	0	0	0	0	0	0	0	1	0	2	0	0	1	0	1	0	0	0
290000000	2	2	0	0	0	0	0	0	0	0	0	0	0	0	0	0	0	0	0	0	0	0	0	1	0	0	0	0	0	0	0	1	0	0	1	0	0	0	0	0	0	0	0	0	1	0	0	0	1
290250000	0	0	0	0	0	0	0	0	0	0	0	0	0	0	0	0	0	0	0	0	0	0	0	1	0	0	1	0	0	0	0	0	0	0	0	2	0	0	0	0	0	0	0	0	0	1	0	0	0
290500000	0	0	1	0	0	0	0	2	0	0	0	1	0	0	0	0	0	0	0	0	0	1	0	1	0	0	0	0	0	0	0	0	1	0	0	0	0	0	0	0	0	1	0	0	0	0	0	0	0
290750000	1	0	0	0	0	0	0	0	0	0	0	0	0	0	2	0	0	0	0	0	0	0	0	0	0	1	0	0	0	0	0	2	0	0	0	0	0	0	0	0	0	0	0	0	0	0	1	0	0
291000000	3	0	0	0	0	0	0	0	0	0	0	0	1	0	0	0	0	0	0	0	0	0	0	1	0	0	0	0	0	0	0	0	0	0	0	0	0	0	0	0	0	1	0	1	0	0	0	0	0
291250000	0	0	0	0	0	0	0	0	0	0	0	0	0	0	0	0	0	0	0	0	1	0	0	1	0	0	1	0	0	0	0	0	0	0	0	0	0	0	0	0	0	0	0	0	0	0	0	0	0
291500000	2	0	0	1	0	0	0	0	0	0	0	0	0	0	0	0	0	0	0	0	0	1	0	0	0	0	0	0	0	0	0	0	0	0	0	1	0	0	0	0	0	1	1	0	0	0	0	0	1
291750000	0	0	0	1	2	0	0	0	0	0	0	0	0	0	0	0	0	1	0	0	0	0	0	0	0	0	0	0	0	0	0	0	0	0	0	0	0	0	0	0	2	0	0	1	0	0	0	0	0
292000000	2	2	0	0	0	0	0	0	0	0	0	0	0	0	0	0	0	0	0	0	0	0	0	0	0	0	0	0	0	0	0	0	0	0	0	0	0	0	0	0	0	0	0	0	0	0	0	0	0
292250000	0	0	0	0	0	0	0	0	0	0	0	0	0	0	0	1	0	0	0	0	0	0	0	0	0	0	0	0	0	0	1	0	0	0	0	0	0	0	0	0	0	0	0	0	0	0	1	0	0
292500000	1	0	0	0	0	0	0	0	0	0	1	0	0	0	1	0	0	0	0	0	0	0	0	0	0	0	0	0	0	0	0	0	0	0	0	0	0	0	0	0	0	0	0	0	0	0	0	0	0
292750000	0	0	0	0	0	0	0	0	0	0	0	0	0	0	0	0	0	0	0	0	0	0	0	0	0	0	0	0	2	0	0	0	0	0	0	0	0	0	0	0	0	0	0	0	0	1	0	0	0
293000000	0	1	0	0	0	1	0	0	0	0	0	0	0	0	0	0	0	0	0	0	0	0	0	0	0	0	0	0	0	0	0	0	0	0	0	0	0	1	0	0	0	0	0	0	0	0	0	0	1
293250000	3	0	0	0	0	0	0	0	0	0	0	0	0	0	0	0	1	0	0	0	0	0	0	0	0	0	0	0	0	0	0	0	1	0	0	0	0	0	1	0	1	1	0	0	1	0	0	0	0
293500000	0	0	0	0	0	0	0	0	0	0	0	0	0	0	0	1	0	0	0	0	0	0	0	0	0	0	0	0	0	0	0	0	0	0	0	0	0	0	0	0	0	0	0	0	0	0	0	0	0
293750000	1	0	0	0	0	0	0	0	0	0	0	0	0	0	0	0	0	0	0	0	0	0	0	0	1	0	0	0	0	0	1	1	0	0	0	0	0	0	0	0	0	0	0	0	0	0	0	0	0
294000000	0	0	0	1	0	0	0	2	0	0	0	0	0	0	0	0	0	0	0	0	0	0	0	0	1	0	0	0	1	0	0	0	0	0	0	0	1	0	0	0	0	0	0	0	0	0	0	0	0
294250000	0	0	1	1	0	0	0	0	1	0	0	0	1	0	0	0	0	0	0	0	0	0	0	0	0	2	0	0	0	0	0	0	0	0	1	0	0	0	0	0	0	0	0	1	0	0	0	0	0
294500000	3	0	0	0	0	0	0	0	0	1	0	1	0	0	0	0	0	0	0	0	0	0	0	0	0	0	0	0	0	0	0	0	0	0	0	0	0	0	0	0	0	0	0	0	0	0	0	1	0
294750000	0	1	0	0	0	0	0	0	0	0	0	1	0	0	0	0	0	0	0	1	0	0	0	0	0	1	0	1	0	0	0	1	0	0	0	0	0	0	0	0	0	0	0	1	0	0	0	2	1
295000000	1	0	0	0	0	0	1	0	0	0	0	0	0	0	0	0	0	0	0	0	0	0	0	1	1	1	0	0	0	0	0	0	0	0	0	0	0	0	0	0	0	1	0	0	0	0	0	0	0
295250000	2	0	0	0	0	0	0	0	0	1	0	0	0	0	0	0	1	1	0	0	0	0	0	1	0	0	0	0	0	1	0	0	0	0	0	0	0	0	0	0	0	0	0	0	0	0	0	0	0
295500000	0	0	0	0	0	0	0	0	0	0	0	0	2	0	0	0	0	1	0	1	0	0	0	0	0	0	0	0	0	0	0	0	1	0	0	0	0	1	0	0	0	0	0	0	0	0	0	0	0
295750000	1	0	0	0	0	0	0	0	0	0	0	0	0	0	0	0	0	0	0	3	0	0	0	0	0	0	0	0	0	0	0	0	0	0	0	0	0	0	0	0	0	0	0	0	0	0	0	1	0
296000000	0	0	0	0	0	0	0	1	0	0	0	0	0	0	0	0	0	0	0	0	1	0	0	0	0	1	0	0	0	0	0	0	0	0	0	0	0	0	0	0	0	0	0	2	0	0	0	0	0
296250000	1	0	0	0	0	0	0	0	0	0	0	0	0	0	0	0	0	0	0	0	0	0	0	1	0	0	0	1	0	0	0	0	0	0	0	0	0	0	0	0	0	0	0	0	0	2	0	0	0
296500000	0	0	1	0	0	0	0	0	0	0	0	0	0	0	0	0	0	0	0	0	0	0	0	0	0	0	0	0	0	0	0	0	0	0	1	0	0	0	0	0	0	0	0	0	0	0	0	0	1
296750000	3	0	0	0	0	1	0	0	1	0	0	0	0	0	0	0	0	1	0	0	0	0	0	0	0	0	0	0	1	0	0	0	0	0	0	0	0	0	0	0	0	0	0	0	0	0	1	0	0
297000000	3	0	0	0	0	0	0	0	0	0	0	0	0	0	0	0	0	0	0	0	0	0	0	0	0	0	0	0	0	0	0	0	1	0	0	0	0	0	0	0	0	0	0	0	0	0	0	0	0
297250000	2	0	0	2	0	0	0	0	0	0	0	0	0	0	0	0	0	0	1	1	0	0	0	0	0	0	0	0	0	0	0	0	0	0	0	0	0	0	0	0	0	0	0	0	0	0	0	0	0
297500000	0	0	0	1	0	0	0	0	0	0	0	0	0	0	0	0	0	0	0	0	0	1	0	0	0	0	0	0	0	0	0	0	0	0	0	0	0	0	0	1	0	0	0	0	0	0	0	0	0
297750000	0	0	0	0	0	0	0	0	0	0	0	0	0	0	0	1	0	0	0	0	0	0	0	0	0	0	0	0	0	0	0	0	0	0	0	0	0	0	2	0	0	0	0	0	0	0	0	0	0
298000000	0	0	0	0	0	0	0	0	0	0	0	2	0	0	0	0	0	0	0	0	1	0	0	0	0	0	0	0	0	1	0	1	0	0	0	0	0	0	0	0	0	0	0	1	0	0	1	0	0
298250000	0	0	0	0	0	0	0	0	0	0	0	0	0	0	0	0	1	0	0	0	0	0	0	1	0	0	0	0	0	0	0	0	0	0	0	0	0	0	0	0	0	0	0	0	0	0	0	0	0
298500000	0	0	0	0	0	0	0	0	0	0	0	0	0	0	0	0	0	0	1	0	0	0	0	0	0	0	0	0	0	0	0	1	1	0	0	0	0	0	0	0	0	0	0	0	0	0	0	0	0
298750000	0	0	0	0	0	0	0	0	0	0	0	0	0	0	0	1	0	0	0	0	0	0	0	0	0	0	0	0	0	0	0	0	0	0	0	0	0	0	0	1	0	0	0	0	0	0	0	0	0
299000000	3	0	0	0	0	0	0	0	0	0	1	0	0	0	0	0	1	0	1	0	0	0	0	1	0	0	0	0	0	0	2	0	0	0	0	0	0	0	0	0	0	0	0	0	0	0	0	0	0
299250000	0	0	0	1	0	0	0	0	0	0	0	1	0	0	0	0	0	0	0	0	0	1	0	0	0	0	0	0	0	0	0	0	0	0	0	0	1	0	0	0	0	0	0	0	0	0	0	0	0
299500000	1	0	0	0	0	0	0	0	0	0	0	0	0	1	0	1	0	0	0	0	0	0	0	0	0	0	0	0	0	0	0	0	0	0	0	0	0	0	0	0	0	0	0	0	0	0	0	0	0
299750000	2	0	0	0	0	1	0	0	0	0	0	0	0	0	0	0	0	0	0	0	0	0	0	0	1	0	0	0	0	0	0	0	0	0	0	1	0	0	1	0	0	0	0	0	0	0	0	0	0
300000000	2	0	0	0	0	0	1	0	0	0	0	0	0	0	0	0	0	0	0	0	0	0	0	0	0	0	0	0	0	0	0	0	0	0	0	0	0	0	0	1	2	0	0	0	1	1	0	0	0
300250000	1	0	1	0	0	0	0	0	0	0	0	0	0	0	0	0	0	0	0	0	0	0	0	0	0	1	1	0	0	0	0	0	0	0	1	1	0	0	0	0	0	0	0	0	0	0	0	0	0
300500000	1	0	0	0	0	0	0	0	0	0	0	0	0	0	0	0	0	0	0	0	0	0	0	0	0	0	0	0	0	0	1	0	0	0	0	0	0	1	0	1	0	0	0	0	0	0	0	0	0
300750000	0	0	0	0	0	1	0	0	0	1	0	0	0	0	0	0	0	0	0	0	0	0	0	0	0	0	0	0	0	0	0	1	0	0	0	0	0	0	0	0	0	0	1	0	0	0	0	0	0
301000000	0	0	0	0	0	0	0	0	1	0	0	0	0	0	0	0	0	0	0	0	0	0	0	0	0	0	0	0	0	0	0	0	0	0	0	0	0	0	0	0	0	0	1	0	0	0	0	0	0
301250000	1	1	0	3	0	0	0	0	0	0	0	0	0	0	0	0	0	0	0	0	0	0	0	0	0	0	0	0	0	0	0	0	0	0	0	0	0	0	0	0	0	0	0	0	0	0	0	0	0
301500000	0	0	0	0	0	1	0	0	0	0	0	0	0	0	0	1	0	0	0	0	0	0	0	0	0	0	0	0	0	0	0	1	0	0	1	0	0	1	0	0	0	0	0	0	0	0	0	1	0
301750000	2	1	1	0	0	0	0	0	0	0	0	1	0	0	0	0	0	0	0	0	0	0	0	0	0	0	0	0	0	0	0	0	0	0	0	0	0	0	0	0	0	0	0	0	0	0	0	0	2
302000000	1	0	0	0	0	0	0	0	0	0	0	0	0	0	1	0	0	0	0	0	0	0	0	0	0	0	0	0	0	1	0	0	0	0	0	0	0	0	0	0	0	0	0	0	0	0	0	0	0
302250000	1	0	0	0	0	0	0	0	0	0	0	0	0	0	0	1	0	0	0	0	0	1	0	0	1	0	0	0	0	0	0	0	0	1	1	0	0	0	0	0	0	0	0	0	0	0	0	0	0
302500000	0	0	1	0	1	0	0	0	0	0	0	0	0	1	0	0	0	0	0	0	0	0	0	0	0	1	0	0	0	0	0	0	0	0	0	0	0	0	0	0	0	0	0	0	0	0	0	1	0
302750000	1	0	0	0	0	0	0	0	0	0	0	0	0	0	0	0	0	0	0	0	0	0	0	0	0	0	2	0	0	0	1	0	0	0	0	1	0	0	0	0	0	0	0	0	0	0	0	0	0
303000000	0	0	0	0	0	0	0	0	0	0	0	2	0	0	0	0	0	0	0	0	0	0	0	0	0	0	0	0	0	0	0	0	0	0	0	1	0	0	0	0	0	0	0	0	0	0	0	1	0
303250000	0	1	0	1	0	1	0	0	0	1	0	0	0	0	0	0	0	1	0	0	0	0	0	0	0	0	0	0	0	0	0	0	0	0	0	0	0	0	0	0	0	0	0	0	0	0	0	0	0
303500000	0	2	0	1	0	0	0	0	0	0	0	0	0	0	0	0	0	0	0	0	0	0	0	0	0	0	0	0	0	1	0	0	0	0	0	1	0	0	1	0	0	0	0	0	0	0	0	0	0
303750000	0	0	0	0	0	0	0	0	0	0	0	0	0	0	0	0	0	0	0	0	0	0	0	0	2	0	0	0	0	0	0	0	0	0	0	0	1	0	0	0	0	0	0	0	0	1	0	0	0
304000000	1	0	0	0	0	0	0	0	0	0	0	0	0	0	0	0	0	0	0	0	0	0	0	0	0	0	0	0	2	0	0	0	0	0	0	1	0	0	0	1	0	0	1	0	0	0	0	0	0
304250000	0	1	0	0	0	0	0	0	0	0	0	0	0	0	0	0	0	0	0	0	0	0	0	0	0	0	0	2	0	0	0	0	0	0	0	0	0	0	0	0	0	0	0	0	0	1	0	0	0
304500000	2	0	0	0	0	0	0	0	0	0	0	0	0	0	0	0	0	1	0	0	0	0	0	0	0	0	0	0	0	0	0	0	0	0	1	0	0	0	0	0	0	0	0	0	0	0	0	0	0
304750000	0	1	0	0	0	0	0	0	0	1	0	0	0	0	1	0	0	0	0	0	0	0	0	0	0	0	0	1	0	0	0	0	0	0	0	0	0	0	1	0	0	0	0	0	0	0	0	0	0
305000000	2	0	0	0	0	0	0	0	0	0	0	0	0	0	1	0	0	0	0	0	0	0	0	0	0	0	0	0	1	0	0	0	1	0	0	0	0	0	0	0	0	0	0	0	0	0	0	0	0
305250000	1	0	0	0	0	0	0	0	0	0	0	0	1	0	0	0	0	0	0	0	0	0	0	0	1	0	0	0	0	0	0	0	0	0	0	0	0	0	0	0	0	1	0	0	1	0	0	0	0
305500000	0	0	0	0	0	0	0	0	0	0	0	0	0	0	0	0	0	0	0	0	0	0	0	0	0	0	1	0	0	0	0	0	0	0	0	0	0	0	0	0	0	0	2	0	0	0	0	0	0
305750000	3	0	0	0	0	1	0	0	0	0	1	0	0	0	1	0	0	0	0	0	0	1	0	0	0	0	0	0	0	0	0	0	0	0	0	0	0	0	0	0	1	0	0	0	0	1	0	1	0
306000000	0	0	1	0	0	0	0	0	0	0	0	0	1	0	0	0	0	0	0	0	0	1	0	0	0	0	0	0	0	0	0	0	0	0	0	1	0	0	0	0	0	0	1	0	1	1	0	0	0
306250000	0	0	0	0	0	0	0	0	1	0	0	1	0	0	0	0	0	1	0	0	0	0	0	0	0	0	0	0	0	0	0	1	0	0	0	0	0	0	0	0	0	0	0	0	1	0	1	0	0
306500000	0	1	0	0	0	0	1	0	0	0	0	0	0	0	0	0	0	0	0	0	0	0	1	0	0	0	0	0	0	0	0	0	0	0	0	0	0	0	0	0	0	0	1	0	0	0	0	0	0
306750000	2	0	0	0	0	1	0	0	0	0	0	0	0	0	0	0	0	0	0	1	0	0	0	0	0	0	0	0	0	0	0	0	0	0	1	0	0	0	0	0	0	0	1	0	0	0	0	0	0
307000000	0	0	0	0	0	0	0	0	0	0	0	0	0	0	0	0	0	0	0	0	0	0	0	0	0	0	0	0	0	1	0	0	0	0	0	0	0	0	0	0	0	0	0	0	0	0	0	1	0
307250000	0	0	0	0	0	0	0	0	0	0	1	0	0	0	0	0	0	0	0	0	0	0	0	0	0	0	0	1	0	1	0	0	0	1	0	0	0	0	0	0	0	0	1	0	0	0	0	0	1
307500000	3	0	0	0	1	0	0	0	0	0	0	0	0	0	0	0	0	0	0	0	0	0	0	0	0	1	0	0	0	0	0	0	0	0	0	0	0	0	0	0	0	0	0	0	0	0	0	0	0
307750000	1	0	0	0	0	0	0	1	1	0	0	0	0	0	0	0	0	0	0	0	0	1	0	1	0	0	0	0	0	0	0	0	0	0	0	0	0	0	0	0	0	0	0	0	0	0	0	0	0
308000000	0	0	0	0	0	0	0	0	0	0	0	0	0	1	0	0	0	0	0	0	0	0	0	0	2	1	0	0	2	0	0	0	0	0	0	0	0	1	0	0	0	0	0	0	0	1	0	0	0
308250000	3	0	0	0	0	0	0	0	0	0	1	0	0	1	0	0	0	1	0	0	0	1	0	0	0	1	0	0	0	0	0	0	0	0	0	0	0	0	0	0	0	0	0	0	0	0	0	0	0
308500000	0	0	0	0	0	0	0	0	0	0	0	0	0	0	0	0	0	0	0	0	0	0	0	0	0	0	0	0	0	0	0	1	0	0	0	0	0	0	0	2	0	0	0	0	0	0	0	0	1
308750000	1	0	0	0	0	0	0	0	0	0	0	0	0	0	0	0	0	0	0	0	0	0	0	0	0	0	1	0	0	0	0	0	0	1	0	0	0	0	0	0	0	0	0	0	0	0	0	0	0
309000000	0	0	0	0	0	0	1	1	1	0	0	0	2	0	0	0	0	0	0	0	0	0	0	0	0	0	0	1	0	0	0	0	0	0	0	0	0	0	0	0	0	0	0	0	0	0	0	0	0
309250000	0	0	0	0	0	0	0	0	0	1	1	0	0	0	0	0	0	1	0	0	0	0	0	0	1	1	0	0	0	0	0	0	0	1	0	0	0	1	0	0	1	0	0	0	0	0	0	0	1
309500000	1	0	0	0	0	0	0	0	0	0	0	0	0	0	0	0	0	0	0	0	0	1	1	0	0	0	0	0	0	0	0	0	0	0	0	0	0	0	0	0	0	0	0	0	1	0	1	0	0
309750000	1	1	0	0	0	0	0	0	1	0	0	0	0	0	0	0	0	0	0	0	0	0	0	0	0	0	0	0	0	0	0	0	0	0	0	0	0	0	0	0	1	0	1	0	0	1	0	0	0
310000000	3	0	0	0	2	1	0	0	0	0	0	0	0	0	0	0	0	0	0	0	0	0	0	0	0	0	0	0	0	0	0	0	0	0	0	0	0	0	0	0	1	0	0	0	1	1	2	0	0
310250000	2	1	0	0	0	0	0	0	0	0	0	0	1	0	0	0	2	0	1	0	0	1	0	0	0	0	0	0	0	0	0	0	1	0	0	0	0	0	0	0	0	0	0	0	0	0	0	0	0
310500000	0	0	0	0	1	0	0	0	0	0	0	0	0	0	0	0	1	1	0	0	0	0	0	1	0	0	0	0	0	0	0	0	0	0	0	0	0	0	1	0	0	0	0	0	0	0	2	0	0
310750000	4	0	0	0	0	0	0	0	0	0	0	0	0	0	0	0	0	1	1	0	0	0	0	0	0	0	0	0	0	0	0	0	0	1	0	0	0	0	0	0	0	0	0	0	0	0	0	0	0
311000000	1	0	0	0	0	1	0	0	0	1	0	0	0	0	0	0	2	0	0	0	0	0	0	0	0	0	0	0	0	0	0	0	0	1	0	0	1	1	0	0	0	0	0	0	0	0	0	0	0
311250000	0	0	0	1	0	0	0	0	0	0	0	0	0	0	0	0	0	0	0	0	0	0	1	0	0	0	0	0	1	0	0	0	0	0	0	0	0	0	0	0	0	0	0	0	0	0	0	0	0
311500000	0	0	0	1	0	0	0	0	0	0	0	0	0	0	0	0	0	0	0	0	0	0	0	0	0	0	0	0	0	1	0	0	0	0	0	0	0	0	0	0	0	0	0	0	0	0	0	0	0
311750000	4	1	0	0	0	2	0	0	0	0	0	0	0	0	0	0	0	0	0	1	0	0	0	0	0	0	0	0	0	0	0	0	1	0	0	0	1	0	1	0	0	0	1	0	0	0	0	0	0
312000000	2	0	0	0	1	0	0	0	0	0	0	0	0	0	0	0	0	0	0	1	0	0	0	0	0	0	0	0	0	0	0	0	0	0	0	0	0	0	0	0	0	0	0	0	0	0	0	1	0
312250000	0	0	0	0	0	0	0	0	0	0	0	0	1	0	1	0	0	1	0	0	0	0	0	0	0	0	0	2	0	0	0	0	0	0	0	0	0	0	0	0	0	0	0	0	0	0	0	0	0
312500000	1	0	0	0	0	0	0	0	0	0	0	0	0	0	0	0	0	0	0	0	0	0	0	2	0	0	0	0	0	0	0	0	0	0	0	0	0	0	0	0	0	0	0	0	0	0	0	0	0
312750000	0	2	0	0	0	0	0	0	0	0	0	0	0	0	1	0	0	0	0	0	0	0	0	1	0	0	0	0	0	0	0	0	0	0	0	0	0	0	0	0	0	1	0	0	0	0	0	0	0
313000000	1	1	0	0	0	0	0	0	0	0	0	0	0	0	0	0	1	0	0	0	0	0	0	0	0	0	0	0	0	0	0	0	0	0	0	0	0	0	0	0	0	0	0	0	0	0	0	1	0
313250000	0	0	0	0	0	0	0	0	0	0	0	0	0	1	0	0	1	0	0	0	0	0	0	0	0	0	0	0	0	0	0	0	0	0	0	0	0	0	0	0	0	0	0	0	0	0	0	0	0
313500000	2	0	0	0	0	0	0	1	0	0	0	0	0	0	0	0	0	0	1	2	0	0	1	0	0	0	0	0	0	0	0	0	0	0	0	1	0	1	0	0	0	0	0	0	0	0	0	0	0
313750000	1	0	0	0	0	0	0	0	0	0	0	0	0	0	0	0	0	0	0	0	0	0	0	0	0	1	0	0	0	0	0	0	0	0	2	0	1	0	0	0	0	0	0	0	0	0	0	0	0
314000000	1	0	0	0	1	0	0	0	0	0	0	0	0	0	0	0	0	0	0	0	0	0	0	0	0	0	0	0	0	0	0	0	0	0	0	0	0	0	0	1	0	0	0	0	0	0	0	0	0
314250000	1	0	0	0	0	0	0	0	0	0	0	0	1	0	0	0	0	0	0	0	0	0	0	0	0	0	0	0	0	0	0	0	0	0	0	1	0	0	0	0	0	0	0	0	0	0	0	0	0
314500000	3	0	0	0	0	0	0	0	0	1	0	0	0	0	0	0	0	0	0	0	0	0	0	0	0	0	0	1	0	0	0	0	0	0	0	0	0	0	0	0	0	1	0	0	0	1	0	0	0
314750000	0	0	1	0	0	0	0	0	0	0	0	0	0	0	0	0	0	0	0	0	0	0	0	0	0	0	0	0	0	0	0	0	0	0	0	0	0	0	2	0	0	0	0	0	0	0	0	0	0
315000000	0	0	0	0	0	0	0	0	0	0	1	0	0	0	0	0	0	0	0	0	0	0	0	0	0	0	0	0	1	0	0	0	0	0	0	0	1	0	0	1	0	0	0	0	0	0	0	0	0
315250000	2	0	0	0	0	0	0	0	0	0	0	0	2	0	0	0	0	0	0	0	0	0	0	0	0	0	0	0	0	0	0	1	0	1	1	0	0	0	0	0	0	0	0	0	0	0	0	0	0
315500000	0	0	0	0	0	0	0	0	0	1	0	0	0	0	0	0	0	0	0	0	0	1	0	0	0	0	0	0	0	0	0	0	0	0	0	0	0	0	0	0	0	0	0	0	0	0	0	0	0
315750000	4	0	0	1	0	0	0	0	0	0	0	0	0	0	0	0	0	0	0	0	0	0	0	0	1	0	0	0	0	0	0	0	0	0	0	0	1	0	0	0	0	0	0	0	0	0	0	0	0
316000000	1	0	0	0	0	0	1	0	0	0	0	0	0	0	2	0	0	0	0	0	1	0	0	0	0	0	0	0	1	0	0	0	0	0	0	0	2	0	0	0	0	0	0	0	1	0	0	1	0
316250000	0	1	0	0	0	0	0	0	0	0	0	0	0	0	0	1	1	0	0	0	1	0	0	0	0	0	0	0	0	0	0	0	0	0	0	0	0	0	0	0	0	0	0	0	1	0	0	0	0
316500000	1	0	0	0	0	0	0	0	0	0	0	0	0	1	0	0	0	0	0	0	0	0	1	0	0	0	0	0	0	0	0	0	0	0	0	1	0	0	0	0	0	0	0	0	0	0	0	0	0
316750000	0	1	0	0	0	0	0	0	0	1	0	0	0	0	0	0	0	0	1	0	0	0	0	0	0	0	0	0	0	0	0	1	0	0	0	0	1	1	0	0	0	0	0	0	0	0	0	0	0
317000000	1	1	0	0	0	0	0	0	0	0	0	0	0	0	0	1	0	0	0	0	0	0	0	0	0	0	0	0	0	0	0	0	0	0	1	0	0	0	0	0	1	0	0	0	1	0	0	0	0
317250000	2	1	0	0	0	0	0	1	0	1	1	2	0	0	0	0	0	0	0	0	0	0	0	0	0	0	0	0	0	0	0	0	0	0	0	0	0	0	0	0	0	0	0	1	0	0	0	0	0
317500000	1	1	0	0	0	0	0	0	0	0	0	0	0	0	0	0	0	0	1	0	0	1	0	1	0	0	0	0	0	0	0	0	0	0	0	0	0	0	0	0	0	0	0	0	0	0	0	0	0
317750000	1	1	0	0	0	0	0	0	0	0	0	0	0	0	0	0	0	0	0	0	0	0	0	0	2	0	1	0	0	0	0	0	0	0	0	1	0	0	0	0	1	0	0	0	0	0	0	0	1
318000000	1	1	0	0	0	0	0	0	1	0	0	0	0	0	0	0	0	0	0	0	0	0	0	1	0	0	1	0	0	0	0	0	0	0	0	1	0	0	0	0	0	0	0	0	0	0	0	0	0
318250000	0	0	0	0	0	0	0	0	0	0	0	0	0	0	0	0	0	0	0	0	0	0	0	0	0	0	0	0	0	0	0	0	2	0	0	0	0	0	0	0	1	0	0	0	0	0	0	0	0
318500000	0	0	0	0	0	0	0	0	0	0	0	0	0	0	0	0	0	0	0	0	0	0	0	0	2	0	0	0	0	0	0	0	0	0	0	0	0	0	0	0	0	0	0	0	0	0	0	0	0
318750000	1	0	0	0	0	0	0	0	0	0	0	0	0	0	0	0	0	0	0	0	1	0	0	0	1	0	0	0	0	0	0	0	0	0	0	0	0	1	0	0	0	0	0	0	0	1	1	0	2
319000000	2	0	0	0	0	0	0	0	0	0	0	0	0	0	0	0	0	1	0	0	0	0	0	0	0	0	0	0	0	0	0	0	0	0	0	0	0	1	0	0	0	3	0	0	0	1	0	0	0
319250000	0	0	0	0	0	0	0	0	0	1	0	0	0	0	0	0	0	0	0	0	0	0	0	0	0	0	1	1	0	0	0	0	0	0	0	0	0	1	0	0	0	0	0	0	0	0	0	0	0
319500000	0	0	0	0	0	0	0	0	0	0	0	0	0	1	0	0	0	0	0	0	0	0	0	0	1	1	0	1	0	0	0	0	0	0	0	0	0	0	0	0	0	1	0	1	0	0	0	0	0
319750000	0	0	0	0	0	0	0	0	0	0	0	0	0	0	0	0	0	0	0	0	0	0	0	1	0	0	0	0	0	0	1	0	0	0	0	1	0	0	1	0	0	0	0	0	0	0	0	0	0
320000000	0	1	0	3	0	0	0	0	1	0	0	0	1	0	0	0	1	0	0	0	0	0	0	0	1	0	0	0	0	0	0	0	0	1	1	0	0	0	0	0	0	0	0	1	0	0	0	0	0
320250000	1	0	0	0	0	0	0	0	0	0	0	0	0	0	0	0	0	0	0	0	0	0	0	0	0	1	0	0	0	0	0	0	0	0	0	0	0	0	0	0	0	0	0	0	1	0	0	0	0
320500000	3	0	0	0	0	0	0	0	0	0	0	0	0	0	0	0	0	0	0	0	0	0	0	0	0	0	0	0	0	0	0	0	0	0	0	0	0	0	0	0	0	0	0	0	1	0	1	0	0
320750000	2	0	0	1	0	0	0	0	0	0	0	0	0	0	0	0	0	0	0	0	0	0	0	0	0	0	0	0	0	0	0	0	0	0	0	0	0	0	0	0	0	0	0	0	0	1	0	1	0
321000000	1	1	0	0	0	0	0	0	0	0	0	0	0	0	0	0	0	0	0	0	0	0	0	0	0	2	0	0	1	0	0	0	0	0	0	0	0	0	0	0	0	0	0	0	0	0	0	0	0
321250000	0	0	0	0	0	0	1	0	0	0	0	1	0	1	0	1	0	0	0	0	0	0	0	0	0	0	0	0	0	0	0	0	0	0	0	0	0	0	0	0	0	0	1	0	0	0	0	0	0
321500000	1	0	2	0	0	0	0	0	0	0	0	0	0	0	0	0	1	0	0	0	1	0	0	0	0	0	0	0	0	0	0	0	0	0	0	0	0	0	0	0	0	0	0	0	0	0	0	1	0
321750000	0	0	0	0	2	0	0	0	0	0	0	0	0	3	0	0	0	0	0	0	1	1	0	0	0	0	0	0	0	0	0	1	0	0	0	0	0	0	0	0	1	0	0	0	0	0	0	0	0
322000000	0	2	1	2	1	0	0	0	0	1	0	0	0	0	0	0	1	0	0	0	0	0	0	0	0	1	0	0	0	1	0	0	0	0	0	0	0	0	0	0	0	0	0	0	0	0	0	0	0
322250000	0	0	0	0	0	0	0	0	0	0	1	0	0	0	3	0	0	1	0	0	0	0	0	0	0	0	0	0	0	0	0	0	0	0	0	0	0	0	0	0	0	0	0	0	0	0	0	1	0
322500000	1	0	0	0	0	0	0	0	0	0	0	1	0	0	1	0	0	0	0	0	0	0	0	0	1	0	0	0	0	0	0	0	0	0	0	0	0	0	0	1	0	0	0	0	0	0	0	0	0
322750000	0	1	1	0	0	0	0	1	0	0	0	0	0	0	1	0	0	0	0	0	0	0	0	0	0	0	0	0	0	0	0	0	0	0	0	0	0	1	0	0	0	0	0	1	0	0	0	2	1
323000000	1	0	0	0	0	0	0	0	0	0	0	0	0	0	0	0	0	0	0	0	0	0	0	0	0	0	0	0	0	0	2	0	0	0	0	0	0	0	0	0	0	0	0	0	0	0	0	0	0
323250000	0	0	0	0	0	0	0	0	0	0	0	0	0	0	0	0	0	0	3	0	0	0	0	0	1	0	0	0	0	0	1	0	0	0	0	1	0	0	0	0	0	0	0	0	0	0	1	0	0
323500000	0	1	0	1	0	0	0	0	0	0	0	0	1	0	0	0	0	0	0	0	0	0	0	0	0	0	0	0	0	0	0	0	0	0	0	0	0	0	0	0	0	0	0	0	0	0	0	0	0
323750000	0	0	1	0	0	1	0	0	0	0	0	0	0	0	0	0	1	0	0	0	0	0	0	0	0	0	0	1	0	1	0	0	0	0	0	0	0	0	0	0	0	0	0	0	0	0	0	0	0
324000000	1	0	0	0	1	1	0	1	0	0	0	0	0	0	0	0	1	0	0	0	0	0	0	1	0	0	0	1	0	0	0	0	0	0	0	0	0	0	0	0	0	0	0	0	0	0	0	2	0
324250000	0	1	0	0	1	0	0	0	0	0	0	0	0	0	0	0	0	0	0	0	0	0	0	0	0	0	0	0	0	0	0	0	0	0	0	0	0	0	0	0	0	0	0	0	0	0	0	0	0
324500000	1	0	0	0	0	0	1	3	0	0	0	0	0	0	0	0	0	0	0	0	0	0	0	0	0	0	0	0	0	0	0	0	0	0	0	0	0	0	0	0	0	0	0	0	0	0	0	0	0
324750000	1	0	0	0	0	0	0	0	0	0	0	0	0	0	0	0	0	0	0	0	0	0	0	0	0	0	0	0	0	0	0	1	0	0	0	1	1	0	1	0	0	0	1	0	0	0	0	0	0
325000000	1	0	0	1	0	0	1	0	1	0	0	0	0	0	0	0	0	0	0	0	1	0	1	0	0	0	0	0	1	0	0	0	0	0	0	0	0	0	0	0	0	0	0	0	0	0	2	1	0
325250000	1	2	0	1	0	0	0	0	0	0	0	1	0	0	0	0	0	0	0	0	0	0	0	0	0	0	0	0	0	0	0	0	0	0	1	0	0	0	0	0	1	0	0	0	0	0	0	0	0
325500000	2	0	0	0	1	0	3	0	0	0	0	0	0	0	0	0	0	0	1	0	0	1	0	0	0	0	0	0	0	0	0	0	1	0	0	0	0	0	0	0	0	0	0	0	0	0	0	0	0
325750000	1	1	0	1	0	0	0	1	0	0	0	0	0	0	0	0	0	0	0	0	0	0	0	0	0	1	1	0	0	0	0	0	1	0	0	1	0	0	0	0	1	0	0	0	0	0	0	0	0
326000000	1	1	0	0	2	0	0	0	0	0	0	1	0	0	0	0	3	0	0	0	0	0	0	0	0	0	0	0	0	0	0	0	0	0	0	0	1	1	0	0	0	0	1	0	0	0	0	0	0
326250000	1	1	0	0	0	0	1	0	0	0	0	0	0	0	0	0	0	0	0	0	0	0	1	0	0	0	0	0	0	0	0	0	0	0	0	0	0	0	0	0	0	0	0	0	0	0	0	1	0
326500000	0	0	0	0	0	0	0	0	2	0	0	1	0	0	0	0	0	0	0	0	0	1	0	0	0	0	0	0	0	0	0	0	0	0	0	0	0	0	0	1	0	0	1	0	0	0	0	0	0
326750000	1	0	0	0	0	0	0	0	0	0	0	0	0	0	0	0	0	0	0	0	0	0	0	0	0	0	0	0	0	0	0	0	0	0	0	0	0	0	0	0	0	0	0	0	1	0	0	0	0
327000000	1	0	1	0	0	0	0	0	0	0	1	0	0	0	0	0	0	0	0	1	0	0	0	0	0	0	0	0	0	0	0	0	0	0	0	1	0	1	0	0	1	0	0	0	0	0	0	0	0
327250000	1	0	0	0	0	0	0	0	1	0	0	0	0	0	0	0	1	0	0	0	0	0	0	0	0	0	0	0	0	0	0	0	0	0	0	0	0	0	0	0	0	0	0	0	0	0	0	1	0
327500000	1	1	0	0	0	0	0	0	1	0	0	0	0	0	1	0	0	0	0	0	0	0	0	0	0	1	0	0	0	0	2	0	0	0	0	0	0	0	0	0	0	0	0	0	0	0	0	0	0
327750000	1	0	0	0	0	0	0	0	0	0	0	0	0	0	0	0	0	0	0	0	0	0	0	0	0	0	0	0	0	0	0	0	0	0	0	1	1	1	0	0	0	0	0	0	0	0	1	0	0
328000000	3	0	0	1	0	0	0	0	0	0	0	0	0	0	0	0	0	0	0	0	0	0	0	0	0	0	0	0	0	0	0	0	0	0	0	0	0	0	0	0	0	0	0	0	0	0	0	0	0
328250000	1	0	0	0	0	1	0	0	0	0	0	0	0	0	0	0	0	0	0	0	1	0	0	1	0	0	0	0	0	0	0	0	0	0	1	0	0	0	1	0	0	0	0	0	0	0	0	0	0
328500000	0	0	0	0	0	0	0	0	0	1	0	0	0	0	0	0	0	0	0	0	0	0	1	0	0	0	0	0	0	0	0	0	0	0	0	0	0	0	0	0	0	0	0	0	0	1	0	0	0
328750000	1	0	1	0	0	0	0	0	0	0	0	0	0	0	1	0	0	0	0	0	0	0	0	0	0	0	0	0	0	0	0	0	0	0	0	0	0	0	0	0	0	0	0	0	0	0	0	2	0
329000000	0	0	0	0	0	3	0	0	0	0	0	0	0	1	0	0	0	0	0	0	0	0	0	0	0	0	0	0	1	0	0	0	0	0	0	0	0	0	0	0	0	0	0	0	0	0	0	0	0
329250000	0	0	0	0	0	0	0	0	0	0	0	0	1	0	0	0	1	0	0	0	0	0	0	1	0	0	0	0	0	0	0	0	0	0	0	0	0	0	1	0	0	0	0	0	0	0	0	0	0
329500000	1	0	0	0	1	0	0	0	0	0	0	0	0	0	0	0	0	0	0	0	0	0	0	1	0	0	0	0	0	0	0	0	0	0	0	1	0	0	0	0	0	0	0	0	0	0	0	0	0
329750000	1	0	0	0	0	0	0	0	0	0	0	1	0	0	0	1	0	0	0	0	0	0	0	0	0	0	0	0	1	0	0	0	0	0	0	0	0	0	0	0	0	2	0	0	0	0	0	0	0
330000000	1	0	0	0	1	0	0	0	0	0	0	0	0	1	1	0	0	0	0	0	0	1	0	0	0	0	0	0	0	0	0	0	0	0	0	0	0	0	0	0	1	0	0	0	0	0	0	0	0
330250000	0	0	0	0	0	0	0	2	0	0	0	0	0	0	0	0	0	0	0	0	0	0	0	0	0	0	0	0	0	0	0	0	0	0	0	0	0	0	0	0	0	0	0	0	0	0	0	0	0
330500000	0	0	0	0	0	0	0	0	0	0	0	0	0	0	0	0	0	0	0	0	0	0	0	0	0	0	0	0	1	0	0	1	1	0	0	0	0	0	0	0	0	0	0	0	0	0	0	0	0
330750000	1	0	0	2	0	0	0	0	0	0	0	0	0	0	0	0	0	0	0	0	1	0	0	0	0	0	0	0	0	0	0	0	1	0	0	0	0	0	0	0	0	0	0	0	0	0	0	0	0
331000000	1	1	0	0	0	0	0	0	0	0	0	0	0	0	1	0	0	0	0	0	0	2	0	0	0	2	0	0	0	1	0	1	0	0	0	0	0	0	0	1	0	0	0	0	0	0	0	0	0
331250000	0	0	0	0	0	0	0	0	0	0	0	1	0	0	0	1	1	0	0	0	0	0	0	0	0	0	1	0	0	0	0	0	0	0	0	0	0	0	0	0	0	0	0	0	0	0	0	0	1
331500000	2	0	0	0	0	0	0	0	0	0	0	0	0	0	0	0	0	1	0	0	0	0	0	1	0	0	0	0	0	0	0	0	0	0	0	1	1	0	0	0	0	0	0	0	0	0	0	0	0
331750000	0	0	0	0	0	0	0	0	0	1	0	0	0	1	0	0	1	0	0	0	0	0	0	0	0	0	0	0	0	0	0	0	0	0	1	0	0	0	0	0	0	0	0	0	0	0	0	0	0
332000000	2	0	0	0	0	0	0	0	0	0	0	1	0	0	0	0	0	0	0	1	0	0	0	0	0	0	0	0	0	0	0	0	0	0	0	0	0	0	0	0	0	0	0	1	0	0	0	0	0
332250000	0	0	0	0	0	0	0	0	0	0	0	0	0	0	0	0	1	0	0	0	1	0	0	0	0	0	0	0	1	0	0	0	0	0	0	0	0	0	0	1	0	0	0	0	0	0	0	0	0
332500000	2	0	1	0	0	0	0	0	0	1	0	0	0	1	0	0	0	1	0	0	1	0	0	0	0	0	0	0	0	0	0	0	0	0	0	0	0	0	0	0	0	0	0	0	0	3	0	1	0
332750000	1	0	0	0	0	0	0	0	0	0	0	0	0	0	0	0	0	0	0	0	0	0	1	1	0	0	0	0	0	0	0	1	0	0	0	0	0	0	0	0	0	1	0	0	0	0	0	0	0
333000000	0	1	0	0	0	0	0	0	0	0	0	0	0	0	0	0	0	0	0	0	0	0	0	0	0	0	0	0	0	0	0	0	0	0	0	0	0	0	0	0	0	0	0	0	0	0	0	0	0
333250000	1	0	0	0	0	1	0	0	0	0	1	0	0	0	0	0	1	0	0	0	0	0	0	0	0	0	0	0	0	0	0	0	0	1	0	0	0	0	0	0	0	0	0	0	0	0	0	0	0
333500000	0	0	0	0	0	0	0	0	0	0	0	1	0	0	0	0	1	0	0	0	0	0	0	0	0	0	0	0	0	0	0	0	0	0	0	0	1	0	0	0	0	0	0	0	0	0	0	0	1
333750000	3	0	0	0	0	0	0	0	0	0	1	0	0	0	0	0	0	0	0	0	1	0	0	0	0	0	0	0	0	0	0	0	0	1	0	0	0	0	0	0	0	0	0	1	0	0	0	0	0
334000000	0	0	0	0	0	0	0	1	0	0	0	0	0	0	0	0	0	0	0	0	0	0	0	0	2	0	0	0	0	0	0	0	0	1	0	0	0	0	0	0	0	0	1	0	0	0	0	0	0
334250000	1	0	0	0	0	0	0	1	0	0	0	0	0	0	0	0	0	0	0	0	0	0	0	1	0	1	0	0	0	0	0	0	0	0	0	0	0	0	0	0	0	0	0	0	0	0	0	0	0
334500000	2	1	0	0	0	0	0	0	0	0	0	0	0	0	0	0	0	0	0	0	0	0	0	0	0	0	0	0	0	0	0	0	0	0	0	0	0	0	0	0	0	0	0	0	1	0	0	0	0
334750000	2	0	0	0	0	1	1	0	0	0	0	0	0	0	0	0	0	0	0	0	0	0	1	0	0	0	0	0	0	0	1	0	0	0	0	0	0	0	4	0	0	0	0	0	0	0	0	0	0
335000000	0	0	0	0	0	0	0	1	0	0	0	0	0	0	0	0	0	0	0	0	0	3	0	0	0	0	0	0	0	0	0	0	0	0	0	1	0	0	0	0	0	0	0	1	0	0	0	0	0
335250000	0	0	0	0	2	1	1	0	0	0	0	0	0	0	0	0	0	0	0	0	0	0	0	0	0	0	0	0	0	0	0	0	0	0	0	0	0	1	0	0	0	0	0	1	0	0	0	0	0
335500000	1	0	0	0	0	0	0	0	0	0	1	0	0	0	0	0	0	0	0	0	0	0	0	0	0	0	0	0	0	0	0	0	0	0	0	0	0	0	0	1	0	0	0	0	0	0	0	0	0
335750000	1	0	0	0	0	0	0	0	0	0	0	0	0	0	0	0	0	0	0	0	0	0	0	0	2	0	0	0	0	0	0	0	0	0	0	0	0	0	0	0	0	0	0	0	0	0	1	0	0
336000000	1	1	0	0	0	0	0	0	0	0	0	0	0	0	0	0	0	0	1	0	0	0	1	0	0	0	0	0	0	0	0	0	1	0	0	0	0	0	0	0	0	0	0	0	0	0	0	0	0
336250000	0	0	0	1	0	0	0	0	0	0	0	0	0	0	0	0	0	0	0	0	0	0	0	0	0	0	0	0	0	1	0	0	0	1	0	0	0	0	0	1	0	0	0	0	0	0	0	0	1
336500000	1	0	0	0	0	0	0	1	1	0	0	0	0	0	0	0	0	0	0	0	0	0	0	0	0	0	1	0	0	0	1	0	0	0	1	0	0	0	0	0	0	0	0	0	0	0	0	0	0
336750000	0	0	0	0	0	1	0	0	0	0	1	0	0	1	0	0	0	0	0	0	0	0	0	0	0	0	0	0	0	0	0	0	1	0	0	0	0	0	0	0	0	0	0	0	0	0	0	0	0
337000000	2	0	3	0	0	0	0	0	0	0	0	0	1	0	1	0	0	0	0	0	0	0	1	1	0	1	1	0	0	0	0	0	0	0	0	0	0	0	0	0	1	0	1	0	0	0	0	0	0
337250000	0	0	0	0	0	0	1	0	1	0	0	0	0	0	0	0	0	0	0	0	0	0	0	0	0	1	0	0	0	0	0	0	0	0	0	1	0	0	0	0	0	0	0	1	0	0	0	0	0
337500000	0	1	0	0	0	1	0	0	0	0	0	0	0	0	0	0	0	0	0	0	1	0	0	0	0	0	0	0	0	0	0	0	0	0	0	0	0	0	0	0	0	0	0	0	0	0	0	0	0
337750000	0	2	0	0	0	0	0	0	0	0	0	1	0	0	0	0	0	0	0	0	0	1	0	0	0	0	1	0	0	0	0	0	1	0	0	0	0	0	0	0	0	0	0	0	0	1	0	0	1
338000000	0	1	1	0	1	0	0	0	0	0	0	0	0	0	0	0	0	0	0	0	0	0	0	1	0	0	1	0	0	0	0	0	0	0	0	0	1	0	0	0	0	0	0	0	0	0	0	0	0
338250000	0	0	0	0	0	0	0	1	0	0	0	0	1	0	0	0	0	0	0	0	0	0	0	0	0	0	0	0	0	0	1	0	0	0	0	0	0	0	0	0	0	0	0	0	1	0	0	0	0
338500000	2	0	0	0	0	0	0	1	0	0	0	0	1	0	0	0	0	0	0	0	0	0	0	0	0	0	0	0	0	0	0	0	0	0	0	0	0	0	0	0	0	0	0	0	0	0	0	0	0
338750000	0	0	0	0	1	0	1	0	0	0	0	0	0	0	1	0	0	0	0	0	0	0	0	0	0	0	0	0	0	0	0	0	0	0	0	1	1	0	0	0	0	0	0	0	0	0	0	0	0
339000000	3	0	0	0	0	0	0	0	0	0	0	0	0	0	0	1	0	0	1	0	0	0	1	0	0	0	0	1	0	0	0	0	1	1	0	0	0	0	0	0	1	0	0	0	0	0	0	0	0
339250000	0	0	0	0	0	0	0	0	0	0	0	0	0	0	0	0	0	0	0	0	0	0	0	0	0	0	0	2	0	0	0	0	1	0	0	1	3	0	0	0	1	0	0	0	0	0	0	0	0
339500000	1	1	0	1	1	0	0	0	0	0	0	0	0	0	0	0	0	0	0	0	0	0	0	0	1	0	0	0	1	0	0	0	0	0	0	0	0	1	0	0	0	0	0	0	0	0	0	0	0
339750000	0	0	0	0	0	0	0	0	0	2	0	0	0	0	0	0	1	0	0	0	0	0	0	0	0	0	0	0	0	0	0	0	0	0	0	1	0	0	0	0	0	1	0	0	0	1	0	0	0
340000000	0	1	1	2	0	0	0	0	0	0	0	0	0	0	0	0	0	1	0	0	0	0	0	1	0	0	1	0	0	0	0	0	0	0	0	0	0	0	0	1	0	0	0	0	0	0	0	0	0
340250000	1	2	0	1	0	1	0	0	0	0	0	0	0	0	1	0	0	0	0	0	0	0	0	0	1	0	0	0	0	0	1	0	0	0	0	0	0	0	1	0	2	0	0	0	0	0	0	1	0
340500000	0	0	0	0	0	0	0	0	0	0	0	0	1	0	0	0	0	0	0	0	0	0	0	0	0	0	0	0	1	1	0	0	0	0	0	0	0	0	0	0	0	0	0	0	0	0	0	0	0
340750000	0	1	0	0	0	1	0	0	0	0	1	1	0	0	0	0	0	0	0	0	0	0	0	0	0	0	1	0	0	0	0	0	2	0	0	0	1	0	0	0	0	1	0	0	0	0	0	0	0
341000000	1	0	0	0	1	0	0	0	0	0	0	0	0	0	0	0	0	0	0	0	1	0	0	0	0	1	0	0	0	0	0	0	0	0	0	0	0	0	0	2	0	0	0	0	0	0	0	0	0
341250000	3	0	0	0	0	0	1	0	0	0	0	0	0	0	0	0	1	0	0	0	0	0	0	0	0	0	0	0	0	0	0	0	0	0	0	0	0	0	1	0	0	1	0	1	0	0	0	0	0
341500000	0	0	0	0	0	0	0	0	0	0	0	0	0	0	0	0	0	0	0	0	0	0	0	0	0	0	0	0	0	0	0	0	0	0	0	0	0	0	0	0	2	0	0	0	0	0	0	1	0
341750000	0	0	0	0	1	2	0	0	0	0	0	0	1	0	0	0	1	0	0	0	0	0	2	1	1	0	0	0	0	0	0	0	0	0	0	2	0	0	0	0	0	0	0	0	0	1	0	0	0
342000000	0	0	0	1	0	1	0	0	0	0	0	0	1	0	0	0	0	0	0	0	0	0	0	0	0	0	0	0	0	0	0	0	1	0	0	0	0	0	1	0	0	0	0	0	0	0	0	0	1
342250000	0	0	0	0	0	0	0	1	0	0	0	0	0	0	0	0	0	0	0	0	0	0	0	0	0	0	0	0	0	0	0	0	0	0	0	0	0	0	0	0	0	0	0	0	0	0	0	0	0
342500000	0	0	0	0	0	0	0	0	0	0	0	0	0	0	0	0	0	0	0	0	0	0	0	0	0	0	0	0	1	0	1	0	0	0	0	0	0	0	0	0	0	0	0	0	0	0	0	0	0
342750000	2	0	0	0	0	0	0	0	0	0	0	0	0	0	0	0	0	0	0	1	1	0	0	0	0	0	0	2	0	1	0	0	0	0	0	1	0	0	0	0	0	0	0	0	0	0	0	0	1
343000000	1	0	0	0	0	0	1	0	0	0	0	0	0	0	1	0	0	0	0	0	0	1	0	0	0	0	0	0	1	0	0	0	0	0	0	0	2	0	0	0	0	0	0	0	0	0	0	0	0
343250000	0	0	0	0	0	0	0	0	0	0	0	2	0	0	0	0	1	0	0	0	0	0	0	0	1	0	0	0	0	0	0	0	1	0	0	0	0	0	0	0	0	0	0	0	0	0	0	1	0
343500000	1	0	0	0	0	0	1	0	0	0	0	0	0	1	0	0	1	0	0	0	0	0	0	0	0	0	0	0	0	0	0	0	0	0	0	0	0	0	0	0	0	0	0	0	0	0	0	0	0
343750000	2	2	1	0	0	0	1	0	0	0	0	0	0	0	0	0	0	0	0	0	0	0	0	0	0	1	0	0	0	1	0	0	0	0	0	0	0	0	0	0	0	0	0	0	0	0	0	0	0
344000000	2	0	0	0	0	0	0	0	0	0	0	0	0	1	0	1	0	0	0	0	0	0	1	0	0	0	0	0	0	0	0	0	0	0	0	0	0	0	1	0	0	0	0	0	1	0	0	0	1
344250000	0	1	0	0	0	0	0	0	0	0	1	0	0	1	0	0	0	0	0	0	0	0	0	0	0	0	0	0	0	0	0	0	0	0	0	0	1	0	0	1	0	0	1	1	0	0	0	0	0
344500000	0	0	1	0	0	0	0	1	0	0	0	0	1	0	0	0	0	0	0	0	0	0	0	0	0	0	0	0	0	0	0	0	0	1	0	0	0	0	0	0	0	0	2	0	0	0	0	0	0
344750000	2	0	0	0	0	0	0	0	1	0	0	0	1	0	0	0	0	0	0	0	0	0	0	0	0	0	0	0	0	0	0	2	0	0	1	0	1	0	0	0	0	0	0	1	0	0	0	0	0
345000000	0	0	1	0	1	0	0	1	0	0	0	0	1	1	0	1	0	0	0	0	0	0	0	0	0	0	0	0	0	0	0	0	0	0	0	0	0	0	0	0	0	0	0	0	0	0	1	0	0
345250000	0	0	0	0	1	0	0	0	0	0	0	0	0	0	0	0	0	0	0	1	0	0	0	0	0	0	0	0	0	0	0	0	0	0	0	0	1	0	0	0	1	0	0	0	0	0	0	0	0
345500000	0	0	0	1	0	0	0	0	0	0	0	0	0	0	0	0	0	0	0	0	0	1	0	0	0	0	0	0	0	0	0	0	0	0	0	0	0	0	0	1	0	0	1	0	0	0	0	0	0
345750000	0	0	0	0	0	0	0	0	0	0	0	0	0	0	1	0	0	0	0	0	0	0	0	0	0	0	0	0	0	1	0	0	0	0	0	0	0	0	0	0	0	0	0	0	0	0	0	0	0
346000000	1	0	0	0	0	1	1	0	0	0	0	0	0	0	0	0	0	0	0	0	1	0	0	0	0	0	0	0	0	0	0	0	0	0	0	0	0	0	0	0	0	0	0	0	0	0	0	0	1
346250000	0	0	0	0	0	0	0	1	1	0	0	0	0	0	0	0	0	0	0	0	0	0	0	1	0	0	0	0	0	0	0	0	0	0	0	0	0	0	0	0	0	0	0	0	0	0	0	0	0
346500000	0	0	1	0	1	0	0	0	0	0	1	0	0	0	0	0	0	0	0	0	0	0	0	0	0	0	0	0	0	0	0	0	0	0	0	0	0	0	0	0	0	0	0	0	0	1	0	0	0
346750000	0	3	0	0	0	0	0	0	0	0	0	0	0	0	0	0	0	0	1	0	0	0	0	0	0	0	0	0	0	0	0	0	0	0	0	0	0	0	0	0	0	0	0	0	0	0	0	0	0
347000000	1	0	0	1	0	0	0	0	0	0	0	0	0	0	0	0	0	0	0	0	0	0	0	1	0	0	0	1	0	0	0	1	0	0	0	0	0	0	0	0	0	0	0	0	0	0	0	0	0
347250000	0	0	0	1	0	0	0	1	0	0	0	0	0	0	0	0	0	0	0	0	0	0	1	0	0	0	0	0	0	0	0	0	0	0	0	0	0	0	0	0	1	0	0	0	0	0	0	0	1
347500000	2	0	0	0	0	0	0	0	0	0	0	1	0	0	1	1	0	0	0	0	0	0	0	0	0	0	0	0	0	0	0	0	0	0	0	0	0	0	0	0	0	0	0	0	0	0	0	0	0
347750000	1	0	0	0	0	0	1	0	0	1	0	0	1	0	0	0	0	0	0	0	0	0	0	0	1	0	0	0	0	0	0	1	0	0	0	1	0	0	1	0	0	1	0	0	0	0	0	0	0
348000000	0	1	0	0	0	0	0	1	0	0	0	0	0	0	0	0	0	0	0	0	0	0	0	0	0	0	1	0	1	0	0	1	0	0	0	0	0	0	0	0	0	0	0	0	1	0	0	0	0
348250000	0	0	0	0	0	0	1	0	0	0	0	0	0	0	0	0	0	0	0	0	0	0	0	0	0	0	0	0	0	0	0	0	0	0	0	1	0	0	0	0	1	0	0	0	0	0	0	0	0
348500000	0	0	0	0	1	0	0	0	0	1	0	0	0	0	0	0	0	0	0	0	0	0	0	0	0	0	0	0	1	0	0	0	0	1	0	0	0	0	0	0	0	0	1	1	0	0	0	0	0
348750000	1	0	0	0	0	0	0	1	0	0	0	1	0	0	0	0	0	0	0	0	0	0	1	0	0	0	0	0	0	0	0	0	0	0	1	0	0	0	0	0	0	0	0	0	0	0	0	0	0
349000000	1	0	0	1	2	0	0	0	0	0	0	0	0	0	0	1	0	0	0	0	0	0	0	0	0	0	0	0	0	0	0	0	0	1	0	0	0	0	0	0	0	0	0	1	0	0	0	0	0
349250000	0	1	0	0	0	1	0	0	0	1	0	0	0	0	0	0	0	0	1	0	0	0	0	1	0	0	0	0	0	0	0	0	0	0	0	0	0	0	0	0	0	0	0	0	0	0	0	0	0
349500000	1	1	0	1	0	0	0	0	0	0	0	0	0	0	1	0	0	0	0	0	0	0	0	0	0	0	0	0	0	0	0	0	0	0	0	0	0	0	0	0	0	0	0	0	1	0	0	0	0
349750000	2	0	0	0	0	0	2	0	0	0	0	0	0	0	2	1	0	0	0	0	1	0	0	0	0	0	0	0	0	1	0	0	0	0	1	1	0	0	0	0	0	0	0	0	0	0	0	0	0
350000000	1	2	0	0	0	1	0	0	0	0	0	0	0	0	0	0	0	1	0	0	0	0	0	0	0	0	0	0	0	0	0	0	0	0	0	1	0	0	0	0	0	0	1	0	0	1	0	1	1
350250000	2	1	0	0	0	0	0	0	0	0	0	0	0	0	0	0	1	0	0	0	0	0	0	0	0	0	0	0	0	0	0	0	0	0	0	0	0	0	0	0	0	0	0	0	0	0	0	0	0
350500000	0	1	0	0	0	0	0	0	0	0	0	0	0	0	0	0	0	0	0	2	0	0	0	0	0	0	0	0	0	0	0	0	0	0	0	0	0	0	0	0	0	0	0	0	0	0	0	0	0
350750000	1	0	0	1	0	0	0	1	0	0	0	0	0	0	0	0	1	0	0	0	0	0	0	0	0	0	0	0	0	0	0	0	0	0	0	0	0	0	0	0	0	0	0	0	0	0	0	0	0
351000000	0	0	0	0	0	0	0	0	0	1	0	0	0	0	0	0	0	0	0	1	0	0	0	0	1	0	0	0	0	0	0	0	0	0	0	0	0	0	0	0	0	2	0	1	1	0	0	0	0
351250000	2	0	0	0	1	0	0	0	0	0	0	1	0	0	1	0	2	0	0	3	0	0	0	0	0	0	0	0	0	0	0	0	0	0	0	1	0	0	0	0	0	0	0	0	0	0	0	0	0
351500000	2	0	0	0	0	0	0	0	0	0	0	0	0	0	0	0	0	0	0	0	0	0	0	0	0	0	0	0	0	0	0	0	0	0	0	0	0	0	0	0	0	0	0	0	0	0	0	0	1
351750000	1	0	1	0	1	0	0	0	0	0	0	0	1	1	0	0	1	0	0	0	0	0	0	1	0	0	0	0	0	0	0	0	0	0	0	0	0	0	0	0	0	0	0	0	0	0	0	0	0
352000000	2	0	0	0	0	0	0	0	0	0	0	0	0	0	0	0	0	0	0	0	0	0	0	2	0	0	0	0	0	1	0	0	0	0	0	0	0	0	0	0	0	0	0	0	0	0	0	0	0
352250000	2	0	1	0	0	0	0	0	1	0	0	0	0	0	0	0	0	0	0	0	1	0	0	0	0	0	0	0	1	0	0	0	0	0	0	0	0	0	0	0	0	0	0	0	0	0	0	0	0
352500000	1	1	0	0	0	0	0	0	0	0	0	0	0	0	0	0	0	0	0	0	0	0	0	0	0	0	0	2	0	0	0	0	0	0	1	0	0	0	0	0	0	2	0	0	0	0	0	0	0
352750000	1	0	0	0	0	0	0	0	0	0	0	0	0	0	0	2	0	0	0	0	0	0	0	0	0	0	0	0	0	0	0	0	0	0	0	1	0	0	0	0	0	0	0	0	0	0	0	0	0
353000000	1	0	0	0	0	1	0	0	0	0	0	0	0	1	0	0	0	0	0	0	0	0	0	0	0	0	0	0	0	0	0	0	0	0	0	0	0	0	0	0	0	0	1	0	0	0	0	0	0
353250000	0	0	0	0	0	0	0	0	0	1	0	0	0	0	1	0	0	0	0	0	0	0	0	1	0	0	0	0	0	0	0	0	0	0	0	0	0	0	0	0	0	0	0	0	0	0	0	0	0
353500000	0	0	0	0	0	0	0	0	0	0	0	0	0	1	0	0	0	0	0	0	0	3	0	0	0	0	0	0	0	0	0	0	0	0	0	0	0	1	0	0	0	0	0	0	0	1	0	0	1
353750000	0	1	0	0	0	0	0	0	1	0	1	0	0	0	0	0	0	0	0	0	0	0	0	0	0	0	0	0	0	0	0	0	0	0	0	0	2	0	0	0	0	0	0	0	0	0	0	0	0
354000000	0	1	0	0	0	0	0	0	0	0	0	0	0	0	0	0	0	1	0	0	0	0	0	0	0	0	0	0	0	0	0	0	0	0	0	1	0	0	0	0	0	1	1	0	0	0	0	0	0
354250000	0	0	0	1	0	0	0	0	0	0	0	0	0	0	0	0	0	0	0	0	0	0	0	0	0	0	0	0	0	0	0	0	0	0	0	0	0	0	0	0	0	0	0	0	0	0	0	0	0
354500000	2	0	0	0	1	0	0	0	0	0	0	0	0	0	1	0	0	0	0	0	0	0	0	0	0	0	0	0	0	0	0	0	0	0	0	0	0	0	0	0	0	0	0	0	0	0	0	0	0
354750000	0	0	0	0	0	0	0	0	0	0	0	0	1	0	0	0	0	0	1	2	0	0	0	0	0	2	0	0	0	0	0	0	0	0	0	0	0	0	0	0	0	0	0	0	0	1	0	0	0
355000000	0	0	1	0	0	0	0	0	0	0	0	0	0	0	0	0	0	0	0	0	0	0	0	0	0	0	0	0	0	0	0	0	0	0	0	0	0	0	0	0	0	0	0	0	0	0	0	0	0
355250000	0	0	0	0	0	0	0	0	0	0	0	2	1	0	0	0	0	0	0	0	0	0	0	0	0	1	0	0	0	0	0	0	0	0	0	1	0	0	0	0	0	0	0	0	0	0	0	0	1
355500000	0	1	0	0	0	0	0	1	0	0	0	0	0	1	0	0	0	0	0	0	0	0	0	0	0	0	0	0	0	0	0	0	0	0	0	0	0	0	0	0	0	0	0	0	0	0	0	0	0
355750000	2	0	0	1	0	0	0	2	0	0	0	0	0	1	0	0	0	0	0	0	0	0	0	0	0	0	0	0	0	0	0	0	0	1	0	0	0	0	0	0	0	0	0	0	0	0	0	0	1
356000000	0	0	0	0	0	0	0	0	0	0	0	0	0	0	1	0	0	0	1	0	0	0	1	0	0	1	0	0	0	0	0	0	0	0	0	0	0	0	0	0	0	0	0	0	0	0	0	0	0
356250000	0	0	0	0	0	0	0	0	0	0	0	0	0	0	0	0	0	0	0	0	0	0	0	0	0	0	1	0	0	0	0	0	0	0	0	1	1	0	0	0	0	1	0	0	0	0	0	0	0
356500000	0	0	0	0	0	0	0	0	0	0	0	0	0	0	0	0	0	0	0	0	1	0	0	0	0	1	0	0	0	0	0	0	0	0	0	0	0	0	0	0	0	0	0	0	0	0	0	0	1
356750000	1	0	0	0	0	0	0	0	0	0	0	0	0	0	0	0	0	0	0	0	0	0	0	0	0	0	0	0	0	1	0	0	0	0	0	0	0	0	0	0	0	0	0	0	0	0	0	0	0
357000000	0	1	0	0	0	0	0	0	0	0	1	0	0	0	0	0	0	0	0	0	0	0	0	0	1	0	0	1	0	0	0	0	0	0	0	0	0	0	1	0	0	0	0	0	1	0	1	0	0
357250000	2	0	0	2	0	0	0	0	0	0	0	0	0	0	1	0	0	0	0	0	0	0	0	0	0	0	0	0	0	0	0	0	0	0	0	0	0	0	0	0	0	0	0	0	0	0	0	0	0
357500000	0	1	0	0	0	0	0	0	0	0	0	0	0	0	0	0	0	0	0	0	0	0	0	0	0	0	0	1	0	0	0	0	0	0	0	1	0	0	0	0	0	0	0	0	0	0	1	0	0
357750000	0	0	0	0	0	0	0	0	2	0	0	0	0	0	0	0	0	0	0	0	0	0	0	0	0	0	0	0	0	0	0	1	0	0	0	0	0	0	0	0	0	0	0	0	0	1	0	0	0
358000000	1	0	0	0	0	0	0	0	0	0	0	0	0	0	0	0	0	0	0	0	0	0	0	0	0	0	0	0	0	0	0	0	0	0	0	0	0	0	0	0	0	0	0	0	1	0	0	0	0
358250000	2	0	0	1	1	0	0	0	0	1	0	0	0	0	1	0	0	1	0	0	0	1	0	0	0	0	0	0	0	0	0	0	0	0	0	0	0	0	0	0	0	0	0	0	0	0	0	0	1
358500000	1	0	0	0	0	0	0	1	0	0	0	0	0	0	0	0	0	0	0	0	0	0	0	1	0	0	0	0	0	0	0	0	2	0	0	0	0	0	0	0	0	0	0	0	0	0	0	0	1
358750000	1	0	0	0	0	0	0	0	0	1	0	0	0	0	1	1	0	0	0	0	0	0	0	0	0	0	0	0	0	0	0	1	0	1	0	0	0	0	0	0	0	0	0	0	0	0	0	0	0
359000000	0	1	0	0	0	0	0	0	0	0	0	0	0	0	0	0	0	0	1	0	0	0	0	0	0	0	0	0	0	0	0	0	0	0	0	0	0	0	0	0	0	0	1	0	0	0	0	0	0
359250000	0	0	0	1	0	0	0	0	0	0	0	1	0	0	0	0	0	0	0	0	0	0	0	0	0	0	0	0	0	1	0	0	0	2	0	0	1	0	0	0	0	1	0	0	0	0	0	0	0
359500000	1	0	0	0	0	0	0	0	0	0	0	0	0	0	0	0	0	0	0	0	0	0	0	0	0	0	0	0	0	0	0	0	0	1	0	0	0	0	0	0	0	0	0	0	0	0	0	0	0
359750000	1	0	0	1	0	0	1	0	1	0	0	0	0	0	0	0	0	0	0	0	0	0	0	0	0	1	0	0	0	0	0	0	0	0	0	0	0	0	0	0	0	0	0	0	0	0	0	0	0
360000000	1	0	1	0	0	0	0	0	0	0	1	0	0	0	0	0	0	0	0	0	0	0	0	0	0	0	0	0	0	0	0	0	0	0	0	0	0	0	0	0	0	0	0	0	0	0	0	0	0
360250000	2	0	0	0	0	0	0	0	0	1	0	0	0	0	0	0	0	0	0	0	0	0	0	0	0	1	0	0	0	0	0	0	0	0	0	0	0	0	0	0	0	0	0	0	0	0	0	1	1
360500000	0	0	0	0	0	0	0	0	0	0	0	0	0	1	0	0	0	0	1	0	0	0	0	0	0	1	0	1	0	0	0	0	0	0	0	1	0	0	0	0	0	0	0	0	0	0	0	0	0
360750000	1	1	0	0	0	0	0	0	0	0	0	0	0	0	0	0	0	0	0	0	0	0	0	0	0	1	1	0	0	0	0	1	0	0	0	0	0	1	0	0	0	0	0	0	0	0	0	0	0
361000000	2	0	0	0	0	0	0	0	0	1	0	1	0	0	0	0	0	0	0	0	0	0	0	0	0	0	0	0	0	0	0	0	0	0	0	0	0	0	0	0	0	0	0	0	0	0	0	0	0
361250000	1	0	0	0	0	0	0	0	0	0	0	0	0	0	0	0	0	0	0	0	0	0	0	0	0	0	0	0	0	0	0	0	0	0	0	0	0	0	0	0	0	0	0	0	1	0	1	0	0
361500000	0	0	0	0	0	0	0	0	0	0	0	0	0	0	0	1	1	0	0	1	0	0	0	0	0	0	2	0	0	0	0	0	0	0	0	0	0	0	0	0	0	0	1	0	0	0	0	0	0
361750000	3	2	0	0	0	0	0	0	0	0	0	0	0	0	0	0	0	0	0	0	0	0	0	0	0	0	0	0	0	0	0	0	0	0	0	0	0	0	0	0	0	0	0	0	0	0	0	0	0
362000000	0	1	0	0	0	1	0	0	0	0	0	0	0	0	0	0	1	0	1	0	0	1	0	0	0	0	0	0	0	0	0	0	0	0	0	0	1	0	0	1	0	0	0	0	0	0	0	0	0
362250000	1	0	0	0	0	0	0	0	1	0	0	0	0	0	0	0	0	0	0	0	0	0	0	1	0	0	0	0	0	0	0	0	0	0	0	0	0	0	0	0	0	0	0	0	0	0	0	0	0
362500000	2	0	0	0	0	0	0	0	0	0	0	0	0	1	0	0	0	0	0	0	0	0	0	0	0	0	0	0	0	0	0	0	0	0	0	0	0	0	0	0	0	0	0	0	0	0	0	0	0
362750000	0	0	0	0	0	1	0	0	0	0	0	0	0	0	1	0	0	0	0	0	0	0	0	0	0	0	0	0	0	0	0	0	0	0	0	0	0	1	1	0	0	1	0	0	0	0	0	0	0
363000000	1	1	0	0	0	0	0	0	0	0	0	0	0	1	0	0	0	0	1	0	0	0	0	0	0	0	0	1	0	0	0	0	0	0	0	0	0	0	0	0	0	0	0	0	0	0	0	0	1
363250000	2	0	0	0	0	0	0	0	0	0	0	0	0	0	0	0	0	0	0	0	0	0	0	0	1	0	0	0	0	0	3	0	0	0	0	0	0	0	0	0	0	0	0	0	0	0	0	0	1
363500000	0	0	0	0	0	0	0	0	0	0	0	1	0	0	0	0	0	0	0	0	0	1	0	0	0	0	0	0	0	0	0	0	0	0	0	0	0	0	0	0	0	0	0	0	0	0	0	0	0
363750000	0	0	1	0	0	0	0	0	0	1	0	0	0	0	0	0	0	0	0	0	0	0	1	0	0	0	0	0	0	0	2	0	0	0	0	0	0	0	0	2	0	1	0	0	0	0	0	0	0
364000000	2	0	0	0	0	0	0	0	0	0	0	0	0	0	0	0	0	1	0	0	0	0	0	0	0	0	0	0	0	0	0	0	0	1	0	0	0	0	0	0	0	0	0	0	0	0	0	0	0
364250000	0	0	1	0	0	0	1	0	0	0	0	1	0	0	0	0	0	0	0	0	0	0	0	0	0	0	0	0	0	0	1	0	0	0	0	0	0	0	0	0	0	0	0	0	1	0	0	0	0
364500000	1	0	0	0	0	0	0	0	0	0	0	0	0	0	0	0	0	0	0	0	0	1	0	0	0	0	0	0	0	0	0	1	0	0	0	0	0	0	0	0	0	0	0	0	0	1	0	0	0
364750000	2	0	0	1	0	0	0	0	0	0	0	0	0	0	0	0	0	0	0	0	0	0	0	1	0	0	0	0	0	0	0	0	0	0	0	0	0	0	0	0	0	0	0	1	0	0	0	0	0
365000000	1	0	0	0	0	0	0	0	0	0	0	0	0	0	1	0	0	0	0	0	0	0	0	0	0	1	0	0	0	0	0	0	0	0	0	0	0	0	1	0	0	0	0	0	0	0	2	0	0
365250000	0	0	0	0	0	0	0	0	0	0	0	0	0	0	0	0	1	1	1	0	1	0	0	0	0	0	0	0	0	0	0	1	0	0	0	0	0	0	0	0	0	0	0	0	0	0	0	0	0
365500000	0	0	0	0	0	0	0	0	0	0	0	0	0	0	0	0	0	0	0	0	0	0	0	0	0	0	0	0	0	0	0	0	0	0	0	0	0	0	0	0	0	0	0	0	0	0	0	0	0
365750000	2	0	0	0	0	0	0	0	0	0	0	1	0	0	0	0	0	0	0	0	3	0	0	0	0	0	0	0	0	0	0	0	0	0	0	0	0	0	0	0	0	0	0	0	0	0	0	0	1
366000000	1	0	0	0	0	0	0	0	0	0	0	0	0	0	0	0	0	0	0	0	0	0	0	0	0	0	1	0	0	0	0	0	1	0	0	0	0	0	0	0	0	0	0	0	0	0	0	0	0
366250000	0	0	0	0	0	3	1	0	0	1	0	0	0	0	0	0	0	0	0	0	0	0	0	0	0	0	0	0	0	0	0	0	0	1	0	0	0	1	0	0	0	0	0	0	0	0	0	0	0
366500000	1	0	0	0	0	1	0	0	0	0	0	1	0	1	0	0	0	0	0	0	0	0	1	0	0	0	0	0	0	0	0	0	1	0	0	0	0	0	0	0	0	0	0	0	1	0	0	0	0
366750000	0	0	0	0	0	0	0	0	0	0	0	0	0	0	1	0	0	0	0	0	0	0	1	0	0	0	0	0	0	0	0	0	0	1	0	0	0	0	0	0	0	0	0	1	0	0	2	0	0
367000000	1	0	0	0	0	0	0	0	0	0	0	0	0	0	0	0	1	0	0	0	0	0	1	0	0	0	0	0	0	0	0	0	2	0	0	0	0	0	0	0	0	0	0	0	0	0	0	0	0
367250000	0	0	0	0	0	0	0	0	0	0	0	0	0	0	0	0	0	0	0	0	0	0	2	0	1	0	0	1	0	0	0	0	0	0	0	0	1	0	0	0	1	0	0	0	0	1	0	0	0
367500000	0	0	0	0	0	0	0	0	0	1	0	0	0	0	0	0	0	0	0	0	0	2	0	0	0	0	0	0	0	0	0	0	0	0	0	0	0	0	0	0	0	0	1	0	1	0	0	0	0
367750000	1	0	0	0	0	0	0	0	0	0	0	0	0	0	0	1	0	1	0	0	0	1	0	0	0	0	0	0	0	0	0	0	0	0	0	0	0	0	0	1	0	0	0	0	0	0	0	0	0
368000000	0	0	0	0	1	0	0	0	0	0	0	0	0	0	0	0	0	1	0	0	0	0	0	0	0	0	0	0	0	0	0	0	0	0	0	0	0	0	0	0	0	0	0	0	0	0	0	0	0
368250000	0	0	0	0	0	0	0	0	0	0	0	0	0	0	1	1	0	0	0	0	0	0	0	0	0	0	0	0	1	1	0	0	0	0	0	0	0	0	0	0	0	0	0	0	0	0	0	0	0
368500000	1	1	0	1	0	0	0	0	0	0	0	0	1	0	0	0	0	0	0	0	0	0	0	0	0	0	1	0	0	0	0	0	0	0	0	0	0	0	0	0	0	0	0	0	0	0	0	0	0
368750000	1	0	1	0	0	0	0	0	0	0	0	0	0	0	0	0	0	0	0	0	0	0	0	0	0	1	0	0	0	0	0	0	0	0	0	0	0	0	1	0	0	0	0	0	0	0	0	0	0
369000000	0	0	1	0	0	0	1	0	0	0	0	0	0	0	0	0	0	0	0	0	0	0	0	0	0	0	0	0	0	1	0	0	0	0	0	1	0	0	0	0	0	0	0	0	1	0	0	0	0
369250000	0	0	0	0	0	1	0	0	0	0	0	1	0	0	0	0	0	0	0	0	2	0	0	0	0	0	0	0	0	0	0	0	0	0	0	0	0	0	0	0	0	0	0	0	0	0	0	0	0
369500000	1	0	2	0	0	0	0	0	0	0	0	0	0	0	0	0	0	0	0	0	0	0	0	0	0	0	0	0	0	0	0	0	0	0	0	0	0	2	0	0	0	1	1	0	0	0	0	0	0
369750000	0	0	0	0	0	0	0	0	0	0	0	0	0	0	0	0	0	0	0	0	0	0	0	0	0	0	0	0	0	0	0	0	0	0	0	0	0	0	0	0	0	0	0	0	0	0	0	0	0
370000000	3	1	0	0	0	0	0	0	0	0	0	0	0	0	0	0	0	2	1	0	0	0	0	0	0	0	0	0	0	0	0	0	0	0	0	1	0	0	0	0	0	0	0	0	0	1	0	0	0
370250000	0	1	0	0	0	0	0	0	0	0	0	0	0	0	0	0	0	0	0	0	0	0	0	0	0	0	0	0	0	0	0	0	0	0	0	0	0	0	0	0	0	0	0	0	0	0	0	0	0
370500000	0	0	0	0	0	0	0	0	1	0	0	1	0	0	0	0	0	0	0	0	0	1	0	0	0	0	0	0	0	0	1	0	0	0	0	0	0	0	0	0	0	0	0	0	0	0	0	0	0
370750000	0	0	0	0	0	0	0	2	0	0	0	0	0	0	0	0	0	0	0	1	0	0	0	0	0	0	0	0	0	2	0	0	0	2	0	0	0	0	0	0	0	0	0	0	0	0	0	0	0
371000000	1	0	0	0	0	0	0	0	0	0	0	0	0	0	0	0	0	0	0	0	0	0	0	0	0	0	0	0	0	0	0	0	0	0	0	0	0	0	0	0	0	0	0	0	0	0	0	0	0
371250000	0	1	0	0	0	0	0	0	1	1	0	0	0	0	1	0	0	0	0	0	0	0	0	0	0	0	0	0	0	0	0	0	0	0	0	0	0	0	0	0	0	2	0	0	0	0	0	0	0
371500000	0	0	1	0	1	0	0	1	0	0	0	0	0	0	0	0	0	0	0	0	0	0	1	0	0	0	0	0	0	0	0	0	0	0	0	0	0	0	0	0	0	0	0	0	0	0	0	0	0
371750000	1	0	1	0	0	0	0	0	0	0	0	0	0	0	0	0	0	0	0	1	0	0	0	0	1	0	0	0	0	0	0	0	0	0	0	0	0	0	0	0	0	0	0	0	2	0	1	0	0
372000000	1	0	0	0	0	0	0	1	0	0	0	0	0	0	0	0	0	0	0	0	0	0	0	0	0	0	0	0	1	0	0	0	0	0	0	1	0	0	0	0	0	0	0	0	0	0	0	0	0
372250000	1	0	0	0	0	0	0	1	0	0	0	0	1	0	1	0	2	0	0	0	0	0	0	1	0	0	0	0	0	0	0	0	0	0	0	0	1	0	0	1	0	0	0	0	0	1	0	0	0
372500000	1	0	0	1	0	0	0	0	0	0	1	0	0	0	0	0	0	0	0	0	0	0	1	0	0	0	0	0	0	0	2	0	0	0	0	0	0	0	0	0	0	0	0	0	0	0	0	0	0
372750000	1	1	0	0	0	0	0	0	0	0	0	0	0	0	0	0	0	0	0	0	0	0	0	0	0	0	0	0	0	0	0	0	1	0	0	0	1	0	0	0	0	0	0	0	0	0	0	0	0
373000000	0	0	0	0	1	0	0	0	0	0	0	0	0	0	0	0	0	0	1	0	0	0	0	0	0	0	0	0	0	0	0	0	0	0	0	0	0	0	0	0	0	0	0	0	0	0	0	0	0
373250000	0	0	0	0	0	0	0	0	0	1	0	1	0	0	0	0	0	0	0	0	0	0	0	0	0	0	0	0	0	0	0	0	0	1	0	0	0	0	0	0	0	0	0	0	0	0	0	0	0
373500000	0	0	0	0	0	0	0	0	0	0	0	0	0	0	0	0	0	0	0	0	0	0	0	0	1	0	0	0	0	0	0	0	0	0	0	0	0	0	0	0	0	1	0	0	0	0	0	0	0
373750000	0	1	0	0	0	0	0	0	0	0	0	0	2	0	0	1	0	0	0	0	0	0	0	0	0	0	0	0	0	0	0	0	0	0	0	0	1	0	0	1	0	0	0	0	0	0	0	1	0
374000000	1	0	0	0	1	0	0	0	0	0	0	0	0	0	0	1	0	0	0	0	0	0	0	1	0	0	0	0	0	0	0	0	0	0	0	0	0	0	0	0	0	0	0	1	0	0	0	0	0
374250000	1	0	0	0	0	0	0	0	0	0	0	0	0	0	0	0	0	0	0	0	0	0	0	0	0	0	0	0	0	0	0	0	0	0	0	1	0	0	0	0	0	0	0	0	0	0	0	0	0
374500000	2	1	0	0	0	0	0	0	0	0	0	0	0	0	0	0	0	0	0	0	0	0	0	0	0	0	1	0	0	0	1	0	0	0	0	0	0	0	0	0	0	0	0	0	0	0	0	0	0
374750000	3	0	0	0	0	1	0	0	0	0	0	0	0	0	0	0	0	0	0	0	0	0	1	1	0	0	0	0	0	0	0	0	0	0	0	0	0	0	0	0	0	0	0	0	1	0	0	0	1
375000000	0	0	1	1	2	0	0	0	0	0	0	0	0	0	0	0	0	0	0	0	0	0	0	0	0	0	0	0	0	0	0	2	0	1	0	0	0	0	0	0	0	0	0	0	1	0	1	0	1
375250000	1	1	0	0	0	0	0	0	0	0	0	0	0	0	0	0	0	0	0	0	0	0	0	1	1	0	0	1	0	0	0	0	0	0	0	0	0	0	1	0	1	0	0	0	2	0	0	0	0
375500000	1	0	0	1	0	0	1	0	0	0	0	0	0	0	0	0	0	0	0	0	2	0	0	1	1	0	0	0	0	0	0	0	0	1	0	0	0	0	1	0	0	0	0	0	0	0	0	0	0
375750000	0	0	0	0	0	0	0	0	0	0	0	0	0	0	0	0	0	0	0	0	0	0	0	0	0	0	0	1	0	0	0	0	0	0	0	0	1	0	0	0	0	0	0	0	0	0	0	0	0
376000000	1	1	0	0	0	0	0	0	0	0	0	0	0	0	0	0	0	0	0	0	1	0	0	0	0	0	0	0	0	0	0	0	0	0	0	0	0	0	0	0	0	0	0	0	0	0	0	0	0
376250000	3	0	1	0	0	0	0	0	0	0	0	0	0	0	0	0	0	0	0	0	0	0	0	1	0	1	0	0	0	0	0	0	0	0	1	0	0	0	0	0	0	0	0	0	1	0	1	0	0
376500000	0	0	0	0	0	1	0	0	0	0	0	0	0	0	0	0	0	1	0	0	0	0	0	0	0	0	0	0	0	0	0	0	0	0	0	0	0	0	0	0	0	0	0	0	0	0	0	2	0
376750000	0	1	0	0	1	0	0	0	0	0	0	0	0	0	0	0	0	0	0	0	0	0	0	0	1	1	0	0	0	0	1	0	0	0	0	0	1	0	0	0	0	0	0	0	0	0	0	0	0
377000000	0	0	0	0	0	0	1	0	0	0	0	0	1	0	0	0	0	0	0	0	0	0	0	0	0	0	0	0	1	0	0	0	0	0	0	0	0	0	0	0	0	0	0	0	0	0	0	0	0
377250000	0	1	1	1	0	0	0	0	0	0	0	0	0	0	0	0	0	0	0	0	1	0	0	0	0	0	0	0	0	0	0	0	0	0	2	0	0	0	0	0	0	0	0	0	0	0	0	0	0
377500000	0	0	0	0	0	0	0	0	0	0	0	0	0	0	0	0	0	0	0	0	0	0	0	0	0	0	0	0	0	0	0	0	1	0	0	0	0	0	0	0	0	0	0	0	0	0	0	0	0
377750000	1	0	0	0	0	0	0	0	0	1	0	0	0	0	0	0	0	0	0	0	0	0	0	0	0	0	0	0	0	0	1	0	0	0	2	1	0	0	0	0	0	0	1	0	0	0	0	0	0
378000000	1	0	0	0	0	1	1	0	0	0	0	0	0	0	0	0	0	0	0	0	0	0	0	0	1	0	0	0	0	0	0	0	0	0	0	0	0	0	0	0	0	0	0	0	0	0	0	1	0
378250000	0	0	0	0	0	0	0	0	0	0	0	0	0	0	0	0	0	0	0	0	0	0	0	0	0	0	0	0	0	0	0	0	0	0	1	0	0	0	0	0	0	0	0	0	0	0	0	0	0
378500000	2	0	0	0	0	0	0	0	0	0	0	0	0	0	0	0	0	0	0	0	1	0	0	0	1	0	0	0	1	0	0	0	0	0	0	0	0	0	0	0	0	1	1	0	0	0	0	0	0
378750000	1	0	0	0	0	0	0	0	0	0	1	0	0	0	0	0	0	0	0	0	0	1	0	0	0	0	0	0	0	2	0	0	0	0	0	0	0	0	0	0	0	0	0	0	0	0	0	0	0
379000000	0	1	0	0	0	0	0	1	0	1	0	0	0	0	0	1	0	1	0	0	0	0	0	0	0	0	0	0	0	0	0	0	0	0	1	0	0	0	0	0	0	0	0	0	0	0	0	0	0
379250000	0	0	0	0	0	0	1	0	0	0	0	0	0	0	1	1	0	1	0	0	0	0	0	0	0	1	0	0	0	0	0	0	0	0	0	0	0	0	0	1	0	0	0	0	0	0	0	0	0
379500000	1	2	0	0	0	0	0	0	0	0	0	1	0	0	0	0	0	0	0	0	0	0	0	1	0	0	0	0	0	0	0	0	1	0	0	0	0	0	0	0	0	0	0	1	0	0	0	0	0
379750000	0	0	0	0	0	0	0	0	0	0	2	0	0	0	0	0	1	0	0	0	0	0	0	0	0	0	0	0	0	0	0	1	0	0	0	0	0	0	0	0	0	0	0	0	0	0	0	1	0
380000000	1	0	0	0	0	0	0	0	0	1	0	0	0	0	0	0	0	0	0	0	0	0	0	0	0	0	0	0	0	0	0	0	0	0	0	0	1	0	0	0	0	0	0	0	1	0	0	0	0
380250000	0	0	0	0	0	1	0	0	0	0	0	0	0	0	0	0	0	0	0	0	1	0	0	0	0	0	1	0	0	0	1	0	0	0	0	0	0	1	0	0	1	0	0	0	0	0	0	0	0
380500000	0	0	0	0	0	0	0	2	0	0	0	0	0	0	1	1	0	0	0	3	0	0	0	0	0	0	0	0	0	0	0	0	0	0	0	0	0	0	0	0	0	0	0	0	0	0	0	0	0
380750000	2	1	0	0	0	0	0	1	0	0	0	0	0	0	0	0	0	1	0	0	0	0	0	0	0	0	0	0	0	0	1	0	0	0	1	0	0	0	0	0	0	0	0	0	1	0	0	0	0
381000000	2	0	0	0	0	0	0	0	0	0	0	0	0	0	0	0	0	0	0	0	0	0	0	0	0	0	0	0	0	0	0	0	0	0	0	0	0	0	0	0	1	0	0	0	0	0	0	0	1
381250000	1	0	0	0	1	0	0	0	0	0	0	0	1	0	0	0	0	0	0	0	0	0	0	0	0	0	0	1	0	0	0	0	0	0	0	0	0	0	0	0	0	0	0	1	0	0	0	0	0
381500000	0	0	0	0	0	0	0	0	0	0	0	0	0	0	0	1	0	0	0	0	0	0	0	0	0	0	0	0	0	0	0	0	0	0	0	0	0	0	0	0	0	0	0	0	0	0	0	0	0
381750000	1	1	0	2	0	0	0	0	0	2	0	0	0	0	0	0	0	0	0	0	1	0	0	0	0	0	1	0	0	0	1	0	0	0	0	0	0	0	0	0	0	0	0	0	0	0	0	0	0
382000000	1	0	0	0	0	0	1	0	0	0	0	0	0	1	0	0	1	0	0	0	0	0	0	0	0	1	0	0	0	0	1	0	0	1	0	0	0	0	0	0	0	0	0	0	1	0	0	0	0
382250000	0	0	0	0	0	1	0	1	0	0	0	0	0	0	2	1	0	0	0	0	1	0	0	0	0	0	0	0	0	0	0	0	0	0	0	0	0	0	0	0	0	0	0	0	0	0	0	0	0
382500000	1	0	0	0	0	0	0	0	0	0	0	0	0	0	0	0	0	0	0	0	0	0	0	0	0	0	0	0	0	0	0	2	0	0	0	0	0	0	0	0	0	0	0	0	0	0	0	0	0
382750000	3	1	0	0	0	0	0	0	0	0	0	0	0	0	0	0	1	0	0	0	0	0	0	0	0	0	0	0	0	0	0	0	0	0	0	0	0	1	0	0	0	0	0	0	0	0	0	0	0
383000000	0	0	1	0	0	0	0	0	0	0	0	0	0	0	0	0	0	0	0	0	0	0	0	0	0	0	0	0	0	0	0	0	0	0	0	0	0	0	0	0	0	0	0	0	1	0	0	0	0
383250000	1	0	0	0	0	0	0	0	0	0	0	0	0	0	0	1	0	0	0	0	0	1	0	0	0	0	0	0	0	0	0	0	0	0	1	0	0	0	0	0	0	0	0	0	0	0	0	0	0
383500000	0	0	0	1	0	0	0	0	0	0	0	1	0	0	0	0	0	0	0	0	0	0	0	0	1	0	0	0	2	0	0	0	0	0	0	1	0	0	0	0	0	0	0	0	0	0	0	0	0
383750000	2	0	0	0	4	0	0	0	0	0	0	0	0	1	0	0	0	0	0	0	0	0	0	2	0	0	0	0	0	0	0	0	0	0	0	0	0	0	0	0	0	0	0	0	0	0	0	0	1
384000000	1	0	0	2	0	0	0	0	0	0	0	0	0	0	0	0	0	0	0	0	0	0	0	0	0	1	0	0	0	0	0	0	0	0	0	0	0	0	0	0	0	0	0	0	0	0	0	0	0
384250000	1	1	0	0	0	0	0	0	0	0	0	1	1	0	0	0	0	0	0	0	0	0	2	1	0	0	0	1	0	0	1	0	0	0	0	1	0	0	0	0	0	1	0	0	0	0	0	0	0
384500000	1	0	0	0	0	0	0	1	0	0	1	0	0	0	0	0	0	0	0	0	0	0	0	0	0	2	0	0	0	0	0	0	0	0	0	2	0	0	0	0	0	0	0	0	0	0	1	0	0
384750000	1	0	0	0	1	0	0	0	0	0	0	0	0	0	0	0	0	1	0	0	0	0	0	0	0	0	0	0	0	0	0	0	0	2	0	0	0	0	0	0	0	0	0	0	0	0	0	0	0
385000000	1	1	0	0	0	0	0	1	0	0	0	0	0	1	0	0	0	0	0	0	1	0	0	0	0	0	0	0	0	0	1	1	0	0	0	0	1	0	0	1	0	0	1	0	0	0	0	0	0
385250000	1	0	0	0	1	0	0	0	0	0	0	0	0	0	0	0	0	0	0	0	0	0	0	0	0	0	1	0	0	0	0	0	0	0	0	0	0	0	0	0	0	0	0	0	0	0	0	0	0
385500000	0	0	0	0	0	0	0	0	0	0	1	0	1	0	0	0	0	0	0	0	1	0	0	0	0	0	0	0	0	0	0	0	1	0	0	0	0	0	0	0	0	0	0	0	0	0	0	0	0
385750000	2	0	0	2	0	0	0	0	0	0	0	0	1	0	0	1	1	0	0	1	0	0	0	0	0	0	0	0	0	0	0	0	0	0	0	0	0	0	1	0	1	0	0	1	0	0	0	0	0
386000000	3	2	0	0	0	1	0	0	0	0	0	0	0	0	0	0	0	1	0	0	0	0	0	0	0	0	0	0	0	0	0	0	0	0	0	0	0	0	0	0	0	0	0	0	0	0	0	1	0
386250000	0	0	0	0	0	0	0	0	0	0	0	0	0	0	0	0	0	0	0	0	0	0	0	0	1	0	0	0	0	0	0	0	0	0	0	0	0	0	0	0	0	0	0	0	0	0	0	0	0
386500000	0	0	0	1	0	0	0	0	0	0	0	0	0	0	0	0	0	0	0	0	0	0	0	0	0	1	0	0	0	0	0	1	0	0	1	1	0	0	0	0	0	0	0	0	0	0	0	0	0
386750000	2	0	0	1	0	0	0	0	0	0	0	0	0	1	0	1	0	0	0	0	0	0	0	0	0	0	0	0	0	0	0	0	0	0	0	0	1	0	1	0	1	1	1	0	0	0	0	0	0
387000000	2	0	0	0	0	0	0	0	0	0	0	0	0	0	0	0	0	0	0	0	0	0	0	0	0	0	0	0	0	0	0	0	0	0	0	0	0	0	0	0	0	0	0	0	0	0	0	0	0
387250000	2	0	0	0	0	1	0	0	0	0	0	0	0	0	0	0	0	0	0	0	0	0	0	0	0	0	0	0	1	0	0	0	0	0	0	0	0	0	0	0	0	0	0	0	0	0	0	0	0
387500000	0	0	0	0	0	0	0	1	0	0	0	0	0	0	0	0	0	0	0	1	0	0	2	0	0	0	0	0	0	0	0	0	0	0	0	0	0	0	0	0	2	0	0	0	0	0	0	1	0
387750000	1	0	0	0	0	0	0	0	0	0	0	0	0	0	0	0	0	0	0	0	0	0	0	0	0	0	0	0	0	0	0	0	0	0	0	0	0	0	0	0	0	1	0	1	0	0	0	0	0
388000000	1	0	0	0	0	0	0	2	0	0	0	0	0	0	0	0	0	0	0	0	0	0	0	0	0	0	1	0	0	0	0	0	0	0	0	1	0	0	0	0	0	0	0	0	0	0	0	0	0
388250000	1	0	0	0	0	1	0	0	0	0	0	0	0	0	0	0	0	0	0	0	0	0	0	0	0	0	0	0	0	0	0	0	0	0	0	0	1	0	0	0	0	0	1	0	0	0	0	0	0
388500000	0	0	0	0	0	1	0	0	1	0	0	0	0	0	0	0	0	0	0	0	0	0	0	0	0	0	0	0	0	0	0	0	0	0	0	0	0	0	0	0	0	0	0	0	0	0	0	0	0
388750000	0	1	0	0	1	0	1	0	0	0	0	0	0	0	0	0	0	0	0	0	0	1	0	0	0	1	0	0	0	0	0	0	0	0	0	0	0	0	0	0	0	0	0	0	0	0	0	0	0
389000000	1	1	0	0	0	0	0	0	0	0	0	0	0	0	0	0	0	0	0	0	0	0	0	0	0	0	0	0	0	0	0	0	0	0	0	0	1	0	1	0	0	0	0	0	0	0	0	0	0
389250000	0	0	0	0	0	1	0	0	0	0	0	0	0	0	0	0	0	0	1	0	0	1	0	0	0	0	0	0	0	0	0	0	0	0	0	0	0	0	1	0	0	0	0	0	0	0	1	0	0
389500000	1	0	0	1	0	0	0	0	0	0	0	0	0	0	0	0	0	0	0	0	0	0	0	0	0	0	0	0	0	0	1	0	0	0	0	0	0	0	0	0	0	0	0	0	0	0	0	0	0
389750000	0	0	0	0	0	0	1	0	0	0	0	0	0	0	0	0	0	0	0	0	0	0	0	0	0	0	0	0	0	0	0	0	0	1	0	0	0	0	0	0	0	0	0	0	0	0	0	0	0
390000000	0	0	0	1	0	0	0	0	0	0	0	0	0	0	0	0	1	0	0	0	0	0	0	0	0	0	0	0	0	0	0	0	0	0	0	0	0	0	0	0	0	0	0	0	0	0	0	2	0
390250000	1	0	0	0	0	0	0	0	0	0	0	0	0	0	0	0	1	0	0	0	0	0	0	0	1	0	0	0	0	0	0	1	0	0	0	0	0	0	0	0	0	0	0	0	0	0	0	0	0
390500000	3	1	0	0	0	1	0	0	0	0	0	0	2	0	0	0	0	0	0	0	0	0	0	0	0	0	0	0	0	0	0	0	0	0	0	0	0	1	0	0	0	1	0	0	0	0	0	0	0
390750000	1	0	0	0	0	0	0	0	0	0	0	0	0	0	0	0	0	0	0	0	1	0	0	0	0	0	0	0	0	0	0	0	0	0	0	0	0	0	0	0	0	0	0	0	0	0	0	0	1
391000000	0	1	1	0	1	0	0	0	0	0	0	0	0	0	0	0	0	0	0	0	1	0	0	0	0	0	0	1	0	0	0	0	0	0	0	0	0	0	0	0	0	0	0	0	0	0	0	1	2
391250000	2	0	0	0	1	0	0	1	0	0	0	0	0	0	0	0	0	0	0	0	0	0	0	0	0	0	0	0	0	0	0	0	0	0	0	0	0	0	0	0	0	0	2	0	0	0	0	0	0
391500000	1	0	1	0	0	0	0	0	0	0	0	0	0	0	1	0	0	0	0	0	0	0	0	0	0	1	0	0	0	0	1	0	0	0	0	1	0	1	0	0	0	0	0	0	0	0	0	0	0
391750000	0	0	1	0	0	0	0	0	0	0	0	0	0	0	0	0	0	0	0	0	0	0	0	0	0	0	0	0	0	0	0	0	0	2	0	0	0	0	0	0	0	0	0	0	0	0	0	0	1
392000000	3	0	0	0	0	0	0	0	0	0	0	0	0	0	0	0	0	1	0	0	0	0	0	0	0	0	0	0	0	0	0	0	1	0	0	0	0	0	0	1	0	0	0	0	0	0	0	1	0
392250000	0	0	0	0	1	0	0	1	0	0	1	0	0	1	0	0	0	0	0	0	0	0	0	1	0	0	0	0	0	0	0	0	0	0	0	0	0	0	1	0	0	0	0	0	0	0	0	0	0
392500000	1	0	1	0	0	0	0	0	0	0	0	0	0	0	0	0	1	0	0	0	0	0	0	0	0	0	0	0	0	0	0	0	0	1	0	0	0	0	0	0	0	0	0	0	1	0	0	0	0
392750000	2	0	0	0	0	0	0	0	0	0	0	0	0	0	0	0	1	0	2	0	0	0	0	0	0	0	0	0	0	0	1	0	0	0	0	0	1	0	0	0	0	1	1	0	0	1	0	0	0
393000000	3	0	0	0	1	0	0	0	1	0	0	0	0	0	1	0	0	0	0	0	0	0	0	0	0	0	0	0	0	0	0	0	0	0	0	0	0	0	0	0	0	0	0	0	0	0	0	0	0
393250000	1	0	1	0	0	0	0	0	0	0	0	0	0	0	0	0	0	0	0	0	0	0	0	1	0	0	0	0	0	0	0	0	0	0	0	1	0	0	0	0	0	0	0	0	0	0	0	0	0
393500000	0	1	0	0	0	0	0	0	0	1	0	0	0	0	0	0	0	0	0	0	1	0	0	0	0	0	0	0	0	0	0	0	0	0	0	0	0	0	0	0	0	0	1	0	0	1	0	0	0
393750000	1	0	0	0	0	0	0	0	0	0	0	0	1	0	0	0	0	0	0	0	0	0	0	0	0	0	1	0	0	0	0	0	0	0	0	0	0	0	0	0	0	0	0	0	0	0	0	0	0
394000000	0	1	0	0	0	0	0	0	0	0	0	0	0	0	1	0	0	0	0	0	0	0	0	0	0	0	0	0	0	0	0	0	0	0	0	0	0	0	0	0	0	0	0	0	0	0	0	0	0
394250000	2	2	0	0	0	0	0	1	0	0	0	0	0	0	0	0	1	0	0	0	0	0	0	0	0	1	0	0	0	1	0	0	0	0	0	0	0	0	0	0	0	0	0	0	0	0	0	0	0
394500000	1	0	0	0	0	0	0	0	0	0	1	0	0	0	0	0	0	0	0	0	0	0	0	0	0	0	0	0	0	0	0	1	0	0	0	1	0	1	0	0	0	1	0	0	0	0	1	0	1
394750000	1	0	0	0	0	0	0	0	0	0	0	0	0	0	0	0	0	0	0	0	0	0	0	0	0	0	0	0	0	0	0	1	0	0	1	0	0	0	0	0	0	0	0	0	0	0	0	0	0
395000000	1	1	0	0	0	0	0	0	0	0	0	0	1	0	0	0	0	0	0	0	0	0	0	0	0	1	0	0	0	0	0	0	0	0	0	0	0	0	0	0	0	0	0	0	0	0	0	0	2
395250000	0	0	1	1	0	0	0	0	0	0	0	0	0	0	0	0	0	0	0	0	0	0	0	0	0	0	1	0	0	0	0	1	0	0	0	0	0	1	0	0	0	0	0	0	0	0	0	0	0
395500000	0	0	1	0	0	0	1	0	0	0	0	0	0	0	0	0	0	0	0	1	0	0	0	0	0	1	0	0	0	0	0	0	0	0	0	0	0	0	0	0	1	0	0	0	0	0	0	0	0
395750000	2	0	0	0	0	0	0	0	0	0	0	0	0	0	0	0	0	0	0	0	0	0	0	2	0	0	1	0	0	0	0	0	0	0	0	0	0	0	0	0	0	0	0	0	0	0	0	1	1
396000000	0	0	1	1	0	0	0	0	0	0	0	0	0	0	1	1	0	0	0	0	3	0	0	0	0	0	0	0	0	0	0	0	0	0	0	0	0	0	0	0	0	0	0	0	0	1	0	1	1
396250000	1	0	0	0	1	0	0	0	0	1	0	0	0	0	0	0	1	0	0	0	0	0	0	0	0	0	0	0	1	0	0	0	0	0	0	0	0	0	0	0	0	0	0	0	0	0	0	0	0
396500000	3	0	0	0	0	0	0	0	0	0	0	0	0	0	1	0	0	0	1	0	0	0	0	0	0	0	1	1	1	0	0	0	0	0	0	0	0	0	1	0	0	0	0	0	0	1	0	1	0
396750000	2	0	1	1	1	0	0	0	0	0	0	0	0	0	0	0	0	0	0	1	1	0	0	0	1	0	0	1	0	0	0	0	0	0	0	0	0	0	0	0	0	0	0	0	0	0	0	0	0
397000000	0	1	0	0	0	0	0	0	1	0	0	0	0	0	0	0	0	0	0	0	0	0	0	0	0	0	0	0	0	0	0	0	2	0	0	1	0	0	0	0	0	0	0	0	0	0	0	1	0
397250000	0	0	0	0	0	0	0	1	0	0	0	0	0	0	0	0	0	0	0	0	1	0	0	0	1	1	0	0	1	0	0	0	0	0	0	0	0	0	0	0	0	0	0	0	0	1	0	0	0
397500000	0	0	0	0	0	0	0	0	0	0	0	0	0	0	0	0	0	0	0	0	0	0	1	0	0	0	0	0	0	0	0	0	1	0	0	0	0	0	0	1	0	0	0	0	0	0	0	0	0
397750000	1	1	0	0	0	2	0	0	0	0	0	0	0	0	0	0	0	0	0	0	0	0	0	0	1	1	0	0	0	0	0	0	0	0	0	0	0	1	0	0	0	0	0	0	0	0	0	1	0
398000000	0	0	0	0	0	0	0	0	0	0	0	0	0	0	0	1	0	0	0	0	0	0	1	1	0	0	0	0	0	0	0	0	0	0	0	0	0	0	1	0	0	0	0	0	0	0	0	0	0
398250000	0	0	0	0	0	0	0	0	0	0	0	0	0	0	0	0	0	1	0	0	0	0	0	0	0	0	1	0	0	0	1	0	0	0	0	0	0	0	0	0	0	0	0	0	2	0	0	0	0
398500000	0	2	0	0	0	0	0	0	0	0	0	0	0	0	0	0	0	0	0	0	0	0	0	0	0	2	0	0	1	0	0	0	0	0	0	2	0	0	0	0	0	0	0	0	0	0	0	0	0
398750000	1	0	0	0	0	0	1	0	1	0	0	0	0	0	0	0	0	0	0	0	0	0	0	0	0	1	0	0	0	0	1	0	0	0	0	0	0	0	0	0	0	0	0	0	0	0	1	0	0
399000000	0	0	0	0	0	0	0	0	0	0	0	0	0	0	0	0	0	0	0	0	0	0	0	0	0	0	0	0	0	0	0	0	1	0	0	0	0	1	0	0	0	0	0	0	0	0	0	0	0
399250000	0	0	0	0	0	0	0	0	0	0	0	0	0	0	0	0	0	0	0	0	0	0	0	0	0	1	2	0	0	0	0	0	0	0	0	0	0	0	0	0	0	0	0	0	0	0	0	0	0
399500000	1	0	0	0	0	0	0	0	0	0	0	0	0	0	0	0	0	0	0	0	0	0	0	0	0	1	0	0	0	0	0	0	0	0	0	0	0	0	0	0	0	0	0	0	0	0	0	0	1
399750000	0	1	0	0	0	0	0	0	0	0	0	0	0	0	0	0	0	0	0	0	0	0	0	0	0	0	0	0	0	0	0	0	0	0	0	1	1	0	0	2	0	0	0	0	0	0	0	0	0
400000000	0	0	0	0	0	1	0	0	0	1	0	0	0	0	0	0	0	0	0	0	0	0	0	0	0	0	0	0	0	0	1	0	0	0	0	0	0	0	0	0	0	0	0	0	0	0	0	0	0
400250000	1	2	0	0	0	0	1	0	0	1	0	0	0	0	0	0	0	1	0	0	0	0	0	0	0	0	0	0	0	0	0	0	0	0	0	0	0	0	0	0	0	0	0	1	0	0	0	0	0
400500000	1	0	0	0	0	1	0	1	0	0	0	0	0	0	0	0	0	0	0	0	1	0	0	0	0	0	0	0	0	1	0	0	0	0	0	0	0	0	0	0	0	0	0	0	0	0	0	0	0
400750000	0	0	0	1	2	0	0	0	1	0	0	0	0	0	0	0	0	0	0	0	1	0	0	0	0	0	0	0	0	0	0	0	0	0	0	0	0	0	0	0	0	0	0	0	0	0	0	0	0
401000000	1	0	0	0	0	0	0	0	0	0	0	0	0	0	0	0	0	0	0	0	0	0	0	0	0	0	0	0	0	0	1	0	0	0	0	0	0	0	0	1	0	0	0	0	0	0	0	0	1
401250000	0	1	1	0	0	1	0	0	0	1	0	0	0	0	0	0	0	0	0	1	0	0	0	0	0	0	0	0	0	0	0	0	0	0	0	0	0	0	0	0	0	0	0	0	0	0	0	0	0
401500000	2	0	0	0	0	0	0	0	0	0	0	0	0	0	0	0	0	1	0	0	0	0	0	0	0	0	0	0	0	0	0	0	1	0	0	0	0	0	0	0	0	0	0	0	0	0	0	0	0
401750000	1	0	0	0	0	0	1	0	0	0	0	0	0	0	0	0	0	0	0	0	0	0	0	0	0	0	0	0	0	2	0	0	0	0	0	1	0	0	0	0	0	0	0	0	1	0	0	0	0
402000000	0	1	1	1	0	0	0	0	1	0	0	0	0	1	0	0	0	0	0	0	0	1	0	0	1	0	0	0	0	1	0	0	0	0	0	0	0	0	0	0	0	0	0	1	0	0	0	0	0
402250000	2	0	0	0	0	0	0	0	1	0	0	0	0	0	0	0	0	0	0	0	0	0	0	0	0	1	0	0	0	0	0	0	0	0	0	0	0	0	0	0	0	1	0	0	0	0	0	0	0
402500000	1	0	0	0	1	0	0	0	0	0	0	0	0	0	0	0	0	0	1	0	0	1	0	0	0	0	0	0	0	0	0	0	0	0	0	0	0	0	0	1	0	0	1	0	0	0	0	0	0
402750000	0	0	0	0	0	0	0	1	0	0	0	0	0	0	0	0	0	1	0	0	0	0	0	0	0	0	0	0	0	0	0	0	0	0	0	0	0	0	0	0	0	0	0	0	0	0	0	0	0
403000000	2	0	0	0	0	0	0	1	0	0	0	1	0	0	0	0	0	0	0	0	0	0	0	1	1	0	0	0	0	0	0	0	1	0	0	0	0	0	0	0	0	0	0	0	0	0	0	1	0
403250000	0	0	0	0	0	0	0	1	0	0	0	0	0	0	0	0	0	0	0	0	0	0	0	0	0	0	1	0	0	0	0	0	0	0	0	0	1	0	0	0	0	0	0	0	0	0	0	0	0
403500000	2	0	1	0	0	0	0	0	0	0	0	0	0	0	0	0	0	0	0	0	0	0	0	0	0	1	0	0	0	0	0	0	1	1	0	0	0	0	0	0	0	1	0	0	0	0	0	0	0
403750000	0	0	0	0	0	1	0	0	0	0	0	0	0	0	0	0	0	1	0	0	0	2	0	0	0	0	0	0	0	0	0	0	0	0	0	0	0	0	0	0	0	0	2	0	0	0	0	0	0
404000000	1	1	0	1	0	0	0	0	0	0	0	0	0	0	0	0	0	0	0	0	1	0	0	0	1	0	0	0	0	0	0	0	0	0	0	0	0	0	0	0	0	0	0	0	0	0	0	0	0
404250000	1	0	0	0	0	0	0	0	0	0	1	0	1	0	0	0	0	0	0	0	0	0	0	0	0	0	0	0	0	0	0	0	0	0	0	0	0	2	0	0	0	0	0	0	0	0	0	1	0
404500000	1	1	0	0	0	0	0	0	1	0	0	0	0	0	0	0	0	0	0	0	1	1	0	0	0	0	0	0	0	0	0	0	0	0	0	0	0	0	0	0	0	0	0	0	0	0	0	0	0
404750000	1	0	0	0	0	0	0	1	0	0	0	0	0	0	0	0	0	0	0	0	1	0	0	1	0	0	0	0	0	0	1	0	0	0	0	0	0	1	0	0	0	0	0	0	0	0	0	0	0
405000000	2	0	0	0	0	0	0	0	0	0	0	0	0	0	0	0	0	0	0	0	0	0	0	0	0	0	0	0	2	0	0	0	0	0	0	0	0	0	0	0	0	0	0	0	0	0	0	0	0
405250000	0	0	0	0	0	0	0	0	0	0	0	0	0	0	0	0	0	0	0	0	0	0	0	0	0	1	0	0	0	1	0	0	0	0	1	0	0	0	2	0	0	0	0	0	0	0	1	0	0
405500000	1	0	0	0	0	1	0	0	0	0	0	0	0	0	1	0	0	0	0	0	0	0	0	2	0	0	0	0	0	0	0	0	0	0	0	0	0	0	0	0	0	0	0	0	0	0	0	0	0
405750000	0	0	0	0	0	0	0	0	0	0	0	0	0	0	0	0	0	0	0	0	1	0	0	0	0	0	0	0	0	0	0	0	0	0	0	0	0	0	0	0	0	0	0	0	0	0	0	1	0
406000000	1	0	1	0	0	0	1	0	0	0	0	0	0	0	0	0	0	0	0	0	0	0	0	0	0	0	0	0	0	0	0	0	0	0	0	1	0	0	0	0	0	0	0	0	0	0	0	0	1
406250000	0	0	2	0	0	0	0	0	0	0	0	0	0	0	0	0	1	1	0	0	0	0	1	0	0	0	0	0	0	0	0	0	0	0	0	0	1	0	0	0	0	0	1	0	0	0	1	0	0
406500000	0	2	0	0	1	0	0	0	0	0	1	0	0	0	1	0	0	0	0	0	0	0	1	0	0	0	0	1	0	1	0	0	0	1	0	0	0	1	0	1	0	0	0	0	0	0	0	0	0
406750000	2	0	0	0	0	0	0	0	0	0	0	0	0	0	0	1	0	0	0	0	0	0	0	0	0	1	0	0	0	0	0	0	0	0	0	0	0	0	0	0	0	0	0	0	0	0	0	0	0
407000000	1	0	0	2	0	1	0	0	0	0	0	0	0	0	0	2	0	0	0	0	0	0	0	0	0	0	0	0	0	1	0	0	0	0	0	0	0	0	0	0	0	0	0	0	0	2	0	0	0
407250000	0	0	0	0	0	0	0	0	0	0	0	0	0	1	0	0	0	0	0	0	0	0	0	0	0	0	1	0	0	0	0	0	0	0	0	0	0	0	0	0	0	1	0	0	0	0	0	0	0
407500000	1	0	0	0	0	0	0	0	0	0	0	0	0	0	1	0	0	0	0	0	0	0	0	0	0	1	0	0	0	0	1	0	0	0	0	0	0	0	0	0	0	0	0	0	0	0	0	0	0
407750000	4	0	0	1	0	0	0	0	0	0	0	0	0	0	0	0	0	0	0	0	0	0	0	0	0	0	0	1	0	0	0	1	0	0	0	0	0	0	0	0	0	0	0	0	0	0	0	0	0
408000000	0	0	0	0	0	0	0	3	0	0	0	0	0	0	0	0	0	0	1	0	0	0	0	0	0	0	0	0	0	0	0	0	0	0	0	0	1	0	0	0	0	1	0	0	0	0	1	0	0
408250000	0	0	0	0	0	0	0	1	0	0	0	0	0	0	0	0	0	0	0	0	0	0	0	1	0	0	0	0	0	0	0	0	0	0	0	0	0	0	0	0	0	0	0	0	0	0	0	0	0
408500000	0	0	0	0	0	1	0	0	0	0	0	0	1	0	0	1	0	0	0	0	0	0	0	0	0	0	0	0	0	0	0	0	0	0	1	0	0	0	0	0	0	0	0	0	0	0	1	0	0
408750000	1	0	2	2	0	0	0	0	0	0	0	0	0	0	0	0	0	0	0	0	0	0	1	0	0	0	0	0	0	1	0	0	0	0	0	0	1	0	0	0	0	0	0	0	0	0	0	0	0
409000000	3	0	0	0	0	0	0	0	0	0	0	0	0	0	0	0	0	0	0	0	0	0	0	0	0	0	0	0	1	0	0	1	0	0	0	0	0	0	0	0	0	0	0	0	0	0	0	0	0
409250000	2	0	1	0	0	1	0	1	0	1	1	0	0	0	0	0	0	0	0	0	0	0	0	0	0	2	0	0	0	0	0	0	0	0	0	0	1	1	0	0	0	0	0	0	0	0	0	0	0
409500000	0	0	0	0	0	0	0	0	0	0	0	0	0	0	0	0	0	0	0	0	1	0	0	0	0	0	0	0	0	0	0	0	0	0	0	0	0	0	0	0	0	0	0	0	0	0	0	0	0
409750000	0	1	0	0	0	0	0	0	0	0	0	0	0	0	0	0	2	0	0	0	0	0	0	0	0	0	0	0	0	0	1	0	0	0	0	0	0	0	0	1	0	0	0	0	0	0	0	0	0
410000000	1	0	0	0	0	0	0	0	0	1	0	0	0	0	0	0	0	0	0	0	0	0	0	0	0	0	0	0	0	0	0	0	0	0	0	0	0	0	0	0	0	0	0	0	0	0	0	0	0
410250000	0	0	1	1	1	1	0	0	0	0	1	0	0	0	0	0	0	0	0	0	0	0	0	0	0	0	0	0	0	0	0	0	0	0	0	0	0	0	0	1	1	0	0	0	0	0	0	0	0
410500000	1	1	0	0	1	1	1	1	0	0	0	1	0	0	0	0	0	0	0	0	0	0	0	0	0	1	0	0	0	0	0	0	0	0	0	0	0	0	0	0	0	0	0	0	0	0	0	0	0
410750000	1	0	0	1	0	0	0	0	0	1	0	0	0	0	0	0	0	0	0	0	0	0	0	0	1	0	0	0	0	0	0	0	0	0	0	0	0	0	0	0	0	0	0	0	0	0	0	0	0
411000000	1	0	0	0	0	0	1	0	0	0	0	0	0	3	0	0	0	0	0	0	0	1	0	0	0	0	0	1	0	0	0	1	0	0	0	2	0	0	0	0	0	0	0	0	0	0	1	0	1
411250000	2	1	0	0	0	1	0	0	0	0	0	0	0	0	0	0	0	0	0	0	0	0	0	0	0	0	0	0	0	0	0	0	0	0	0	0	0	0	0	0	0	0	1	1	0	0	0	0	0
411500000	1	0	0	0	0	0	0	0	0	0	0	0	0	0	0	0	0	0	0	2	0	0	0	0	0	1	0	0	0	0	0	0	0	0	0	0	0	0	0	0	0	0	0	0	0	0	0	0	2
411750000	1	0	0	0	0	0	0	0	0	0	0	0	0	0	0	0	0	0	0	0	0	0	0	0	0	0	0	0	0	0	0	0	0	0	0	0	0	0	0	0	0	0	0	0	0	0	0	0	0
412000000	0	0	1	0	0	0	0	0	0	0	0	0	0	0	0	0	0	0	0	0	0	0	0	2	2	0	0	0	0	0	0	0	0	0	0	0	1	1	1	0	0	0	0	0	0	0	0	0	0
412250000	4	0	0	0	0	0	0	0	1	0	0	1	1	0	0	0	0	0	0	1	0	0	0	0	0	0	0	0	0	0	0	0	0	0	0	0	0	0	0	0	0	0	0	0	0	0	1	0	0
412500000	0	0	0	0	0	0	0	0	0	0	0	0	0	0	1	0	0	0	0	0	0	0	0	0	0	0	0	0	0	0	0	1	0	1	0	0	1	0	0	0	0	0	0	0	0	0	0	0	0
412750000	0	0	0	0	0	0	0	0	0	0	0	0	0	0	0	0	0	0	0	0	0	0	0	0	0	0	0	0	0	1	1	0	0	0	1	1	0	0	0	0	0	0	0	0	0	0	0	0	0
413000000	2	0	0	0	1	0	0	0	0	0	0	0	0	0	1	0	0	0	0	0	0	0	0	0	0	0	0	0	0	0	0	1	0	0	0	0	0	0	0	0	0	0	0	0	0	0	0	0	0
413250000	0	0	0	0	0	0	0	0	0	0	0	0	0	0	0	0	0	0	0	0	0	0	0	0	0	0	0	0	0	0	0	0	0	0	0	0	0	0	0	0	0	1	0	0	0	0	0	0	0
413500000	3	0	1	0	0	0	0	0	0	0	0	0	2	0	0	0	0	0	0	0	0	0	0	0	1	0	0	0	0	0	0	0	0	0	0	0	0	0	0	0	0	0	0	0	0	0	0	0	0
413750000	1	0	0	0	0	0	0	0	1	0	0	1	0	0	0	0	0	0	0	0	0	0	0	0	0	0	0	1	0	0	0	0	0	0	0	0	0	0	0	0	0	0	0	1	0	0	0	0	0
414000000	1	1	0	2	0	0	0	0	0	0	0	0	0	0	1	0	0	0	0	0	0	0	0	0	0	0	0	0	0	0	0	0	0	0	0	0	0	1	1	0	0	0	0	0	0	0	0	0	0
414250000	0	0	1	0	0	0	0	0	0	0	0	0	0	0	0	0	0	0	0	0	0	0	0	0	0	0	0	0	0	0	0	0	0	0	1	0	0	0	0	0	0	0	1	0	0	0	0	0	0
414500000	0	0	1	0	0	0	0	0	0	0	0	0	1	0	0	0	0	0	0	0	0	0	0	0	0	1	0	0	0	0	0	0	0	0	0	0	1	0	0	0	0	0	0	0	0	0	0	0	0
414750000	2	0	1	0	1	0	0	1	0	0	0	0	0	0	0	0	0	0	0	0	0	0	0	0	0	0	0	0	0	0	0	0	0	0	0	0	0	0	0	1	0	0	0	0	0	0	0	0	0
415000000	0	0	0	1	0	0	0	1	0	0	0	0	0	0	0	0	0	0	0	0	0	0	0	0	0	0	0	0	0	0	1	0	0	0	0	0	0	0	0	0	1	0	0	0	0	0	0	0	0
415250000	2	1	0	0	1	0	0	0	0	0	0	0	0	0	0	1	0	0	0	0	0	0	0	0	0	0	0	0	0	0	0	0	0	0	0	0	0	0	0	0	0	0	0	0	0	0	0	0	0
415500000	0	1	1	0	1	0	0	0	0	0	0	0	0	0	0	0	0	1	0	0	0	0	0	0	0	0	0	0	0	1	0	0	0	0	0	0	0	0	0	0	0	0	0	0	0	0	0	2	0
415750000	0	0	1	1	0	0	0	0	0	0	0	0	0	3	0	0	0	0	0	0	0	0	0	0	0	0	0	0	0	0	0	0	0	0	0	2	0	1	0	0	0	0	0	0	0	0	0	0	0
416000000	0	0	0	0	0	0	0	0	0	0	0	0	0	0	0	0	0	0	0	1	1	0	0	0	0	0	0	0	0	0	0	0	0	0	0	0	0	0	0	0	0	0	0	0	0	0	0	0	0
416250000	0	0	0	0	0	0	0	0	0	1	0	0	0	0	0	0	0	0	0	0	0	0	0	1	0	0	1	0	0	0	0	0	0	0	0	0	0	0	1	0	0	0	0	0	0	0	1	0	0
416500000	1	0	0	0	0	0	0	0	0	1	0	0	0	0	0	0	0	0	0	0	0	0	0	1	0	0	0	0	0	0	0	0	0	0	0	0	1	0	0	0	0	0	0	0	0	0	0	0	0
416750000	3	0	0	0	0	0	0	0	0	0	0	0	1	0	0	0	0	0	0	0	0	0	0	0	0	0	0	0	0	0	0	0	0	0	0	0	1	0	0	0	0	0	0	0	0	0	0	0	0
417000000	0	0	0	0	0	0	0	0	0	0	0	1	0	0	0	0	0	0	0	0	0	0	0	0	0	0	0	0	0	0	0	0	0	0	0	0	0	0	0	0	0	0	0	0	0	0	0	0	0
417250000	1	0	0	0	0	0	0	0	0	0	0	0	0	0	0	0	0	0	0	0	0	1	0	1	0	0	0	0	0	0	0	0	0	0	0	0	0	0	0	0	1	0	0	0	0	0	0	0	0
417500000	0	0	1	0	0	0	0	0	0	0	0	0	0	0	0	0	0	0	0	0	0	0	0	1	0	0	0	0	0	0	0	0	0	0	0	0	0	0	0	0	0	0	0	0	0	0	0	0	0
417750000	1	0	0	0	0	1	0	0	0	0	0	0	0	0	1	0	0	0	0	0	0	0	0	1	0	0	0	0	0	0	0	0	0	0	0	0	0	1	0	0	0	0	0	0	0	0	1	1	0
418000000	2	0	0	0	0	1	0	1	0	0	0	0	0	0	0	0	0	0	0	0	0	0	0	0	0	0	0	0	0	0	0	0	1	0	0	0	0	0	0	0	0	0	1	0	0	0	0	0	0
418250000	1	1	0	0	0	0	0	0	0	0	0	0	0	0	0	0	0	0	0	0	0	0	0	1	0	0	0	0	0	0	0	0	0	0	0	0	0	0	0	0	0	0	0	0	0	0	0	0	1
418500000	3	0	0	0	1	0	0	0	0	2	0	0	0	0	1	0	0	0	0	0	0	0	0	0	0	0	0	0	0	0	0	0	0	0	1	0	0	0	0	1	0	0	0	0	0	0	1	0	1
418750000	0	0	0	1	0	0	0	0	0	0	0	0	0	0	0	0	1	0	0	1	0	0	0	0	0	0	0	0	0	0	0	0	0	0	0	0	0	0	0	1	0	0	0	0	0	0	0	0	0
419000000	2	0	0	0	0	0	0	0	0	0	0	0	0	0	0	0	0	0	0	0	0	0	0	0	0	0	0	0	1	0	0	0	0	0	1	0	0	0	0	0	0	0	0	0	0	0	0	0	0
419250000	1	0	0	0	0	0	0	0	0	0	0	0	0	0	0	0	0	0	0	0	0	0	0	0	0	0	0	0	0	0	0	0	0	1	0	0	0	0	0	0	0	0	0	0	1	1	1	0	0
419500000	0	0	0	0	0	0	2	2	0	0	0	0	0	0	0	0	0	0	0	0	0	0	0	0	0	1	0	0	0	0	0	0	0	0	0	0	0	0	0	0	0	0	0	0	0	0	0	0	0
419750000	2	0	0	0	1	0	0	0	0	1	0	0	0	0	0	0	0	0	0	0	0	0	0	0	1	0	0	0	0	0	0	0	0	0	1	0	0	0	0	0	0	0	1	0	0	0	0	0	1
420000000	2	0	0	0	0	1	0	0	0	0	0	1	0	0	0	0	0	0	0	0	0	0	0	0	0	0	0	0	0	0	0	0	0	0	0	0	0	0	0	0	0	0	0	0	0	0	0	0	0
420250000	3	0	0	0	0	0	0	0	0	0	0	0	0	0	0	0	0	0	0	0	0	0	0	0	0	0	0	0	0	0	0	0	0	0	0	0	0	1	0	0	0	0	0	0	0	0	0	0	0
420500000	1	0	0	0	0	0	0	0	0	0	0	0	0	0	0	0	0	0	0	0	0	1	0	0	0	0	0	0	0	0	0	0	0	0	1	0	0	0	2	0	0	0	0	1	0	0	0	0	0
420750000	0	0	0	1	0	0	1	0	0	0	0	0	0	1	0	0	0	0	0	0	0	0	0	0	0	0	0	0	1	0	0	0	1	0	0	0	0	0	0	0	0	0	0	0	0	0	0	0	0
421000000	0	0	0	0	0	0	0	0	0	0	0	0	0	0	0	0	0	0	0	0	0	0	0	0	0	0	0	0	1	0	0	0	0	0	0	0	0	0	0	0	0	1	0	0	0	0	0	0	0
421250000	0	2	1	0	0	1	0	1	0	0	0	0	0	0	1	0	0	0	0	0	0	0	0	0	0	0	0	0	0	0	1	0	0	0	0	0	0	1	0	0	0	0	0	0	0	0	0	0	1
421500000	0	0	0	0	0	0	1	0	0	0	0	0	0	0	0	0	0	1	1	0	0	0	0	1	0	1	0	0	0	0	0	0	0	0	0	0	0	0	0	0	0	0	0	0	0	0	0	0	1
421750000	2	0	0	0	0	0	0	2	0	0	0	0	0	0	0	0	0	0	0	0	0	0	0	0	0	0	0	1	0	0	0	0	0	0	0	0	0	3	0	0	1	0	0	0	0	0	0	0	0
422000000	1	0	0	1	0	0	0	0	0	1	0	0	2	0	0	1	0	0	0	0	0	1	0	0	0	0	0	0	0	0	0	0	0	0	0	0	1	0	0	0	0	2	0	0	0	0	1	0	0
422250000	1	0	0	0	0	0	1	0	0	1	0	0	1	0	0	0	0	0	0	0	1	0	0	0	0	0	0	0	0	0	0	0	0	0	0	0	0	1	0	0	0	0	0	0	0	0	0	0	0
422500000	1	0	0	0	0	0	0	0	0	0	0	0	0	0	0	0	0	0	0	0	0	0	0	0	1	0	0	0	0	0	0	1	0	0	0	0	0	1	2	0	0	0	0	0	0	0	1	0	0
422750000	0	0	0	0	1	0	0	0	0	0	2	0	0	0	0	0	0	0	0	0	0	1	0	0	0	1	0	0	0	0	0	0	0	0	0	0	0	0	0	0	0	0	0	0	0	0	0	0	0
423000000	1	0	0	0	0	0	0	0	0	0	0	0	0	0	0	0	0	1	0	0	0	0	0	0	0	0	0	0	0	0	0	0	0	0	0	0	0	0	0	0	0	0	0	0	0	0	0	0	0
423250000	2	1	0	1	0	1	0	0	0	0	0	0	0	0	0	0	0	0	0	0	0	1	0	0	0	0	0	0	0	0	0	0	0	1	0	0	0	0	0	0	0	0	0	0	0	0	0	0	0
423500000	2	0	0	0	0	0	0	0	0	0	0	0	0	0	0	0	0	0	0	0	0	0	0	0	0	0	0	0	0	1	0	0	0	0	0	0	0	0	0	0	0	0	0	0	0	0	0	0	1
423750000	3	0	0	0	0	0	0	1	0	0	0	0	0	1	0	0	0	0	0	0	0	0	0	0	0	1	0	1	0	0	1	0	0	0	0	0	0	0	0	0	0	0	0	0	0	1	0	1	0
424000000	1	0	0	0	0	1	0	0	0	0	0	0	0	0	0	0	0	0	0	0	0	0	0	0	0	0	0	0	0	0	0	0	0	0	0	0	0	0	0	1	0	0	0	0	0	0	0	0	0
424250000	1	0	0	0	0	1	0	1	0	0	0	0	0	0	0	0	0	0	0	0	0	0	0	1	0	0	0	0	0	0	0	0	0	0	0	0	0	0	0	1	0	0	0	0	0	0	0	0	0
424500000	0	0	0	0	0	0	0	0	0	0	0	0	0	0	0	0	0	0	0	0	0	0	1	0	0	0	0	0	0	0	0	0	0	0	0	0	0	0	0	0	0	0	0	0	0	0	0	0	0
424750000	0	0	0	0	0	0	0	0	0	0	1	1	0	0	0	0	0	0	0	0	0	0	0	1	0	0	0	0	0	0	0	0	0	0	0	1	0	2	0	0	0	0	0	0	0	0	1	1	0
425000000	1	1	0	0	0	0	0	0	0	0	0	0	0	0	0	0	0	0	0	1	0	0	1	0	0	0	0	0	0	0	0	0	0	0	0	0	0	0	0	0	0	0	0	0	0	0	0	0	0
425250000	1	0	1	0	0	0	0	0	0	0	0	0	1	0	0	1	0	0	0	0	0	0	1	0	1	0	0	0	0	0	0	0	0	0	0	0	0	0	0	0	0	0	0	0	0	0	0	0	0
425500000	0	0	0	0	0	0	0	0	0	0	0	0	0	0	0	0	0	0	0	0	0	0	0	0	0	0	0	0	0	0	0	1	1	0	0	0	0	0	0	0	0	0	0	0	1	0	0	0	0
425750000	0	0	2	0	0	0	0	0	0	0	0	1	0	0	0	0	0	0	1	0	0	0	0	0	0	0	0	0	0	0	0	0	0	0	0	0	0	1	1	0	0	1	0	0	0	0	0	0	0
426000000	0	0	0	0	0	0	0	0	0	0	0	0	0	0	0	0	0	0	0	0	0	0	0	0	0	0	0	0	0	0	0	0	0	0	0	0	1	0	0	0	0	0	0	0	0	0	0	0	0
426250000	2	1	0	0	0	0	0	0	0	0	0	0	0	0	0	0	0	0	0	0	0	0	0	0	0	0	0	0	0	0	0	0	0	0	0	0	0	0	0	0	0	0	1	0	0	0	1	0	0
426500000	0	0	0	0	0	0	0	0	0	0	0	0	0	0	0	1	0	0	0	0	0	0	0	0	2	0	0	0	0	0	0	0	2	0	0	0	1	0	0	0	0	0	0	0	0	0	0	0	0
426750000	1	0	0	0	0	0	0	0	0	0	0	0	0	2	0	0	0	0	0	0	0	0	0	0	1	0	0	0	0	0	0	0	0	0	0	0	0	0	0	0	0	0	0	0	0	0	0	0	0
427000000	0	1	0	0	0	0	0	1	0	0	0	0	0	0	0	0	0	0	0	0	0	0	0	0	2	0	0	0	0	0	0	0	0	0	0	0	0	1	0	0	0	0	0	0	0	0	0	0	0
427250000	0	0	0	0	1	0	0	0	0	0	0	0	0	0	0	0	0	0	0	0	1	0	0	0	0	0	0	0	0	0	0	0	0	0	0	0	0	0	0	0	0	0	0	0	0	0	0	0	0
427500000	0	0	0	0	0	0	0	0	0	0	0	0	0	0	0	0	0	0	0	0	0	0	0	2	0	0	0	1	0	0	0	0	0	0	0	1	0	3	0	0	0	0	0	0	0	0	0	0	0
427750000	0	0	0	0	0	0	0	0	0	0	0	0	0	0	1	0	0	0	0	0	0	0	1	0	0	0	0	0	0	0	0	0	0	0	0	0	0	0	0	0	0	0	0	0	2	0	0	0	0
428000000	0	0	0	0	0	0	0	0	0	0	0	1	0	0	0	0	0	1	0	0	0	0	0	0	0	1	0	0	0	0	0	0	0	0	0	0	0	0	0	0	0	0	0	0	0	0	0	0	0
428250000	1	0	0	1	0	0	0	0	0	0	0	0	0	0	1	0	0	0	0	0	0	0	0	0	0	1	0	0	0	0	0	0	0	0	0	1	0	0	0	0	0	0	0	0	0	0	0	0	0
428500000	0	0	0	0	0	0	0	0	0	0	0	0	0	0	0	0	0	1	0	1	0	0	0	0	1	0	0	0	0	0	0	0	1	0	0	0	0	1	0	0	0	0	0	0	0	0	0	0	0
428750000	0	1	0	0	0	0	0	1	0	0	0	0	0	0	0	0	0	0	0	0	0	0	0	1	1	0	0	0	0	0	0	0	0	0	0	0	0	0	0	0	0	0	0	0	0	0	0	0	0
429000000	2	0	0	0	0	0	0	0	0	0	0	0	0	0	0	0	0	0	0	0	0	0	0	1	0	0	0	0	0	0	0	0	1	0	0	0	0	0	0	1	0	0	0	0	0	0	0	0	0
429250000	3	0	0	0	0	0	0	0	0	0	0	0	0	0	0	0	0	0	0	0	0	0	0	0	0	0	0	0	0	0	0	0	0	0	0	0	0	0	0	0	0	0	0	0	0	1	0	0	1
429500000	0	1	0	0	0	1	0	0	0	0	0	0	0	0	0	0	0	0	2	0	0	0	0	4	0	0	0	0	0	0	0	1	0	0	0	0	0	0	0	0	0	0	0	1	0	0	0	0	0
429750000	0	0	0	0	0	0	0	0	0	0	0	0	0	0	2	0	0	0	0	0	0	0	0	0	0	0	0	0	0	1	1	0	0	0	0	0	1	0	0	0	0	0	0	0	0	0	0	0	0
430000000	0	0	0	0	0	0	0	0	0	0	0	0	0	0	0	1	2	0	0	0	0	0	0	0	0	0	0	0	0	0	0	0	0	0	0	0	0	0	0	0	0	0	0	0	0	0	0	1	0
430250000	0	0	0	0	0	0	0	0	0	1	0	0	0	0	0	0	0	0	0	0	0	0	1	0	0	0	0	0	1	0	0	0	0	0	0	0	0	0	0	0	0	0	0	0	0	0	0	0	0
430500000	2	1	0	1	0	0	0	0	1	0	0	0	0	0	0	0	0	0	0	0	0	2	0	0	0	0	0	0	0	0	0	0	0	0	0	0	0	0	0	1	0	0	0	0	0	0	0	0	0
430750000	0	0	0	0	0	2	0	0	0	0	0	0	0	0	0	0	1	0	0	0	0	0	0	0	0	1	0	0	0	0	0	0	0	0	0	0	0	0	0	0	0	0	0	0	0	0	0	1	0
431000000	0	0	0	0	0	0	0	0	0	0	0	0	2	0	0	0	0	0	0	0	1	0	0	0	0	0	0	0	0	0	0	0	0	0	0	1	0	0	0	0	0	0	0	0	0	0	1	0	1
431250000	0	0	0	0	0	0	0	0	0	0	0	0	0	0	0	0	0	0	0	0	0	0	0	0	0	0	0	0	0	0	0	0	0	0	0	0	0	0	0	0	0	0	0	1	0	1	0	0	0
431500000	0	2	1	1	0	0	0	0	0	0	0	0	0	0	0	0	0	0	0	0	0	2	0	0	0	0	0	0	0	0	1	0	0	0	0	0	0	0	0	1	0	0	0	0	0	0	0	0	0
431750000	0	0	0	0	0	0	0	0	0	0	0	0	0	0	0	0	0	0	0	0	1	0	0	0	0	0	0	0	1	0	0	0	0	0	0	0	1	0	1	0	0	0	0	0	0	0	0	0	0
432000000	0	0	0	0	0	0	0	0	0	0	0	0	0	1	0	0	0	0	0	0	0	0	0	0	0	0	0	0	0	0	0	0	0	0	0	0	0	0	0	0	0	0	0	0	0	0	0	0	0
432250000	0	0	0	0	0	0	0	1	0	0	0	1	0	0	0	0	0	0	0	0	0	0	0	0	0	1	0	1	0	0	0	0	0	0	0	0	0	0	0	0	0	0	0	1	0	0	0	0	0
432500000	3	0	0	0	0	0	0	0	0	0	0	0	0	0	0	0	0	0	1	0	0	0	0	0	0	0	1	0	0	0	0	0	0	1	0	0	0	0	0	0	0	0	0	0	0	0	0	0	1
432750000	1	0	1	0	0	0	1	0	0	0	0	0	0	0	0	0	0	0	0	0	0	0	0	0	1	0	0	0	0	0	0	0	0	0	0	0	0	0	0	0	0	0	0	0	0	0	0	0	0
433000000	0	0	0	0	0	0	0	1	0	0	0	0	0	0	0	0	0	0	0	0	0	0	0	0	0	0	0	0	1	0	0	0	0	1	0	0	0	0	0	0	1	0	0	0	0	0	0	0	0
433250000	2	0	0	0	0	0	0	0	0	0	0	0	1	0	0	0	0	0	0	0	0	0	0	0	0	0	0	0	1	0	0	0	0	0	1	0	0	0	0	0	0	0	0	0	0	0	0	0	0
433500000	1	0	0	0	0	0	0	0	0	0	0	0	0	0	0	0	0	0	0	0	1	0	0	0	0	1	0	0	0	0	0	0	0	0	0	0	0	0	0	0	0	0	0	0	0	0	0	0	0
433750000	3	1	0	0	0	0	0	0	0	0	0	0	0	0	1	0	0	0	0	0	0	0	0	0	0	0	0	0	2	1	0	0	0	0	0	0	0	0	0	0	0	0	1	1	0	0	0	1	0
434000000	1	0	0	0	0	0	0	0	0	0	0	0	0	0	0	1	0	0	0	1	1	0	0	0	0	0	1	0	0	0	0	0	0	0	0	0	0	0	0	0	0	0	0	0	1	0	0	0	0
434250000	0	1	0	0	2	0	0	0	0	0	0	0	0	0	0	0	0	0	0	0	0	0	0	0	0	0	0	0	0	0	0	0	0	0	0	0	0	0	0	0	0	0	0	0	0	0	0	0	0
434500000	0	1	0	0	0	1	0	0	0	0	0	0	0	0	0	0	1	0	0	0	1	0	0	1	0	1	0	0	0	1	0	0	1	0	0	0	0	0	0	0	0	0	0	0	0	0	0	0	0
434750000	1	0	0	0	0	0	0	0	0	0	0	0	0	1	0	0	0	0	0	0	1	0	0	0	0	0	0	0	0	0	0	0	0	0	0	0	1	0	0	0	0	0	0	0	0	0	0	1	1
435000000	1	0	0	0	0	0	0	0	0	0	0	0	0	0	0	0	0	0	0	0	1	0	0	0	0	0	0	0	0	1	0	0	0	0	0	0	0	0	0	0	0	0	0	0	1	0	0	0	0
435250000	0	0	0	0	0	0	0	0	0	0	0	0	0	0	0	0	0	0	0	0	0	0	0	0	0	0	0	0	0	0	0	0	0	0	0	0	0	0	0	0	0	0	0	0	0	0	0	0	0
435500000	1	0	0	0	0	0	0	1	0	0	0	0	0	0	0	0	0	0	0	0	0	0	0	1	0	0	0	0	0	0	0	1	0	0	0	0	0	1	0	0	1	0	1	0	0	1	0	0	0
435750000	0	0	0	0	0	0	0	0	0	0	1	0	0	0	0	1	0	0	0	0	0	0	0	0	0	2	0	0	0	0	0	0	0	0	0	0	0	0	0	0	0	0	0	0	0	0	0	0	0
436000000	1	1	0	0	0	0	2	0	0	0	0	0	0	0	1	0	0	0	0	0	0	0	0	0	0	0	1	0	0	0	0	0	0	0	0	0	0	0	0	0	0	0	0	0	0	0	0	1	0
436250000	0	0	1	1	0	0	0	0	0	1	0	0	0	0	0	0	0	0	0	0	0	0	0	0	0	0	0	0	0	0	1	0	0	0	0	1	0	0	0	1	0	0	0	0	0	0	0	0	0
436500000	0	0	0	1	0	0	0	0	0	0	0	0	0	0	0	0	1	0	0	0	0	0	0	0	0	0	0	0	0	0	0	0	0	0	0	0	0	0	1	0	0	0	0	0	0	1	0	0	0
436750000	2	0	0	0	1	0	1	0	0	0	0	0	0	0	0	0	0	1	0	0	0	0	0	0	0	0	0	0	0	0	0	1	0	0	0	0	0	0	0	0	0	0	0	0	0	0	0	0	0
437000000	0	1	0	0	0	0	0	0	0	0	0	0	0	1	1	0	0	1	0	0	0	0	0	0	0	0	0	0	0	0	0	0	0	1	0	0	0	0	0	0	0	0	0	0	0	0	0	0	0
437250000	0	0	1	0	0	0	0	0	0	0	0	0	0	0	0	1	0	0	0	0	0	0	0	0	0	0	0	0	0	0	0	0	0	0	0	0	0	0	0	0	0	0	1	0	0	0	0	0	0
437500000	0	0	1	0	0	0	0	0	0	0	0	0	0	0	0	0	0	0	0	0	0	0	0	0	0	0	0	0	0	0	0	0	1	0	0	0	0	0	0	0	0	0	0	0	0	0	0	0	0
437750000	0	0	0	0	0	0	0	0	0	0	0	0	0	0	0	0	0	0	0	0	0	0	0	1	0	0	0	0	0	0	0	0	0	1	0	0	0	0	0	0	0	0	0	0	0	0	0	0	0
438000000	1	0	0	1	0	1	0	0	0	0	0	0	0	0	0	2	0	0	0	0	0	0	0	0	0	0	0	0	0	1	0	0	0	0	0	0	0	0	0	0	1	0	0	0	0	0	0	0	1
438250000	0	1	0	0	0	0	0	0	0	0	0	1	0	0	0	0	0	0	1	0	0	0	0	0	0	0	0	0	0	0	1	0	0	0	0	0	0	0	0	1	0	0	0	0	0	0	0	0	0
438500000	0	0	1	0	0	0	0	1	0	0	0	0	0	0	0	0	0	0	0	0	0	0	1	0	0	0	0	0	0	0	0	0	0	0	0	0	0	1	0	0	1	0	0	0	0	0	0	0	0
438750000	1	0	0	1	0	0	0	0	0	1	0	0	0	0	0	0	0	0	0	0	0	0	0	0	0	0	0	1	0	0	0	1	0	0	0	0	0	0	0	0	0	0	0	0	0	0	0	0	0
439000000	1	2	0	0	0	0	0	0	0	0	0	0	0	0	0	0	2	0	0	0	0	0	0	0	0	0	0	0	0	0	0	0	0	0	0	0	0	0	0	0	0	0	0	0	0	1	0	0	1
439250000	2	0	0	0	0	0	0	0	0	0	0	0	0	0	0	0	0	0	0	0	1	0	0	0	1	0	0	0	0	0	0	0	0	1	0	0	0	0	0	0	0	0	0	0	0	0	0	0	0
439500000	0	0	0	0	0	0	0	0	0	0	0	1	0	0	0	0	0	0	0	0	0	0	0	0	1	0	0	0	0	0	0	0	0	1	0	0	0	0	0	0	0	0	0	0	0	0	0	0	0
439750000	0	1	0	1	0	0	1	0	1	0	0	0	0	0	0	1	0	0	0	0	0	0	0	0	0	0	0	0	0	0	0	0	0	0	1	0	0	1	0	0	0	0	0	0	1	0	2	1	0
440000000	0	0	0	0	0	0	0	0	0	0	0	0	0	0	0	1	0	0	0	0	0	0	0	0	0	0	0	0	0	0	1	0	0	0	0	0	0	0	1	0	0	0	0	0	0	0	0	0	0
440250000	1	0	0	0	0	0	2	0	1	0	0	0	0	0	0	0	0	2	0	0	0	0	0	0	0	0	0	0	0	0	1	0	0	0	0	0	0	0	0	0	0	0	0	0	0	0	0	0	0
440500000	2	1	0	0	0	0	0	0	0	0	0	0	0	0	0	0	0	0	0	0	0	0	0	0	0	0	0	0	0	0	0	0	0	0	0	1	0	0	0	0	0	0	0	0	0	0	0	0	0
440750000	2	0	1	0	0	0	1	0	0	0	0	0	0	0	0	0	0	0	0	0	1	0	0	0	0	0	0	0	0	0	0	0	0	1	0	0	0	0	0	0	0	0	0	0	0	0	0	0	0
441000000	1	0	0	0	0	0	0	0	0	0	0	0	1	0	0	0	0	0	0	0	0	0	0	0	0	0	0	0	0	0	0	0	0	0	0	0	0	0	0	2	0	0	0	0	0	0	0	0	0
441250000	0	0	0	0	0	0	0	0	0	0	0	0	1	0	0	0	0	0	0	0	0	0	0	0	0	0	0	0	0	0	0	0	0	0	0	0	0	0	0	0	0	0	1	0	0	0	0	1	0
441500000	1	1	0	0	0	0	0	0	0	0	0	0	0	0	2	0	0	1	0	0	1	0	0	0	0	0	0	0	0	0	0	0	0	0	0	0	0	0	0	0	0	0	0	0	0	0	0	0	0
441750000	3	0	1	1	1	0	0	0	0	0	0	0	0	0	0	0	0	0	0	0	0	0	0	1	0	0	0	0	0	0	0	0	0	0	0	0	0	0	0	0	0	0	0	0	0	0	0	0	0
442000000	0	0	0	1	0	0	0	0	0	0	0	0	0	0	0	0	0	0	0	0	0	0	0	0	0	0	0	0	0	0	0	0	0	0	0	0	0	0	0	0	1	0	0	0	0	0	0	0	1
442250000	3	0	0	0	0	0	0	0	0	0	0	0	0	0	0	1	0	0	0	0	0	0	1	1	0	0	1	0	0	0	1	1	0	0	0	0	0	0	0	0	0	0	0	0	0	0	0	0	0
442500000	1	1	0	0	1	0	1	0	0	0	0	0	0	0	0	1	0	0	0	0	0	0	0	0	0	0	0	0	0	0	0	0	0	0	0	1	0	0	0	0	0	0	0	0	0	0	0	0	0
442750000	0	0	0	0	0	0	0	0	0	0	0	0	0	0	0	0	0	0	0	0	0	0	0	1	0	0	0	0	0	0	0	0	0	0	0	0	0	0	0	0	0	0	0	0	0	0	0	0	0
443000000	0	1	0	0	0	0	0	0	0	1	0	0	0	1	0	0	0	0	0	1	0	0	1	0	0	0	0	0	0	0	0	0	1	0	0	0	0	0	0	0	0	0	0	0	0	0	0	0	0
443250000	0	0	0	0	0	0	0	0	0	0	0	0	0	0	0	0	0	0	1	0	0	0	1	0	0	0	0	0	0	0	0	0	0	0	0	0	0	0	0	0	0	0	0	1	0	0	0	0	0
443500000	2	0	0	0	0	0	0	0	1	0	2	1	0	0	0	0	0	0	0	0	0	0	0	0	0	0	0	0	0	0	0	0	0	0	0	0	0	0	0	0	0	0	0	0	0	0	0	0	0
443750000	0	0	0	0	0	0	0	0	0	0	0	0	0	0	0	0	0	0	0	0	0	0	0	0	0	0	0	0	0	0	0	0	0	0	0	0	0	1	0	0	0	0	0	0	1	0	0	0	0
444000000	2	0	1	0	0	0	0	0	0	1	0	0	0	0	0	0	0	0	0	0	0	0	0	0	0	0	2	0	0	1	0	0	0	0	0	0	0	0	0	0	0	0	0	0	0	0	0	0	0
444250000	1	0	0	0	0	0	0	0	0	1	0	0	0	0	0	0	0	0	0	0	0	0	0	0	1	0	0	0	0	0	0	0	0	0	0	0	1	0	0	0	0	0	0	0	0	0	0	0	0
444500000	0	0	0	0	0	1	0	0	0	0	0	0	0	0	0	0	0	0	0	0	0	0	0	0	1	1	0	0	0	0	0	0	0	0	0	0	0	0	0	0	0	0	0	0	0	0	0	0	0
444750000	1	0	0	0	0	0	0	0	0	1	0	0	0	0	0	0	0	0	0	0	0	0	0	0	0	0	0	0	0	0	0	0	0	0	0	0	0	0	0	0	0	0	0	1	0	0	0	0	0
445000000	0	1	0	0	0	0	0	0	0	0	0	0	0	0	0	0	0	0	0	0	0	1	0	0	0	0	0	1	0	0	0	1	0	0	1	0	0	0	0	0	0	0	0	1	0	0	0	0	0
445250000	2	0	0	0	0	0	0	0	0	0	0	0	0	0	0	0	0	0	0	0	0	0	0	0	0	0	0	0	0	0	0	0	0	0	0	0	0	0	0	0	0	0	0	1	0	0	0	0	0
445500000	0	0	0	0	0	0	0	0	0	0	0	0	0	0	0	0	0	0	0	0	0	0	0	0	0	0	0	1	0	0	0	0	0	0	0	0	0	0	0	0	0	1	0	0	0	0	0	1	0
445750000	1	1	0	0	0	0	0	0	0	1	0	0	0	0	0	0	0	0	0	0	1	0	0	0	1	0	0	0	0	0	0	0	0	0	0	0	0	0	0	0	0	0	0	1	0	0	0	0	1
446000000	1	0	0	0	0	0	0	0	0	0	0	0	0	0	0	0	0	0	0	0	0	0	0	0	0	0	0	0	0	0	0	0	0	0	0	0	0	0	0	0	0	0	0	0	0	0	0	0	0
446250000	0	0	0	0	1	0	0	0	0	0	0	0	0	0	0	2	0	0	0	0	0	0	0	2	1	0	0	0	0	0	0	1	0	0	0	0	0	0	0	0	0	0	0	0	0	0	0	1	0
446500000	0	0	0	0	1	0	0	0	0	0	1	1	0	0	1	0	0	0	1	0	0	0	0	0	0	0	0	0	0	0	0	0	0	0	0	1	2	0	0	0	0	0	0	0	0	0	0	0	0
446750000	0	0	0	0	1	0	0	0	0	0	0	0	0	0	0	0	0	0	0	0	0	0	0	0	0	0	1	0	0	0	0	0	0	0	0	0	0	0	0	0	0	0	0	0	0	0	0	0	0
447000000	1	0	1	0	0	1	0	0	0	0	0	0	0	0	0	0	0	0	0	0	0	0	0	0	0	0	0	2	0	0	0	0	0	0	0	0	0	0	0	0	1	0	0	0	0	0	0	0	0
447250000	3	0	0	2	0	0	0	0	0	0	0	0	0	0	0	1	0	0	1	0	1	0	0	0	0	0	0	0	0	0	0	1	0	1	0	0	0	0	0	0	0	0	0	0	0	0	0	0	0
447500000	0	0	0	1	0	0	0	0	0	0	0	0	0	0	0	0	0	0	0	0	0	0	0	0	0	0	0	0	1	0	1	0	0	0	0	0	0	0	0	0	0	1	0	0	0	0	0	0	0
447750000	0	0	0	1	0	0	0	0	0	0	0	0	0	0	1	0	0	0	0	0	0	0	0	0	1	0	0	0	0	0	0	0	0	0	0	0	0	0	0	0	0	1	0	0	0	0	0	1	0
448000000	0	0	0	0	0	0	0	0	0	1	0	0	0	0	0	0	0	0	0	0	0	0	0	0	0	0	0	0	0	0	0	0	0	0	0	2	0	0	0	0	0	0	0	0	0	0	0	0	0
448250000	2	1	0	0	0	0	0	0	0	0	0	0	0	0	0	0	0	0	0	0	0	0	0	0	0	0	0	0	0	0	0	0	1	0	0	0	0	1	0	0	0	0	0	0	0	1	0	1	0
448500000	0	1	0	0	0	1	0	0	0	0	0	0	0	0	0	0	0	0	0	0	0	0	0	0	1	0	1	0	0	0	0	0	0	0	0	1	0	0	0	1	0	0	0	0	0	0	0	0	0
448750000	2	0	0	0	0	0	0	0	0	0	1	0	0	0	0	0	0	0	0	0	0	0	0	0	0	0	1	0	0	0	0	0	0	0	1	0	0	0	0	0	0	0	0	0	0	0	0	0	1
449000000	0	1	0	0	1	0	0	0	1	0	0	0	0	1	0	0	0	0	0	0	0	0	0	0	0	0	0	0	0	0	0	0	0	0	0	0	0	0	0	0	0	0	0	0	0	0	0	0	0
449250000	3	0	0	0	0	0	0	0	0	0	0	0	0	0	0	0	0	1	0	0	0	0	0	0	0	0	1	0	0	0	0	0	0	0	0	0	0	0	0	0	0	0	0	0	0	0	0	0	0
449500000	0	0	0	0	0	0	0	0	0	0	0	0	1	0	0	0	0	1	0	0	1	0	0	0	0	0	0	1	0	0	0	0	0	0	0	0	0	0	0	0	0	0	0	0	0	0	0	0	0
449750000	1	0	1	1	0	0	0	0	0	0	0	0	0	0	0	0	0	0	0	0	0	0	0	0	0	0	0	0	0	0	0	1	0	0	0	0	0	0	0	0	0	0	1	0	0	0	0	0	0
450000000	2	0	0	0	0	0	0	0	0	0	0	0	0	0	0	0	0	0	0	0	0	2	1	0	0	0	0	0	0	0	0	0	0	0	0	0	0	0	0	0	0	0	0	0	0	0	0	1	0
450250000	0	0	3	0	0	0	0	0	0	1	0	0	0	2	0	0	0	0	0	0	1	0	1	0	0	0	0	0	0	0	0	0	0	0	0	0	0	0	0	0	0	0	0	0	0	0	0	0	0
450500000	0	1	2	0	0	0	0	0	0	0	0	0	0	0	0	0	1	0	0	0	0	3	0	0	0	1	0	0	0	0	0	0	0	0	0	0	0	0	0	0	0	0	0	0	0	0	0	0	0
450750000	2	1	0	0	0	0	0	0	0	0	1	0	1	0	1	0	1	0	0	0	0	0	0	0	0	0	0	0	1	0	0	0	0	2	0	0	0	0	0	0	0	0	0	0	0	0	0	0	2
451000000	3	1	0	0	0	0	0	0	0	0	0	0	0	0	0	0	0	0	0	1	0	0	0	0	0	0	0	0	0	0	0	1	0	0	0	0	0	0	0	0	0	0	0	0	0	0	0	0	1
451250000	0	1	1	0	0	0	0	0	0	0	0	1	0	0	1	1	0	0	0	0	0	0	0	0	0	1	0	0	0	0	0	0	0	0	0	0	0	0	0	0	0	0	0	0	0	0	0	0	0
451500000	0	0	2	0	0	0	0	0	0	0	0	0	0	0	0	1	1	0	0	0	0	0	0	0	0	1	0	0	0	0	0	0	0	0	0	0	0	0	0	0	0	0	0	0	0	0	0	0	0
451750000	1	0	0	0	0	0	0	0	0	0	0	0	0	0	0	0	0	0	0	0	0	0	0	0	0	0	0	0	0	0	0	0	0	0	0	0	0	0	0	0	0	0	0	0	0	0	0	0	0
452000000	3	1	0	1	0	0	0	0	0	0	0	0	0	0	0	1	0	0	0	0	0	1	0	0	0	0	0	0	0	0	0	0	0	0	0	0	0	0	1	0	1	0	0	0	0	0	0	0	0
452250000	0	0	0	1	0	0	0	0	0	0	0	0	0	0	0	0	0	0	0	0	0	0	0	0	0	0	0	0	0	0	0	0	1	0	0	0	0	0	0	0	0	0	0	0	0	0	1	0	0
452500000	0	2	0	0	0	0	0	0	0	0	0	1	1	2	0	0	0	0	0	0	0	0	0	0	0	0	0	0	0	0	0	0	0	0	0	0	0	0	0	0	0	1	0	0	0	0	1	0	0
452750000	2	0	0	0	0	0	0	0	0	1	0	0	0	0	0	0	0	2	0	0	0	0	0	0	0	0	0	0	0	0	0	0	0	1	0	1	0	0	0	0	0	0	0	0	1	0	0	0	0
453000000	0	1	0	0	0	1	0	0	0	0	0	0	0	0	1	0	0	0	0	0	0	0	0	1	0	0	0	0	1	0	0	0	0	0	0	0	0	1	0	0	0	0	0	0	0	0	0	0	0
453250000	2	0	0	0	1	0	0	0	0	0	0	0	0	0	0	0	0	1	0	0	0	0	0	0	0	0	0	0	0	0	0	0	1	0	0	1	0	0	2	0	0	0	0	0	0	0	0	0	0
453500000	1	0	0	0	0	0	0	0	0	0	0	1	0	0	0	0	0	0	0	1	0	0	0	0	0	0	0	0	0	0	0	0	0	0	0	1	0	0	0	0	0	0	0	0	0	0	0	0	0
453750000	1	0	0	0	1	0	0	0	1	0	0	0	0	0	0	0	0	0	0	0	0	0	0	0	0	0	0	0	1	0	0	0	0	0	1	0	0	0	0	0	0	0	0	0	0	0	1	0	0
454000000	1	0	0	0	0	0	0	0	0	1	0	0	0	0	0	0	1	0	0	0	0	0	0	0	0	0	0	0	0	0	0	0	0	0	0	0	0	0	0	0	0	0	0	0	0	0	0	0	0
454250000	0	0	0	0	0	0	0	0	0	0	0	0	0	0	0	0	0	0	0	0	0	0	0	0	1	0	1	0	0	0	0	0	0	0	0	0	0	0	0	0	0	0	0	1	0	0	0	1	0
454500000	0	0	0	0	0	0	0	0	0	1	0	0	0	0	0	0	0	0	0	0	0	0	0	0	0	0	0	0	0	0	0	0	0	0	0	0	0	0	0	0	0	0	1	0	0	0	0	0	0
454750000	1	0	0	0	0	0	0	0	0	0	0	0	0	0	0	0	0	2	0	0	0	0	0	0	0	0	0	0	0	0	0	0	0	0	1	0	0	0	0	0	0	0	0	1	0	0	0	0	0
455000000	0	0	0	0	0	0	0	0	1	1	0	0	0	0	0	0	0	0	0	0	0	0	0	0	0	0	0	0	0	0	0	0	0	0	0	0	0	0	0	1	0	0	0	0	0	1	0	0	1
455250000	1	0	0	0	0	0	0	0	0	0	0	0	0	0	0	0	0	0	0	0	0	0	2	0	0	0	0	0	0	0	0	0	0	2	1	0	0	0	0	0	0	0	0	0	0	0	0	0	0
455500000	0	1	0	0	0	0	0	0	0	0	0	0	0	0	0	0	0	0	0	0	0	0	0	0	0	0	0	0	0	1	0	0	0	0	0	0	0	0	0	0	0	0	0	0	0	0	0	0	0
455750000	3	0	0	0	0	0	0	0	0	0	0	0	0	0	2	0	0	0	0	0	0	0	0	0	0	0	0	1	0	0	0	0	0	0	0	0	0	0	1	0	0	0	0	0	0	0	1	0	0
456000000	0	0	1	1	0	0	0	0	0	0	0	0	0	0	0	0	0	0	0	0	1	0	0	0	0	0	0	0	0	0	0	0	0	0	0	0	0	0	0	0	0	0	0	0	1	0	0	0	0
456250000	0	0	0	0	0	0	0	0	0	0	0	0	0	0	0	0	0	0	0	0	1	0	0	0	0	1	2	0	0	2	0	0	0	0	0	0	0	0	1	1	0	0	0	0	0	0	0	0	0
456500000	1	0	1	0	0	0	0	0	0	0	0	0	0	0	0	0	1	0	0	0	0	0	0	0	1	0	0	1	0	0	0	0	0	0	0	0	0	0	0	0	0	0	0	0	0	0	0	0	0
456750000	1	0	0	0	0	0	0	0	0	0	0	0	0	0	0	0	0	0	0	0	0	0	0	0	0	0	2	0	0	0	0	0	0	0	0	1	0	0	0	0	0	0	0	0	0	0	0	0	0
457000000	1	0	0	0	0	0	0	1	0	1	0	0	0	0	0	0	0	0	0	0	0	0	0	0	0	0	0	0	0	0	0	0	0	0	0	0	0	0	0	0	0	0	0	0	0	1	0	1	1
457250000	1	0	0	3	0	0	0	0	0	0	0	0	0	0	0	1	0	0	0	0	0	0	0	0	0	0	0	0	0	0	0	0	0	0	0	0	0	1	0	0	0	0	0	0	0	1	0	0	0
457500000	1	0	0	0	0	2	0	0	0	0	0	1	0	0	1	0	0	0	0	0	0	0	0	0	0	1	0	0	1	0	0	0	0	0	0	0	0	0	0	0	0	0	0	0	0	1	0	0	0
457750000	2	1	0	0	0	0	0	1	0	0	0	1	0	0	0	0	0	0	0	0	0	0	0	0	0	0	0	1	0	0	0	0	0	0	0	0	0	0	0	0	0	0	0	0	0	0	1	0	0
458000000	0	0	0	0	0	0	0	0	0	0	0	0	0	0	0	0	0	0	0	0	0	0	0	0	0	0	0	0	0	0	0	2	0	0	0	0	0	0	0	0	0	0	0	0	0	0	0	0	0
458250000	0	0	0	1	0	1	0	1	0	0	0	0	0	0	0	0	0	0	0	0	0	0	0	0	0	0	0	0	0	0	0	0	0	0	0	0	0	0	0	0	0	1	0	0	0	0	0	0	0
458500000	1	0	0	0	0	0	0	0	0	0	0	0	0	0	1	2	0	0	0	0	0	0	0	0	0	0	0	0	0	0	0	0	0	1	0	0	0	0	0	0	0	0	0	0	0	0	0	0	0
458750000	1	1	0	0	0	0	0	0	1	0	0	0	0	0	0	1	0	0	0	0	0	0	0	0	1	0	0	0	0	0	0	0	0	1	0	0	0	0	0	0	1	0	0	2	0	0	0	1	0
459000000	0	3	0	0	1	2	0	0	0	0	0	0	0	0	0	0	0	0	0	2	0	0	0	0	0	0	0	1	0	0	0	0	0	1	0	0	0	0	0	0	1	0	0	0	0	0	1	0	0
459250000	0	0	0	0	0	0	0	0	1	0	0	0	0	0	0	0	0	0	0	1	0	0	1	0	0	0	0	1	0	1	0	0	0	0	0	1	0	0	0	0	0	0	0	0	0	0	0	1	0
459500000	1	0	0	0	0	0	1	0	0	0	0	0	0	0	0	0	0	0	0	0	0	0	0	0	0	0	0	0	1	0	0	0	0	0	0	0	0	0	0	0	0	0	0	0	0	0	0	0	0
459750000	1	0	0	0	1	0	0	0	2	0	0	0	0	1	0	0	0	0	0	0	0	0	0	0	0	0	0	0	0	0	0	0	0	0	0	0	0	0	0	0	0	0	0	1	0	0	0	0	0
460000000	1	0	0	1	0	0	0	0	0	0	0	0	1	0	0	0	0	0	0	0	0	0	0	0	0	0	0	0	0	0	0	0	0	1	0	0	1	1	0	0	0	0	0	0	0	0	0	0	1
460250000	0	0	0	0	0	0	0	0	0	0	0	0	0	0	0	0	0	0	0	0	0	0	0	1	0	0	1	0	0	0	0	0	0	0	0	1	1	0	0	0	1	0	0	0	0	0	1	0	0
460500000	1	1	0	0	0	0	1	0	0	0	0	0	0	0	0	0	0	0	0	0	0	0	0	0	0	0	0	0	0	0	0	0	0	0	1	1	0	0	0	1	0	0	0	0	0	0	0	0	0
460750000	1	0	0	0	1	0	0	0	0	0	0	0	0	0	0	0	0	0	0	0	0	0	0	0	0	0	0	0	0	0	0	0	0	0	1	0	0	0	0	0	0	0	0	0	0	0	0	0	0
461000000	0	0	0	0	0	0	0	0	0	0	0	0	0	0	0	0	0	0	0	0	0	0	0	0	0	0	0	0	0	0	0	0	0	0	0	0	0	0	0	0	1	0	0	0	0	0	0	0	0
461250000	0	0	0	1	0	0	0	0	0	0	0	0	0	0	0	0	0	0	0	0	0	0	0	0	0	0	0	0	0	0	0	0	1	0	0	0	0	0	0	0	0	0	0	0	1	1	0	0	0
461500000	0	0	0	0	0	0	0	0	0	0	0	0	0	0	0	0	0	0	0	0	0	0	0	0	0	0	1	0	0	0	0	1	0	0	0	0	0	0	1	0	0	0	0	0	0	0	1	0	0
461750000	0	1	0	0	0	0	0	0	0	0	0	0	0	0	0	0	0	0	0	0	0	0	0	0	0	0	0	0	0	0	0	1	0	0	0	0	0	0	0	0	0	0	0	0	0	0	0	0	0
462000000	0	0	0	0	0	0	0	0	0	0	0	0	0	0	3	0	0	0	0	0	1	0	0	0	0	0	0	0	0	0	0	0	0	0	0	0	1	1	0	0	0	0	1	0	0	0	0	0	0
462250000	1	0	0	0	0	0	0	0	0	0	0	0	0	0	0	0	0	0	0	0	0	0	0	0	0	0	1	0	0	0	0	0	0	0	0	0	0	0	0	0	0	0	0	0	0	0	0	0	0
462500000	1	0	0	0	0	0	0	0	0	0	0	0	0	0	1	0	1	1	0	0	0	0	0	0	1	0	0	0	0	0	0	0	0	0	0	0	0	0	0	0	0	0	0	0	0	0	0	0	0
462750000	0	0	0	0	0	0	0	3	0	0	0	0	0	0	0	0	0	0	1	0	1	0	0	0	0	0	0	0	0	0	0	0	0	0	0	0	0	0	0	0	0	0	0	0	0	0	0	0	0
463000000	2	0	0	0	0	0	0	0	0	0	0	0	0	0	0	0	0	0	0	0	0	0	0	0	0	0	0	0	0	0	0	1	0	0	0	0	0	0	0	0	0	0	0	0	1	0	0	0	0
463250000	0	0	0	0	0	0	0	0	0	0	0	0	0	0	0	0	0	0	0	0	0	0	0	0	0	0	0	0	0	0	0	0	0	0	0	0	0	0	0	0	1	0	0	0	0	0	0	0	0
463500000	1	0	0	2	0	0	0	0	0	1	0	0	0	0	0	0	0	0	0	0	0	0	0	0	0	1	0	0	0	0	0	0	0	0	0	1	0	0	0	0	0	0	0	0	0	0	0	0	0
463750000	0	1	0	0	0	0	0	0	0	0	0	0	0	0	0	0	0	0	0	0	0	0	0	0	0	0	0	0	0	0	0	0	0	0	0	0	0	0	0	0	1	0	0	0	0	0	0	0	0
464000000	0	1	0	0	0	0	0	0	0	0	0	0	0	0	0	0	0	0	0	0	0	0	0	0	0	0	0	0	0	0	0	0	0	0	0	0	0	0	0	0	0	0	0	0	0	0	0	0	0
464250000	1	0	0	0	0	0	0	0	0	0	0	1	0	0	1	0	0	0	0	0	0	0	0	0	0	0	1	0	0	0	0	0	0	1	0	0	0	0	0	0	0	0	0	0	0	0	0	0	0
464500000	1	1	0	1	0	0	0	0	1	1	0	0	0	0	0	0	0	0	0	0	0	0	0	0	1	0	0	0	0	0	0	0	0	0	0	0	0	0	0	0	0	0	0	0	0	0	0	0	0
464750000	0	1	0	0	0	0	0	0	1	0	0	0	0	0	0	0	0	1	0	0	0	0	0	0	0	1	0	0	0	0	0	0	0	0	0	0	0	0	0	0	1	0	1	0	0	1	0	0	0
465000000	0	0	0	0	0	0	0	0	0	3	0	0	0	0	0	0	0	0	0	0	0	0	0	0	0	0	0	0	0	0	0	0	0	0	0	0	0	0	0	0	0	0	0	0	0	0	0	1	1
465250000	0	0	0	0	0	0	0	0	1	0	1	0	0	0	1	0	0	0	0	0	0	0	0	0	0	0	0	0	0	0	0	0	0	0	0	0	0	0	0	0	0	0	0	0	0	0	0	0	0
465500000	2	1	0	0	0	0	0	0	0	0	0	0	0	0	0	0	0	0	0	0	0	0	0	0	0	0	0	0	0	0	0	0	0	0	0	1	0	2	0	0	0	0	0	0	0	0	0	0	0
465750000	0	0	0	0	0	0	0	0	0	0	0	0	0	0	0	0	0	0	0	0	0	0	0	0	0	0	0	0	0	0	0	0	1	0	0	0	0	0	1	1	0	0	1	0	0	0	0	0	0
466000000	3	0	0	1	0	0	0	0	0	0	0	0	0	0	0	0	0	0	0	2	0	0	1	1	0	0	0	0	0	0	0	0	0	0	0	0	0	0	0	0	0	0	0	0	0	0	0	0	0
466250000	0	0	0	0	0	0	0	0	0	0	0	0	0	0	0	0	0	0	0	0	0	0	0	0	0	0	0	0	0	0	0	0	0	0	0	0	0	0	0	0	0	0	0	0	1	1	0	0	0
466500000	0	0	0	0	0	0	0	0	0	0	0	0	0	0	0	0	0	0	0	0	0	2	0	0	0	0	0	0	1	0	0	0	0	0	0	0	0	0	0	0	0	2	0	0	0	0	0	0	1
466750000	0	0	0	0	0	1	0	0	0	0	0	0	0	0	0	1	0	0	0	0	0	0	0	0	0	0	0	0	0	0	0	0	0	0	0	1	0	0	0	0	0	0	0	0	0	0	0	0	0
467000000	0	0	1	0	0	0	0	0	0	0	0	0	0	0	0	0	0	0	0	0	0	0	0	0	0	0	0	0	0	0	0	0	0	1	0	0	0	0	0	0	0	0	0	1	0	0	0	0	0
467250000	0	1	0	0	0	0	0	1	0	0	0	0	0	1	0	0	0	0	0	0	0	0	1	1	0	0	0	0	0	0	0	0	0	0	1	0	0	1	0	0	0	0	0	0	0	0	0	0	1
467500000	0	0	0	2	0	0	0	0	0	0	0	0	0	0	1	0	0	0	0	0	0	0	0	0	0	0	0	0	0	0	0	0	0	0	0	0	0	0	0	0	0	0	0	0	0	0	0	0	0
467750000	0	1	1	1	0	0	0	1	0	0	0	0	0	0	0	0	0	0	1	0	0	0	1	0	0	0	0	0	1	0	0	0	0	0	0	0	0	0	0	0	0	0	0	0	0	0	0	0	0
468000000	1	0	0	0	1	0	2	0	0	0	0	0	0	0	0	0	0	0	0	0	0	1	0	0	0	0	0	0	0	0	0	0	0	0	0	0	0	0	0	0	0	0	0	0	0	0	0	2	0
468250000	2	0	0	0	1	0	0	1	0	0	0	0	2	0	0	0	0	0	0	0	1	0	0	1	0	0	0	0	0	0	0	0	0	1	0	0	0	1	0	0	0	0	0	0	0	0	0	0	0
468500000	0	0	0	0	1	0	0	0	0	0	0	0	0	0	0	0	0	1	0	0	0	0	0	0	0	0	0	0	0	0	0	0	0	0	0	0	0	0	0	0	0	0	0	0	0	0	1	0	0
468750000	2	0	0	1	0	0	0	0	0	0	0	0	0	0	0	0	0	0	0	0	0	0	0	0	0	0	0	0	0	0	0	0	0	0	0	0	0	0	0	0	0	0	0	0	0	0	0	0	0
469000000	1	0	0	0	0	0	0	0	0	0	0	0	0	0	0	1	1	0	0	0	0	0	0	0	0	2	0	0	0	0	0	0	0	0	0	0	0	0	1	0	0	0	0	0	0	0	0	0	0
469250000	0	0	0	0	0	0	0	0	0	0	0	0	0	0	0	0	0	0	0	0	0	0	0	0	0	0	0	0	1	0	0	0	0	0	0	0	0	0	0	0	0	0	0	1	0	0	1	0	0
469500000	0	1	0	0	0	0	0	0	0	0	0	0	0	0	0	0	0	0	0	0	0	0	0	0	0	0	0	0	0	0	0	0	0	0	1	0	0	0	0	0	0	0	0	0	0	0	0	1	0
469750000	0	0	0	0	0	0	0	1	0	0	0	0	0	0	0	0	0	0	0	0	0	0	0	0	0	0	0	0	0	0	0	0	0	0	0	0	0	0	0	0	0	0	0	0	0	0	0	0	0
470000000	0	1	0	0	0	0	0	0	1	2	0	0	0	0	0	0	0	0	0	0	0	0	0	0	0	0	0	0	0	0	1	0	0	0	0	0	0	0	0	0	0	0	0	0	0	0	0	0	0
470250000	2	1	0	0	0	0	0	0	0	0	0	0	0	0	0	0	0	0	0	0	0	1	0	0	0	0	0	0	1	0	0	0	0	0	0	0	0	0	0	0	0	0	0	0	0	0	0	0	0
470500000	1	0	0	2	0	0	0	0	0	0	2	0	0	0	0	0	0	0	0	0	0	0	0	0	0	0	0	0	0	0	0	0	0	0	1	0	0	0	0	0	0	0	1	0	0	0	0	0	1
470750000	1	0	0	0	0	0	0	0	1	0	0	0	0	0	0	0	0	0	0	0	0	0	0	1	0	0	0	0	0	0	1	0	0	0	0	0	0	0	0	0	0	0	0	0	0	0	0	0	0
471000000	2	0	0	0	0	0	0	0	0	0	0	0	0	0	0	0	0	0	0	1	0	0	0	0	0	0	0	0	0	0	0	0	0	0	1	0	0	0	0	0	0	0	0	0	0	0	0	0	0
471250000	0	0	0	1	0	0	0	0	0	0	0	0	0	0	0	0	1	0	1	0	0	0	0	0	0	0	0	0	0	0	0	0	0	0	0	0	1	0	0	0	0	0	0	0	0	0	0	0	0
471500000	2	0	0	1	1	0	0	0	0	0	0	0	0	0	1	0	0	0	0	0	0	0	0	0	0	0	0	0	0	0	0	0	0	0	0	0	0	0	0	0	0	0	0	0	0	0	0	0	0
471750000	1	0	1	0	0	0	0	0	1	0	0	0	0	1	0	0	0	0	0	0	0	0	0	0	0	0	0	0	0	0	0	0	0	0	0	0	0	0	0	0	0	0	0	0	0	0	0	0	0
472000000	2	0	1	0	0	0	0	1	0	0	0	0	0	0	0	0	0	0	0	0	0	0	0	0	1	0	0	0	0	0	0	0	0	0	0	0	0	0	0	0	0	0	0	0	0	0	0	0	1
472250000	0	0	0	0	0	0	0	0	0	0	0	0	0	0	0	0	0	0	0	0	0	0	0	0	0	0	0	0	0	0	0	0	0	0	0	0	1	0	0	0	0	0	0	0	0	0	0	0	0
472500000	0	0	0	0	0	0	0	0	0	0	1	0	0	0	0	0	0	0	1	0	0	0	0	0	1	0	0	1	0	0	0	0	0	0	0	0	0	0	0	0	0	0	0	0	0	0	0	1	0
472750000	1	0	0	0	1	0	0	0	0	0	0	0	0	0	1	0	0	0	0	0	0	0	0	1	0	0	0	0	0	0	0	0	0	0	0	0	0	0	0	0	0	0	0	1	0	0	0	0	0
473000000	2	0	0	0	0	0	0	0	0	0	0	0	0	0	0	0	0	0	0	0	0	1	0	0	0	0	0	0	2	0	0	0	0	0	0	0	0	0	0	1	0	0	0	0	0	0	0	0	0
473250000	0	0	0	0	0	0	0	0	1	0	0	0	0	1	0	0	0	0	0	0	0	0	0	0	0	3	0	0	0	0	0	0	0	0	1	0	0	0	0	0	0	0	0	0	0	0	0	0	0
473500000	1	0	0	0	0	0	1	0	0	1	0	0	0	0	0	0	0	1	0	0	0	0	0	0	0	0	0	0	0	0	0	1	0	0	0	0	0	0	0	0	0	0	0	0	0	0	1	0	0
473750000	0	1	0	0	0	1	0	0	0	0	0	0	0	0	0	0	0	0	0	0	0	0	0	0	0	0	0	0	0	0	0	0	0	0	0	0	0	0	0	0	0	0	2	0	0	0	0	0	0
474000000	0	0	0	0	0	0	0	0	0	0	0	0	0	0	0	0	0	0	0	0	0	0	0	0	0	0	0	0	0	0	0	0	0	0	0	0	0	0	0	0	0	0	0	0	0	0	0	0	0
474250000	0	2	1	0	1	0	0	0	0	0	0	0	0	0	1	0	0	0	0	0	0	0	0	0	0	0	0	0	0	0	0	0	0	0	0	0	0	0	0	0	0	0	0	0	0	0	0	0	0
474500000	0	0	0	0	0	0	0	0	0	0	0	0	0	0	0	0	0	0	0	0	0	0	0	0	0	0	0	0	0	1	0	0	0	0	1	0	0	0	0	0	0	0	0	1	0	0	1	0	0
474750000	0	0	2	0	0	0	0	0	0	0	1	0	0	0	0	0	0	0	0	0	0	0	0	0	0	0	0	0	0	0	0	0	0	0	0	0	0	0	0	0	0	0	0	0	0	0	0	0	0
475000000	1	0	0	0	0	0	0	0	0	0	1	0	0	0	0	0	1	1	0	0	0	0	0	0	0	0	0	0	0	0	0	0	0	0	0	0	0	0	0	0	1	0	0	0	0	0	0	0	0
475250000	0	1	0	2	0	0	0	0	0	0	0	0	0	0	0	0	0	0	0	0	0	0	0	0	0	0	0	0	0	0	1	0	0	0	0	0	0	0	0	0	0	1	0	0	0	0	0	0	0
475500000	3	0	0	0	0	0	0	0	0	0	0	0	0	0	0	0	0	0	0	1	0	0	0	0	1	0	0	0	0	0	0	0	0	0	0	0	0	1	0	0	0	0	0	0	0	0	0	1	0
475750000	0	0	0	0	0	0	0	0	0	0	0	0	0	0	1	0	1	0	0	0	0	1	0	0	0	0	0	0	0	0	0	0	0	0	0	0	0	0	0	0	0	0	1	0	0	0	1	0	0
476000000	2	0	0	0	0	0	0	0	0	1	0	0	0	0	1	0	1	0	0	0	0	0	0	0	0	0	0	0	0	0	0	0	0	0	0	0	0	0	0	0	0	0	0	0	0	0	0	1	0
476250000	0	0	0	1	0	0	0	0	0	1	0	0	0	0	0	1	0	0	0	0	0	0	0	0	0	0	0	0	0	0	0	0	0	0	0	0	0	0	0	0	0	0	0	1	0	0	0	0	1
476500000	0	0	0	0	0	1	0	0	1	1	0	0	0	0	0	0	0	0	0	0	0	0	0	0	0	0	0	0	0	0	0	0	0	0	0	1	0	0	0	0	0	0	0	0	0	0	0	1	0
476750000	1	0	0	0	0	0	0	0	0	0	0	0	0	0	0	0	0	0	0	1	0	1	0	0	0	0	0	0	0	0	0	0	0	0	0	0	0	0	0	1	0	0	0	0	0	0	0	0	0
477000000	1	0	0	0	1	0	0	0	0	0	0	0	0	0	0	0	0	0	1	0	0	1	0	0	0	0	0	0	0	0	0	0	0	0	0	0	0	0	0	0	0	0	0	0	0	0	0	0	0
477250000	0	0	0	0	0	0	0	0	0	0	0	1	0	0	0	3	0	0	0	0	0	0	0	0	1	0	0	0	0	0	0	0	0	0	0	0	0	0	0	0	0	1	0	0	0	0	0	0	0
477500000	0	0	1	0	0	0	0	0	0	0	0	0	0	0	0	0	0	0	0	0	0	0	0	0	0	0	0	0	0	0	0	0	0	0	0	0	0	0	0	0	0	0	0	0	0	0	0	0	0
477750000	0	1	0	0	0	0	0	0	0	0	0	0	0	0	1	0	0	0	0	0	1	0	0	0	0	0	0	0	0	0	1	1	0	0	0	0	0	0	0	0	1	0	0	0	0	0	0	0	1
478000000	1	0	0	0	0	0	0	0	0	1	0	0	0	0	0	0	0	0	0	1	0	0	0	0	0	0	1	0	0	0	0	0	0	1	0	0	0	0	0	0	0	0	0	0	0	0	0	0	0
478250000	1	0	0	0	0	0	0	0	0	0	3	1	0	0	1	0	0	0	0	0	0	0	0	0	0	0	0	0	0	0	0	0	0	0	0	0	0	0	0	0	0	0	0	0	0	1	0	0	0
478500000	1	1	0	0	1	0	0	0	0	0	0	0	0	0	0	0	0	0	0	0	0	0	0	0	1	0	0	0	0	0	0	0	0	0	0	2	0	0	0	0	0	0	0	0	0	0	0	0	0
478750000	0	0	0	1	0	0	0	0	0	0	1	0	0	0	0	0	0	0	0	0	0	0	0	0	0	0	0	0	0	0	0	1	0	0	0	0	0	0	0	0	0	0	0	0	0	0	0	0	0
479000000	0	0	0	0	0	0	0	0	0	1	0	0	0	0	0	1	0	0	0	0	0	0	0	0	0	0	0	0	0	0	0	0	0	0	0	1	0	0	0	0	0	1	0	0	1	0	0	1	0
479250000	1	0	1	0	0	0	0	0	0	0	0	0	0	0	0	0	0	0	0	0	0	0	1	0	1	0	0	0	0	0	0	0	1	0	0	0	0	0	0	0	0	0	0	0	0	0	0	0	0
479500000	0	0	0	0	1	0	0	0	0	0	0	1	0	0	0	0	0	0	0	0	0	0	0	0	1	0	0	0	1	0	0	0	0	0	0	0	1	0	0	0	0	0	0	0	1	0	0	0	0
479750000	1	0	0	0	0	0	0	0	0	0	0	0	0	0	0	0	0	0	0	0	0	0	0	0	0	0	0	0	0	0	0	0	0	0	0	0	1	0	0	0	0	0	0	0	0	0	0	0	0
480000000	0	0	0	0	0	0	0	0	0	0	0	0	0	0	0	0	0	0	0	0	0	0	0	0	0	0	0	0	0	0	0	0	0	0	0	0	0	0	0	3	0	0	0	0	0	0	0	0	2
480250000	0	0	0	1	0	0	0	1	0	0	0	0	0	0	0	0	0	0	0	0	0	0	0	0	0	0	0	0	0	0	0	0	0	0	0	0	1	0	0	0	0	0	0	0	0	0	0	0	0
480500000	0	0	0	0	0	0	0	0	0	0	0	0	0	0	0	1	0	0	0	0	1	0	0	0	0	0	0	0	0	0	0	0	0	1	0	1	0	0	0	0	0	0	0	0	0	0	0	0	0
480750000	1	1	0	0	2	0	0	0	0	0	0	0	0	0	0	0	0	0	0	0	0	0	0	0	0	1	0	0	0	0	0	0	0	0	0	0	0	0	0	0	0	0	0	0	0	0	0	0	0
481000000	0	0	0	0	1	0	0	0	0	0	0	0	0	0	0	1	0	0	0	0	1	0	1	0	0	0	0	0	0	0	0	0	0	0	0	0	0	0	0	0	0	0	0	0	0	0	0	0	0
481250000	1	0	0	0	0	0	0	0	0	0	1	0	0	0	1	0	0	0	0	0	0	0	0	0	0	0	0	0	0	0	0	0	0	0	0	0	0	0	0	0	0	0	0	0	0	0	0	0	0
481500000	0	0	0	0	0	0	0	0	0	0	1	0	0	0	0	0	0	0	0	0	0	0	0	0	0	0	0	0	0	0	0	0	0	0	0	0	0	0	0	0	0	0	0	0	0	0	0	0	0
481750000	0	1	1	1	0	0	0	0	0	0	0	0	0	1	0	0	0	0	0	0	0	0	0	0	0	1	0	0	0	0	0	0	0	0	0	0	0	0	0	0	0	0	0	0	0	0	0	0	0
482000000	0	0	0	1	0	0	0	0	1	0	0	0	0	0	0	0	1	0	0	0	0	0	0	0	0	0	0	0	0	0	0	0	0	1	0	1	0	0	0	0	1	1	0	0	0	0	0	0	0
482250000	0	0	0	0	0	0	0	0	0	0	0	0	0	0	0	0	0	0	0	0	0	0	0	0	0	0	0	0	1	0	0	0	0	0	0	0	0	0	0	0	0	0	1	0	0	0	0	0	0
482500000	1	0	0	0	0	0	0	0	0	0	0	0	0	0	0	0	0	0	0	0	0	0	0	0	0	0	0	0	0	0	0	0	0	0	0	0	0	0	0	0	0	0	0	0	0	0	0	0	0
482750000	2	0	0	0	0	0	0	0	0	0	0	0	0	1	0	0	0	0	0	0	0	0	0	0	1	0	0	1	0	0	0	0	2	0	0	0	0	0	0	0	0	0	0	0	0	0	0	1	0
483000000	0	0	3	0	0	0	0	0	0	0	0	0	0	0	0	0	0	0	0	0	1	0	0	0	0	0	0	0	0	0	0	0	0	0	0	0	0	0	0	0	0	0	0	0	0	0	0	0	0
483250000	0	1	0	0	0	0	0	0	0	0	0	0	0	0	0	0	0	0	0	0	0	0	0	1	0	0	0	0	0	1	0	1	0	0	1	0	0	0	0	0	0	0	0	0	0	0	0	0	0
483500000	2	0	0	0	0	0	0	0	0	0	0	0	0	0	0	0	0	1	0	0	0	0	0	0	1	0	0	0	0	0	0	1	0	0	0	0	0	0	0	0	0	0	0	0	0	0	1	0	0
483750000	1	0	0	0	0	1	0	0	0	0	0	0	0	0	0	0	0	0	0	0	0	0	0	0	0	0	0	1	1	0	0	0	0	0	0	0	0	0	0	0	0	0	0	0	0	0	0	1	0
484000000	0	0	0	0	0	0	0	0	0	0	0	0	0	0	0	0	0	0	0	0	0	0	0	0	0	0	1	1	0	0	0	0	0	0	0	0	0	0	0	2	0	0	0	0	0	0	1	0	0
484250000	0	0	0	0	1	0	0	0	0	0	0	0	0	0	0	0	0	0	0	0	0	1	0	0	0	0	0	0	0	0	0	1	0	1	0	0	1	0	0	1	0	0	0	0	0	1	0	0	1
484500000	1	1	0	0	0	0	0	0	0	0	0	0	0	0	0	1	0	0	0	0	0	0	0	0	0	0	0	0	0	0	0	1	0	0	0	0	2	0	0	0	0	0	0	0	0	0	0	0	0
484750000	0	0	0	0	0	0	1	0	0	0	0	0	0	0	0	0	0	0	0	0	0	0	0	0	0	0	0	0	0	0	0	1	0	0	0	0	0	0	0	0	0	0	0	0	0	0	0	0	0
485000000	2	0	0	0	0	0	0	1	0	1	0	0	0	0	0	0	1	0	0	0	0	0	0	0	0	1	0	0	0	0	0	0	0	1	0	1	0	0	1	1	0	2	0	0	0	0	0	0	0
485250000	1	0	0	0	0	0	0	0	0	0	1	0	0	0	0	0	0	0	0	0	0	0	0	0	1	0	0	0	0	0	0	0	0	0	0	0	0	0	0	0	0	0	0	0	0	0	1	0	0
485500000	0	0	0	0	0	0	0	0	0	0	0	0	0	0	0	0	0	0	0	0	0	0	0	0	0	0	0	0	0	0	0	0	0	0	0	0	0	0	0	0	0	0	0	0	0	1	0	0	0
485750000	1	0	0	0	1	0	0	0	0	0	0	0	0	0	0	0	0	1	0	0	0	1	0	0	0	0	0	0	0	0	0	0	0	1	0	0	0	0	0	0	1	0	0	0	0	0	0	0	0
486000000	0	0	0	0	0	0	0	0	0	0	1	0	0	0	0	0	1	0	0	0	0	0	0	0	0	0	0	0	0	0	0	0	0	0	0	0	2	0	0	0	0	1	0	0	1	0	1	0	0
486250000	0	0	0	0	0	0	0	0	0	0	2	0	0	0	0	0	0	0	0	0	0	0	0	0	1	0	0	0	0	0	0	0	0	0	0	0	0	0	0	0	0	0	0	0	0	0	0	0	0
486500000	0	0	1	0	0	0	0	0	0	0	0	0	0	0	0	0	0	0	0	0	1	0	0	1	0	0	0	0	0	0	0	0	0	0	0	0	0	0	1	0	0	0	0	0	0	0	0	0	0
486750000	0	0	1	1	0	1	0	0	0	0	0	0	0	0	0	0	0	0	0	0	0	0	0	0	0	0	0	0	0	0	0	0	0	0	0	0	0	0	0	0	0	0	0	0	0	1	0	0	0
487000000	1	0	0	0	0	1	0	0	0	0	0	1	0	0	0	1	0	0	0	0	0	1	0	1	0	0	0	0	0	0	0	0	0	0	0	1	1	0	0	0	0	0	0	0	0	0	0	0	0
487250000	1	0	0	0	0	0	0	0	0	0	0	0	1	0	0	0	0	0	0	0	0	1	1	0	1	1	0	0	0	0	0	0	0	0	0	0	0	0	0	0	0	0	0	0	1	0	0	0	0
487500000	2	0	0	0	1	1	0	0	0	0	2	1	0	0	0	0	0	2	0	0	0	0	1	0	0	0	2	0	0	0	0	0	0	0	0	0	0	0	0	0	0	1	2	0	0	0	0	0	0
487750000	2	0	0	0	0	0	0	0	0	0	0	0	0	0	0	0	0	0	0	0	0	0	0	0	0	0	0	0	0	0	0	0	0	0	1	0	0	0	0	0	0	0	0	0	1	0	0	0	1
488000000	0	1	0	0	0	0	0	0	0	0	0	0	0	0	0	0	0	0	0	0	0	0	0	0	0	0	0	0	0	0	0	0	0	0	0	0	0	0	0	0	0	0	0	0	0	0	0	1	0
488250000	1	0	0	1	0	2	1	0	0	0	0	0	0	0	0	0	0	0	0	0	0	0	0	0	0	0	0	0	0	0	0	0	0	0	0	0	0	0	0	0	0	0	0	0	0	0	0	0	0
488500000	1	0	0	0	0	0	0	0	0	0	0	0	0	0	1	0	0	0	0	0	0	0	0	0	0	0	0	1	1	0	0	0	0	0	0	0	0	0	0	0	0	0	0	0	0	0	0	0	0
488750000	0	0	0	0	0	0	0	0	0	0	1	0	0	0	0	0	0	0	0	0	0	0	0	0	0	0	0	0	0	0	0	0	0	0	0	0	0	0	0	0	0	0	0	0	0	0	0	0	0
489000000	0	0	0	0	0	0	0	0	1	0	0	0	0	0	0	0	0	1	0	0	0	0	0	0	0	0	1	0	0	0	0	0	0	0	0	0	0	0	1	0	0	2	0	0	0	0	1	0	0
489250000	0	0	1	0	0	0	0	0	0	0	0	0	0	1	0	0	0	0	0	0	0	0	0	0	0	0	0	0	0	0	0	1	0	0	0	0	0	0	0	0	0	0	0	0	0	0	0	0	0
489500000	0	0	0	0	0	1	0	0	0	0	0	0	0	0	0	0	0	0	0	0	0	0	0	0	0	0	0	0	0	0	0	0	0	0	0	0	0	0	0	0	0	0	0	0	0	0	0	0	0
489750000	0	1	0	0	0	0	0	0	0	0	0	0	0	0	0	0	1	0	0	0	0	0	0	0	0	0	0	0	0	0	0	0	0	0	0	0	0	0	0	0	0	0	0	0	0	0	0	0	0
490000000	1	0	0	0	0	0	0	0	0	1	0	0	0	0	0	0	0	0	0	0	0	0	1	0	0	0	0	0	0	0	0	0	0	0	0	0	0	0	0	0	0	0	0	0	0	0	1	0	0
490250000	1	0	0	0	0	1	0	0	0	0	0	0	0	0	0	0	0	0	0	0	0	1	0	0	0	0	0	1	0	0	0	2	0	0	0	1	0	0	0	0	0	0	1	0	0	0	0	0	0
490500000	0	1	1	0	0	0	0	0	0	0	0	0	0	0	0	0	0	0	0	0	1	0	0	0	0	0	0	0	0	0	0	0	0	0	0	0	0	0	0	0	1	0	0	0	0	0	1	0	0
490750000	1	0	1	0	0	0	0	1	0	0	0	0	0	0	0	0	0	0	0	0	0	0	0	0	0	0	0	0	0	0	0	0	0	0	0	0	0	0	0	0	0	0	0	0	0	0	0	0	2
491000000	4	0	0	0	0	0	0	0	0	0	0	0	0	0	0	0	1	0	0	0	0	0	0	0	0	1	0	0	0	0	0	0	0	0	0	0	0	0	0	0	0	0	0	0	1	1	0	0	0
491250000	3	0	0	0	0	0	0	0	0	0	0	0	0	0	0	0	0	0	0	0	0	0	0	0	0	0	0	0	0	1	0	0	0	0	0	1	0	0	0	0	0	0	0	0	0	0	0	0	0
491500000	0	0	0	0	3	0	0	0	0	0	0	0	0	0	0	0	2	0	0	0	0	0	0	0	0	0	0	0	0	0	0	0	0	0	0	0	2	0	0	0	0	0	0	0	0	0	0	0	0
491750000	1	2	0	0	0	0	0	0	0	1	0	1	0	0	0	0	0	0	0	0	0	2	0	0	0	0	0	0	0	0	0	0	0	0	0	0	0	0	0	0	0	0	0	0	4	0	0	0	0
492000000	1	0	0	0	0	0	0	0	0	0	0	0	0	0	2	0	0	1	0	0	0	0	0	1	0	0	0	0	0	0	0	0	0	0	0	1	0	0	0	0	1	0	0	0	0	0	0	0	0
492250000	1	0	0	0	0	0	0	0	0	0	0	0	0	0	0	0	0	0	0	0	0	0	0	0	1	0	0	0	0	1	0	0	0	0	0	0	0	0	0	0	0	0	0	0	0	0	0	0	0
492500000	0	0	0	0	1	0	0	1	0	1	0	0	0	0	0	0	0	0	0	0	0	0	0	0	0	0	0	0	0	0	0	0	0	0	0	0	0	0	0	0	0	0	1	0	0	0	0	0	0
492750000	2	1	0	1	0	0	1	0	0	0	0	0	0	0	0	0	1	0	0	0	0	0	0	0	0	0	0	0	0	0	0	0	0	0	0	0	0	0	0	0	0	0	0	0	0	0	0	0	0
493000000	1	0	1	0	0	0	1	0	0	0	0	0	0	0	0	0	0	0	1	0	0	0	0	0	0	0	0	0	0	0	0	0	0	1	0	0	1	0	0	0	0	0	0	0	0	0	0	0	0
493250000	0	2	0	0	0	0	0	1	0	0	0	0	0	0	0	0	0	0	1	0	0	0	0	0	0	0	0	0	0	0	0	0	0	0	0	0	0	0	0	0	0	0	0	0	0	0	0	0	0
493500000	0	0	0	0	0	0	0	0	0	0	0	0	0	0	0	0	0	0	0	0	0	0	0	0	0	0	0	0	0	0	0	1	0	0	0	0	0	0	1	0	0	0	0	0	0	0	0	0	0
493750000	0	0	0	0	0	0	1	0	0	0	0	0	0	0	0	0	0	0	0	0	0	0	0	0	0	0	0	0	0	0	0	0	0	0	1	0	0	0	0	0	0	0	0	0	0	0	0	0	0
494000000	0	0	0	0	0	0	0	0	0	0	0	0	0	0	0	0	0	0	0	0	0	0	0	2	0	0	0	0	0	0	0	1	0	0	0	0	0	0	0	0	0	1	0	0	0	0	0	1	0
494250000	2	0	1	0	0	0	1	0	0	1	1	0	0	0	0	0	0	0	0	0	0	0	0	0	0	0	0	0	0	0	0	0	0	0	0	0	1	0	0	1	0	0	0	0	0	0	0	0	0
494500000	0	1	0	0	0	0	0	0	0	0	0	0	0	0	0	0	0	0	0	1	0	0	0	0	0	0	0	0	0	0	0	0	0	0	0	0	1	0	0	0	0	0	0	0	1	0	0	0	0
494750000	0	0	0	0	0	0	0	0	0	0	0	0	0	0	0	0	0	0	0	2	0	0	0	0	1	1	0	0	0	0	0	0	0	0	0	0	0	0	0	0	0	0	1	0	0	0	0	0	0
495000000	3	0	0	1	1	0	1	0	0	0	0	0	0	0	0	0	0	1	0	0	0	0	0	0	1	0	0	0	0	0	0	0	0	0	0	0	0	0	0	0	0	0	0	1	0	0	0	0	1
495250000	1	0	0	0	1	0	0	0	0	0	1	0	0	0	0	0	0	1	0	0	0	0	0	0	0	1	0	0	0	0	0	0	0	1	0	0	0	0	0	0	0	0	0	0	0	0	0	0	0
495500000	1	0	0	0	0	0	0	0	0	0	0	1	0	0	0	0	0	0	0	0	0	0	0	0	0	0	0	0	0	0	1	0	0	0	0	0	0	1	0	0	2	0	0	0	0	0	0	1	0
495750000	1	0	0	0	0	0	1	0	0	0	0	0	0	0	0	0	0	1	0	0	0	0	0	0	0	0	0	0	0	0	0	0	0	0	0	0	0	0	0	0	1	0	0	0	0	0	0	1	0
496000000	0	0	0	0	0	0	0	2	0	0	0	0	0	1	0	0	0	0	0	0	0	0	0	0	0	1	0	0	0	0	0	0	0	0	0	0	0	0	0	0	0	0	0	1	0	0	0	0	0
496250000	0	0	0	0	0	0	0	0	0	0	1	0	0	0	0	0	0	0	0	0	0	0	0	0	0	0	0	0	0	0	0	0	0	0	0	1	0	0	0	0	0	0	0	0	0	0	0	0	0
496500000	0	0	0	0	0	0	0	0	0	0	0	1	0	0	0	0	0	0	0	0	0	0	0	0	1	0	0	0	0	0	0	0	0	0	0	0	0	0	0	0	0	0	0	0	0	0	0	0	0
496750000	1	0	0	0	0	0	0	0	0	0	0	0	0	0	0	0	0	0	0	0	0	0	0	0	0	1	0	0	0	0	0	0	2	0	0	0	1	0	0	0	0	0	0	0	0	0	0	0	0
497000000	0	0	0	0	1	0	0	0	0	0	0	0	0	0	0	0	0	1	0	0	0	0	0	0	0	0	0	0	0	0	0	1	0	0	0	0	0	0	0	0	0	0	0	0	0	0	0	0	0
497250000	2	1	0	1	0	1	0	0	0	0	0	0	0	0	0	0	0	0	0	0	1	0	0	0	1	1	0	0	0	0	0	0	0	1	0	0	0	0	0	1	0	0	0	0	0	0	1	0	0
497500000	0	0	0	1	0	0	1	1	0	0	0	0	0	0	0	1	0	0	0	0	0	0	0	0	0	0	0	0	0	0	0	0	1	0	0	0	0	0	0	0	0	0	0	0	0	0	0	0	0
497750000	1	0	0	0	0	0	0	0	0	0	0	0	0	0	0	0	0	0	0	0	0	0	1	0	0	0	0	0	0	0	0	0	0	0	0	0	0	0	0	0	0	0	0	0	0	0	0	0	0
498000000	0	0	0	0	0	0	0	0	1	0	0	0	0	0	0	0	0	0	0	0	0	0	0	0	0	0	0	0	0	0	0	0	0	0	0	0	0	0	0	0	0	0	1	0	0	0	0	0	0
498250000	0	2	0	0	0	0	0	1	1	1	0	0	1	0	0	0	0	0	0	0	0	0	0	0	0	0	0	0	1	0	0	0	0	0	0	0	0	0	0	1	0	0	0	3	0	1	0	0	0
498500000	0	0	0	0	0	0	0	0	0	0	0	0	0	1	0	0	0	0	0	0	0	0	0	1	0	0	0	0	0	0	0	0	0	0	0	0	0	0	0	0	0	0	0	0	0	0	0	0	0
498750000	0	0	0	0	0	0	0	0	0	0	0	0	0	0	0	0	0	0	1	0	0	0	0	1	0	0	0	0	0	0	0	1	0	0	0	0	1	0	0	0	0	0	0	0	0	1	0	0	0
[truncated: 2,004 more rows]
[truncated: 152 more columns]

## Sheet: Figure 2f
Solution SSPL spectrum			Film Delayed PL spectrum
Wavelength (nm)	Intensity		Wavelength (nm)	Intensity
300	2896.6		300	1
302	2324.14		302	2
304	2885.39		304	3
306	2596.53		306	5
308	2817.58		308	2
310	3057.71		310	0
312	4699.37		312	1
314	9023.66		314	4
316	15557.8		316	3
318	12134.9		318	1
320	3856.98		320	0
322	2794.52		322	4
324	3317.89		324	1
326	3869.06		326	5
328	4354.05		328	0
330	5315.97		330	2
332	4682.66		332	3
334	4813.68		334	2
336	7336.15		336	5
338	8376.46		338	1
340	10392.1		340	4
342	13414.3		342	4
344	13229.8		344	3
346	15658.8		346	2
348	14318.2		348	9
350	14377.7		350	6
352	15307.1		352	3
354	15285		354	0
356	16259.3		356	1
358	15809.8		358	1
360	16441.2		360	1
362	15401.1		362	5
364	15366.8		364	6
366	13302.1		366	3
368	13065.3		368	7
370	13930.7		370	6
372	12726.2		372	4
374	12750.2		374	5
376	11482		376	8
378	10533		378	7
380	11565.4		380	9
382	9765.4		382	3
384	10355		384	13
386	9607.34		386	12
388	8668.31		388	10
390	7347.78		390	12
392	7414.21		392	10
394	6898.73		394	11
396	5827.52		396	15
398	6772.3		398	8
400	6130.71		400	9
402	5582.49		402	14
404	5726.01		404	18
406	4725.15		406	12
408	4572.02		408	17
410	4578		410	6
412	4047.4		412	14
414	4041.57		414	9
416	4401.12		416	10
418	3672.17		418	17
420	3331.84		420	15
422	3373.51		422	16
424	3196.89		424	20
426	3337.01		426	26
428	3115.64		428	28
430	3147.05		430	38
432	2957.16		432	16
434	3485.64		434	37
436	3430.18		436	32
438	3713.91		438	37
440	3592.91		440	47
442	3289.11		442	56
444	3944.54		444	58
446	4096.54		446	43
448	4927.74		448	66
450	5149.2		450	48
452	6060.22		452	60
454	6934.72		454	50
456	9018.89		456	55
458	11436.4		458	66
460	13948.2		460	58
462	19512.8		462	64
464	24861.2		464	89
466	35321.3		466	86
468	49962.4		468	81
470	67395.1		470	121
472	96297.4		472	137
474	126813		474	183
476	169723		476	225
478	224346		478	253
480	285767		480	325
482	366673		482	456
484	447438		484	603
486	533733		486	822
488	633737		488	1292
490	723692		490	1769
492	815633		492	2606
494	896310		494	3486
496	962319		496	4266
498	1029490		498	5562
500	1064720		500	6251
502	1090580		502	6677
504	1101390		504	7090
506	1087460		506	7039
508	1069000		508	7042
510	1048860		510	6880
512	1014360		512	6470
514	969824		514	6234
516	924357		516	5763
518	866997		518	5511
520	824726		520	5370
522	787407		522	4964
524	737361		524	4605
526	706762		526	4248
528	670676		528	4115
530	639421		530	3717
532	607200		532	3590
534	565718		534	3236
536	540653		536	2946
538	514065		538	2818
540	492956		540	2614
542	458630		542	2393
544	438493		544	2245
546	403946		546	2036
548	387074		548	1786
550	366591		550	1712
552	342196		552	1606
554	321496		554	1466
556	296632		556	1319
558	278573		558	1204
560	260446		560	1126
562	243608		562	1051
564	228090		564	977
566	215571		566	955
568	195640		568	823
570	182654		570	723
572	170295		572	721
574	161456		574	611
576	151617		576	634
578	140159		578	514
580	132120		580	495
582	122888		582	503
584	115134		584	412
586	106603		586	415
588	99393.4		588	370
590	95297.6		590	364
592	87856.9		592	356
594	80053.5		594	309
596	78272		596	259
598	76743.1		598	253
600	69814.3		600	244
602	67559.8		602	229
604	61085.2		604	222
606	56383.5		606	182
608	51438.7		608	190
610	51663.5		610	151
612	47722.5		612	144
614	44088.5		614	153
616	42319.2		616	133
618	37809.9		618	121
620	36874.9		620	92
622	37010.5		622	103
624	33769		624	91
626	30554.8		626	91
628	28229.7		628	77
630	25163.3		630	82
632	25635.6		632	58
634	24008		634	61
636	23579.1		636	57
638	22625.7		638	55
640	18378.9		640	65
642	18465.6		642	49
644	18578.6		644	52
646	17088.9		646	36
648	15203.2		648	38
650	14110.9		650	37
652	14878.8		652	39
654	12489.8		654	29
656	15088.2		656	37
658	14975.4		658	28
660	11823.3		660	16
662	10624.8		662	23
664	11662		664	12
666	9913.28		666	12
668	8229.82		668	19
670	8197.68		670	15
672	6930.63		672	14
674	10303.5		674	16
676	7138.31		676	8
678	8956.67		678	12
680	5457		680	10
682	5164.83		682	4
684	5291.25		684	8
686	4301.37		686	8
688	4427.88		688	9
690	3446.54		690	6
692	2913.86		692	4
694	3785.52		694	3
696	2413.54		696	4
698	3042.28		698	3
700	2704.13		700	5

## Sheet: Figure 2h
					The red text represents luminescent intensity
	λem	λex	λex	λex	λex	λex	λex	λex	λex	λex	λex	λex	λex	λex	λex	λex	λex	λex	λex	λex	λex	λex	λex	λex	λex	λex	λex	λex	λex	λex	λex	λex	λex	λex	λex	λex	λex	λex	λex	λex	λex	λex	λex	λex	λex	λex	λex	λex	λex
		200	205	210	215	220	225	230	235	240	245	250	255	260	265	270	275	280	285	290	295	300	305	310	315	320	325	330	335	340	345	350	355	360	365	370	375	380	385	390	395	400	405	410	415	420	425	430	435
	300	22.75	19.08	16.63	13.82	10.6	7.754	6.109	5.728	5.988	6.324	5.767	4.507	3.251	2.504	2.251	2.217	2.227	2.815	66.29	399.8	619.3	387.8	84.87	5.722	1.095	0.958	0.865	0.794	0.754	1.213	3.295	3.954	1.956	0.843	0.788	0.752	0.712	0.657	0.593	0.534	0.496	0.462	0.437	0.415	0.397	0.378	0.37	0.372
	305	23.67	20.32	18.21	15.37	11.93	8.772	6.577	5.623	5.378	5.203	4.604	3.644	2.81	2.325	2.134	2.106	2.072	2.065	3.638	60.16	386.3	636.7	415.9	93.04	5.816	1.086	0.966	0.889	0.837	0.821	0.873	0.901	0.87	0.849	0.829	0.78	0.723	0.664	0.605	0.544	0.492	0.457	0.427	0.403	0.388	0.371	0.359	0.353
	310	24.37	21.38	19.67	17.16	13.76	10.46	7.557	5.934	5.138	4.633	3.914	3.175	2.59	2.252	2.105	2.034	1.995	1.925	1.916	3.299	57.46	384.3	657.7	443.8	98.86	5.456	1.127	1.025	0.96	0.936	0.935	0.951	0.948	0.933	0.894	0.841	0.769	0.695	0.628	0.571	0.514	0.474	0.443	0.418	0.402	0.389	0.377	0.365
	315	24.37	22.36	21.25	19.66	16.51	12.75	9.205	6.811	5.359	4.474	3.688	3.046	2.56	2.295	2.144	2.061	1.966	1.873	1.79	1.782	3.101	54.97	398.8	697.2	489.4	108.1	5.8	1.2	1.12	1.078	1.074	1.086	1.069	1.041	0.987	0.911	0.819	0.74	0.654	0.588	0.535	0.493	0.457	0.431	0.414	0.402	0.396	0.385
	320	24.83	23.07	23.5	23.06	20.52	16.36	11.85	8.428	6.127	4.711	3.772	3.128	2.7	2.468	2.314	2.171	2.026	1.905	1.79	1.724	1.732	2.992	57.75	424.9	786.8	574.7	134.9	6.613	1.349	1.281	1.26	1.259	1.237	1.183	1.1	1.007	0.894	0.788	0.699	0.624	0.557	0.511	0.475	0.449	0.424	0.415	0.411	0.407
	325	25.85	24.17	25.38	26.7	25.21	20.98	15.51	10.93	7.545	5.417	4.156	3.435	3.025	2.786	2.614	2.436	2.228	2.052	1.931	1.842	1.798	1.835	3.169	61.38	486.7	952.5	729.9	177.2	7.893	1.597	1.52	1.498	1.45	1.372	1.258	1.122	0.989	0.86	0.747	0.658	0.588	0.531	0.492	0.469	0.445	0.43	0.426	0.426
	330	27.52	26.19	27.72	30.49	30.48	26.89	20.46	14.51	9.832	6.682	4.831	3.947	3.496	3.25	3.094	2.904	2.63	2.41	2.269	2.206	2.194	2.198	2.256	3.658	68.69	613.5	1263	1021	255.2	11.24	1.979	1.859	1.758	1.632	1.468	1.295	1.112	0.958	0.822	0.709	0.633	0.571	0.518	0.487	0.468	0.453	0.44	0.442
	335	30.46	29.14	31.08	34.8	36.59	33.59	26.57	19.29	13.16	8.779	6.106	4.836	4.281	4.006	3.865	3.656	3.402	3.185	3.049	3.028	3.071	3.156	3.222	3.337	4.972	92.21	867.6	1887	1574	411.4	15.79	2.521	2.247	2.016	1.778	1.534	1.3	1.104	0.929	0.796	0.693	0.622	0.568	0.526	0.499	0.489	0.475	0.473
	340	34.7	33.17	35.56	39.72	42.49	41.08	33.92	25.6	17.91	11.98	8.174	6.306	5.548	5.209	5.044	4.877	4.666	4.503	4.45	4.497	4.636	4.861	5.1	5.342	5.679	7.983	134.2	1345	2935	2453	601.1	23.22	3.153	2.625	2.243	1.886	1.567	1.305	1.084	0.913	0.789	0.694	0.631	0.585	0.548	0.532	0.519	0.511
	345	40.65	38.18	40.18	45.16	48.7	48.11	41.61	32.62	23.72	16.18	11.06	8.328	7.185	6.781	6.592	6.469	6.297	6.226	6.297	6.536	6.885	7.377	7.941	8.493	9.155	9.91	13.29	209.1	2022	4372	3646	932.1	37.57	3.763	2.96	2.408	1.953	1.584	1.298	1.078	0.916	0.8	0.716	0.656	0.613	0.587	0.572	0.562
	350	49.52	45.14	45.86	50.85	54.88	54.95	48.62	39.47	29.71	20.86	14.33	10.71	9.096	8.565	8.468	8.428	8.349	8.385	8.69	9.275	10.06	11.04	12.11	13.21	14.53	15.96	17.22	22.4	313.9	2958	6581	5528	1426	56.42	4.363	3.246	2.53	2.009	1.609	1.322	1.11	0.949	0.843	0.765	0.707	0.671	0.646	0.629
	355	57.71	52.74	52.45	55.95	59.92	60.38	54.41	45.2	34.89	25.08	17.4	13	11.02	10.32	10.25	10.37	10.44	10.65	11.33	12.4	13.76	15.39	17.14	19.03	21.29	23.87	26.25	28.35	35.19	448	4287	9207	7614	1906	75.81	4.777	3.402	2.604	2.037	1.628	1.352	1.144	0.999	0.9	0.825	0.766	0.732	0.708
	360	63.37	57.97	57.45	59.59	62.81	63.45	58.14	49.07	38.58	28.3	19.83	14.79	12.52	11.71	11.58	11.85	12.11	12.52	13.52	15.07	17.07	19.33	21.82	24.48	27.84	31.82	35.84	39.64	41.67	48.93	630.2	5401	9999.9	9313	2334	92.13	4.938	3.426	2.569	2.014	1.626	1.364	1.168	1.033	0.939	0.866	0.809	0.778
	365	66.48	60.29	59.89	61.97	64.14	64.41	59.61	50.98	40.78	30.11	21.37	16	13.48	12.55	12.47	12.72	13.09	13.65	14.92	16.86	19.39	22.3	25.41	28.81	33.13	38.5	44.41	50.36	54.38	54.37	62.42	748.7	6244	9999.9	9999.9	2616	100.7	4.877	3.3	2.479	1.961	1.598	1.354	1.178	1.05	0.966	0.892	0.844
	370	68.82	61.68	60.19	61.19	63.43	63.81	59.03	51.1	41.34	30.9	22.11	16.5	13.9	12.93	12.85	13.07	13.45	14.16	15.55	17.8	20.76	24.15	27.83	31.8	36.89	43.46	51.07	59.31	65.96	68.12	65.36	73.27	832.7	6821	9999.9	9999.9	2704	106.5	4.582	3.105	2.348	1.883	1.556	1.33	1.168	1.057	0.976	0.91
	375	69.49	61.59	59.69	58.94	61.23	61.37	57.33	49.92	40.92	30.85	22.11	16.48	13.79	12.9	12.77	12.97	13.31	14.02	15.47	17.83	20.99	24.67	28.56	32.99	38.71	46.15	54.99	65.26	74.36	79.02	78.4	72.96	79.82	908.1	6968	9999.9	9999.9	2723	102.7	4.205	2.88	2.195	1.78	1.492	1.287	1.148	1.042	0.966
	380	70.05	60.96	57.72	56.62	56.95	57.62	54.38	47.76	39.37	29.99	21.63	16.04	13.3	12.33	12.22	12.39	12.7	13.31	14.68	16.99	20.13	23.76	27.74	32.23	38.19	46.1	55.68	67.08	78.13	85.14	86.95	83.13	74.44	80.09	887.4	6726	9999.9	9999.9	2510	95.15	3.814	2.621	2.025	1.66	1.406	1.232	1.108	1.014
	385	68.72	58.21	54.02	52.63	52.23	52.65	49.87	44.49	37.05	28.48	20.58	15.23	12.49	11.41	11.28	11.46	11.66	12.15	13.34	15.44	18.34	21.75	25.52	29.86	35.66	43.43	53.16	65.02	77.06	85.79	89.91	88.39	80.89	69.44	72.95	834	6145	9999.9	9265	2306	89.38	3.384	2.356	1.84	1.522	1.313	1.165	1.052
	390	67.72	55.15	49.48	47.41	47.23	47.32	45.05	40.52	34.34	26.5	19.22	14.2	11.53	10.42	10.15	10.28	10.42	10.82	11.72	13.5	16.07	19.08	22.46	26.41	31.79	39.06	48.36	59.92	72.14	81.76	87.74	88.52	83.4	73.24	60.33	62.72	753.4	5415	9999.9	8237	2096	78.48	3.023	2.115	1.673	1.415	1.226	1.097
	395	68.54	54.03	44.95	42.4	42.19	42.26	40.35	36.35	30.93	24.3	17.71	12.97	10.46	9.39	9.06	9.039	9.098	9.378	10.1	11.5	13.63	16.2	19.08	22.52	27.23	33.73	42.16	52.92	64.59	74.43	81.54	84.38	81.76	74.12	62.84	50.09	52.78	643.2	4735	9306	7233	1808	65.95	2.708	1.911	1.54	1.307	1.146
	400	64.49	53.15	41.26	36.55	36.19	36.96	35.31	32.05	27.36	21.65	15.95	11.7	9.335	8.307	7.942	7.843	7.813	7.973	8.506	9.595	11.26	13.35	15.7	18.56	22.54	28.06	35.35	44.91	55.51	64.99	72.66	76.93	76.64	71.71	63.17	52.14	41.1	44.19	538	3717	7491	5940	1549	60.89	2.4	1.704	1.373	1.174
	405	57.43	55.26	41.28	32.24	31.64	32.19	30.98	28.17	24.27	19.29	14.3	10.58	8.451	7.497	7.116	6.975	6.86	6.891	7.245	8.073	9.385	10.98	12.88	15.17	18.42	23.02	29.13	37.27	46.61	55.26	62.88	68.08	69.59	67.17	61.38	52.95	43.4	34.76	37.64	398.1	2930	6130	4931	1301	50.34	2.226	1.56	1.259
	410	48.1	55.52	45.5	31.57	27.95	28.51	27.38	25.01	21.54	17.17	12.86	9.635	7.798	6.981	6.654	6.491	6.297	6.226	6.449	7.06	8.057	9.289	10.74	12.54	15.16	18.9	23.93	30.66	38.56	46.25	53.47	59.09	62	61.71	58.42	52.59	45.3	37.9	31	32.71	323.4	2441	5039	4053	1059	42.54	2.135	1.491
	415	36.51	50.31	50.99	34.67	25.45	25.25	24.21	22.12	19.12	15.46	11.68	8.981	7.454	6.815	6.548	6.372	6.119	5.997	6.139	6.626	7.42	8.354	9.417	10.79	12.88	15.9	19.97	25.44	31.9	38.46	45.02	50.7	54.59	55.99	54.97	51.58	46.64	41.18	35.4	29.93	31.03	283.5	1973	4062	3282	888.1	34.39	2.155
	420	25.66	42.1	53.61	40.78	25.89	22.58	21.46	19.62	17.03	13.96	10.81	8.489	7.367	6.958	6.823	6.669	6.364	6.188	6.292	6.776	7.467	8.187	8.955	9.928	11.53	13.97	17.25	21.61	26.74	32.03	37.75	43.26	47.67	50.47	51.4	50.28	47.55	44.1	40.18	35.78	31.03	31.84	233	1611	3325	2695	694.9	29.84
	425	21.4	30.07	50.46	49.27	30.24	20.85	19.26	17.44	15.32	12.72	10.16	8.328	7.549	7.473	7.526	7.401	7.048	6.79	6.903	7.444	8.172	8.82	9.331	9.949	11.15	13.06	15.69	19.14	23.12	27.19	31.93	37.01	41.76	45.47	48.01	48.89	48.31	46.86	44.92	42.3	38.48	34.08	34.33	196.6	1307	2681	2156	576.2
	430	19.1	20.12	43.27	56.23	38.59	22.31	17.49	15.81	13.93	11.83	9.845	8.51	8.171	8.392	8.715	8.654	8.219	7.887	7.987	8.603	9.47	10.18	10.56	10.91	11.71	13.13	15.2	17.89	20.92	23.95	27.73	32.29	37.1	41.59	45.28	47.99	49.42	49.89	49.81	49.07	46.94	43.3	39.22	38.57	175.2	1106	2262	1800
	435	17.86	17.57	30.57	58.03	51.43	28.22	16.7	14.5	12.9	11.24	9.833	9.119	9.221	9.941	10.59	10.64	10.1	9.62	9.675	10.32	11.38	12.29	12.68	12.8	13.26	14.27	15.84	17.89	20.12	22.23	25.14	29.18	33.97	38.98	43.63	47.77	51.11	53.52	55.31	56.4	56.17	54.09	50.6	46.33	44.59	160.3	1001	1979
	440	17.07	16.46	19.03	53	65.53	39.95	19.37	13.48	12.15	11.03	10.26	10.2	10.99	12.29	13.37	13.62	13.05	12.3	12.21	12.85	14.06	15.22	15.75	15.76	15.93	16.57	17.68	19.18	20.75	22.07	24.12	27.65	32.29	37.7	43.22	48.55	53.54	57.87	61.58	64.53	66.18	66.09	64.07	60.23	55.45	52.53	163.6	905.6
	445	16.47	16.35	16.31	38.57	74.23	59.77	27.99	13.67	11.68	11.21	11.3	12.08	13.72	15.81	17.63	18.22	17.59	16.56	16.14	16.62	17.86	19.21	19.93	19.92	19.9	20.29	21	22.06	23.1	23.64	24.7	27.5	31.96	37.59	43.75	50.1	56.47	62.54	68.3	73.23	76.83	78.94	79.04	76.8	72.7	67.41	63.36	159.1
	450	16.84	16.54	16.46	21.46	73.06	84.03	45.78	19.1	11.85	12.18	13.39	15.38	18.12	21.33	24.29	25.64	25.1	23.69	22.67	22.65	23.75	25.17	26.06	26.1	25.94	26.12	26.55	27.22	27.84	27.58	27.35	29.03	32.98	38.66	45.2	52.31	59.81	67.46	75.21	82.41	88.3	92.85	95.7	96.22	94.37	90.37	84.6	80.52
	455	17.07	16.99	16.95	16.59	54.38	102.4	76.8	34.08	14.43	14.35	17.35	21.1	25.56	30.62	35.42	38.21	38.24	36.29	34.27	33.3	33.77	35.11	36.19	36.26	36.05	36.11	36.32	36.57	36.83	35.67	33.54	33.41	36.4	41.78	48.53	56.2	64.72	73.83	83.71	93.56	102.3	110	116.3	120.7	123	122.4	118.8	114.3
	460	19.53	18.57	18.28	17.56	27.16	103.2	114.4	62.79	26.28	18.7	24.71	31.44	38.68	46.8	54.94	60.46	61.72	59.15	55.55	52.85	52.12	53.28	54.72	55.1	54.98	55.03	54.99	54.57	54.01	51.63	46.8	43.71	44.97	49.74	56.55	64.78	74.48	85.46	97.96	111.3	124.1	136.2	147.1	156.8	165.2	170.6	172	170.7
	465	23.78	22.36	21.79	20.39	19.05	75.67	139.7	108.8	53.32	29.5	37.59	49.54	61.67	75.04	88.95	99.44	103.3	100.6	94.56	89.14	86.56	87.18	89.55	90.96	91.31	91.7	91.48	89.77	87.39	82.67	73.58	65.54	63.78	67.62	74.55	83.65	95.15	109	125.5	143.9	162.7	181.7	199.7	216.9	233.8	248.6	258.9	264
	470	30.36	28.86	27.04	24.78	22.09	35.41	139.5	160.2	100	58.88	60.03	80.81	101.5	124	148	167.4	176.5	174.2	165.4	156	150.5	150.8	155	159	161.3	163	162.8	158.7	151.9	142.6	126	109.3	102	104.2	111.4	122	136.5	155.1	178.1	204.7	233.3	263.2	292.5	320.5	349.3	377.5	402	418.5
	475	42.25	39.32	36.87	33.27	28.51	25.79	104.2	192.2	168.3	114.9	103.2	135.3	171.6	210.7	252.7	287.9	307.2	308.1	295.9	281	271.5	271.6	279.7	289.2	296.3	301.1	301.6	292.8	277	257.3	226.7	194.3	176.5	175.5	183	196	215.3	241.9	276.1	316.1	359.7	406.9	453.7	499.1	545.3	592.8	638.3	673.9
	480	66.12	60.45	56.4	50	41.53	35.71	56.3	194.2	245.4	206.4	194.9	234.5	299.5	370.2	447	512.6	552.4	561.4	545.8	522.6	506.6	506.3	520.9	540.4	556.5	567.2	568.1	549.4	514	472.2	415.2	353.9	316.1	308.3	316	332.7	359.7	398.7	450.3	511.4	578.8	652.1	726.4	797.9	870.3	944.6	1020	1084
	485	104.6	94.37	87.54	76.27	62.8	53.51	53.51	163.3	305.4	344	358.5	418	532.4	663	806	930.8	1011	1037	1017	976.9	946.3	941	961.8	994.2	1021	1038	1035	993.9	920	835.5	730.9	621.3	549.9	528.6	535.2	556	593	649.3	725.6	816.6	916.4	1025	1137	1243	1349	1457	1570	1671
	490	157.9	141.9	131.1	114.3	93.67	79.92	79.87	130	347.2	520.9	614.4	737.7	918	1149	1404	1627	1771	1821	1788	1716	1654	1631	1650	1691	1723	1736	1714	1632	1495	1343	1168	990.9	871.2	830	832.8	856.9	904.3	979.4	1084	1209	1344	1492	1642	1788	1929	2071	2220	2358
	495	211.3	190.4	176	153.4	125.9	108.8	112.2	152	362.7	686.3	934.3	1152	1414	1766	2157	2498	2713	2784	2727	2608	2498	2441	2444	2479	2504	2499	2445	2309	2097	1867	1616	1369	1199	1135	1132	1157	1211	1301	1427	1580	1745	1922	2102	2275	2441	2606	2778	2940
	500	248.1	223.5	207	180	149.2	130.8	137.6	189	350	778.4	1199	1514	1850	2273	2771	3201	3465	3542	3460	3295	3139	3049	3031	3051	3061	3032	2946	2765	2497	2210	1905	1613	1412	1332	1323	1346	1403	1497	1633	1797	1974	2160	2350	2530	2703	2873	3049	3217
	505	257.8	231.8	214	186.8	155.6	137.8	146.7	203.9	350.6	758	1281	1690	2052	2475	3003	3459	3734	3806	3707	3521	3344	3237	3203	3209	3203	3157	3054	2856	2571	2270	1955	1657	1451	1367	1355	1376	1428	1518	1649	1808	1978	2156	2335	2506	2667	2825	2989	3144
	510	244.7	220	203.2	177.6	147.7	131.1	140.6	196.2	337.2	650.9	1202	1676	2025	2415	2886	3318	3576	3637	3535	3353	3179	3071	3032	3030	3015	2964	2860	2669	2400	2118	1825	1549	1358	1281	1268	1285	1331	1412	1528	1671	1823	1983	2142	2293	2436	2574	2717	2852
	515	220.4	198.8	183.5	160.5	133.3	118.6	127.2	177.6	304.6	561.2	1038	1524	1879	2221	2604	2982	3210	3261	3167	3001	2843	2744	2707	2700	2683	2632	2537	2365	2126	1878	1621	1377	1210	1142	1130	1144	1183	1253	1353	1476	1608	1744	1882	2011	2132	2250	2372	2487
	520	195.6	175.8	162.1	142.1	118.1	104.7	112.1	156.3	267.5	490.5	839.8	1320	1696	1988	2309	2602	2799	2841	2757	2612	2474	2387	2353	2347	2329	2283	2198	2049	1843	1629	1407	1199	1056	997.2	986.7	997.4	1030	1088	1173	1278	1389	1505	1621	1730	1832	1931	2033	2131
	525	171.2	154.4	142.1	124.7	103.5	91.33	97.66	135.6	231.9	424.4	699.3	1106	1481	1762	2033	2248	2408	2443	2371	2246	2127	2052	2023	2017	2001	1961	1888	1759	1583	1400	1212	1035	913.3	863.3	854	862.1	888.4	936.1	1008	1096	1190	1287	1384	1475	1560	1642	1727	1809
	530	149.3	134.3	123.3	107.9	89.5	79.04	84.04	116.6	198.7	362.4	595.1	878.9	1256	1549	1770	1946	2046	2075	2013	1907	1807	1743	1718	1712	1699	1665	1603	1495	1345	1191	1033	884.9	782.7	740.5	732.1	738.2	759.1	798.2	857.5	930.8	1009	1090	1170	1246	1315	1382	1451	1519
	535	129	116.5	107.9	93.33	76.87	67.8	71.75	98.97	168.2	305.9	501.3	714.8	1028	1322	1527	1672	1723	1739	1687	1599	1516	1462	1441	1435	1424	1396	1345	1255	1131	1002	870.6	748.6	664.4	629.2	621.9	626.3	642.9	674.4	722.8	783.1	847.3	913.6	979.4	1041	1098	1152	1208	1262
	540	111.2	100.2	92.77	80.58	65.93	57.73	60.63	83.01	140.5	254.4	416	591.3	794	1095	1312	1416	1454	1436	1393	1321	1252	1208	1191	1186	1177	1154	1112	1038	937.3	831.8	724.8	625.8	557.2	528.5	522.2	525.4	538.3	563.5	602.5	651.5	703.8	757.2	810.6	860.1	905.4	948.9	992.8	1036
	545	96.32	86.55	80.02	69.79	56.6	49.13	51.15	69.21	116.2	209.2	341.5	484.1	628.4	870	1094	1193	1220	1177	1136	1078	1023	987.3	973	969.2	961.5	943	909.2	850.1	768.7	683.5	597.2	518.1	463.1	439.9	434.7	436.9	446.8	466.6	497.8	537.2	579.4	622.2	664.8	704.6	740.4	774.6	808.6	842.5
	550	83.62	74.74	69.09	60.03	48.76	41.63	42.65	57.12	95.17	170.8	277.5	393	508.4	654.3	888	1010	1014	976.1	918.5	871.5	827.5	799.8	788.2	785	778.9	764	736.6	689.9	625.2	557.3	488.6	425.7	382.2	363.9	359.7	361.1	368.6	384	408.8	440.3	473.8	508	541.8	573.2	601.5	628	654.6	680.6
	555	73.06	66	59.65	52.17	41.88	35.54	35.75	47.21	77.96	138.9	224.9	318.2	411.2	511.5	692.8	834.6	851.5	812.5	745.3	703.3	668.3	646.2	637.2	634.7	629.7	617.8	596.1	558.9	507.7	453.9	399.3	349.5	315.2	300.7	297.2	298.1	303.8	315.9	335.3	360.6	387.3	414.5	441.4	466	488.3	509.2	529.6	549.7
	560	63.98	57.56	51.97	44.97	36.06	30.22	29.92	38.99	63.76	113.1	182.7	257.8	333	413.3	517.2	674.6	726.1	677.4	617.7	568	540.3	522.9	515.8	513.9	509.8	500.1	482.9	453.5	412.9	370.3	326.9	287.3	260.2	248.7	245.8	246.4	250.5	260	275.5	295.6	317	338.8	360.1	379.6	397.1	413.4	429.3	444.9
	565	55.94	50.33	45.57	38.91	31.01	25.65	25.25	32.45	52.48	92.51	148.7	209.7	270.5	335.4	405.7	521.4	602.6	579.4	517.7	462.4	437.7	423.8	418.5	417	414	406.3	392.5	369.1	336.8	302.8	268.3	237	215.7	206.6	204.2	204.3	207.4	214.6	226.8	243	260.2	277.6	294.6	310.2	323.9	336.6	349	361.3
	570	49.65	43.83	39.58	33.78	26.85	22.01	21.29	27.05	43.32	75.69	121.4	170.6	220.2	273	329	388.6	486.6	502.6	439.7	386.1	355.9	344.8	340.3	339.1	336.6	330.5	319.5	301	275.2	248.2	221	196.1	179.2	172	170	169.9	172	177.7	187.1	200	213.8	227.8	241.4	253.8	264.8	274.6	284.4	294
	575	43.54	38.9	35.02	29.52	23.45	19.02	18.12	22.61	35.79	62.16	99.41	139.5	179.8	222.6	268.4	306.5	373.2	420.4	387.2	327.4	291.7	281.5	278	276.9	274.9	270	261.3	246.5	226	204.5	182.7	162.9	149.4	143.6	141.9	141.6	143.2	147.5	155	165.4	176.4	187.4	198.3	208.2	216.8	224.7	232.3	239.8
	580	39.22	34.58	30.67	25.87	20.56	16.51	15.47	19.03	29.67	51.1	81.49	114.2	146.9	182.1	219.2	249.7	276.7	340	343.2	284.6	244.8	230	227.1	226.4	224.8	220.9	213.9	202.1	185.8	168.6	151.2	135.4	124.6	120	118.6	118.2	119.3	122.6	128.5	136.8	145.7	154.5	163.2	171	177.7	183.9	189.8	195.7
	585	35.62	31.86	27.74	23.01	18.12	14.49	13.32	16	24.67	42.12	66.75	93.51	120.1	148.6	179	203.8	218	256.7	287.9	259	209.4	188.7	185.6	185	183.8	180.6	175.2	165.8	152.8	139.1	125.3	112.6	104	100.4	99.21	98.79	99.49	102	106.7	113.3	120.4	127.4	134.4	140.6	146	150.8	155.3	159.8
	590	33.05	28.95	25.4	20.75	16.08	12.73	11.46	13.51	20.48	34.63	54.76	76.44	98.26	121.5	146.3	166.3	177.6	187.1	231.3	234.2	186.9	158.9	151.8	151.2	150.3	147.8	143.5	136	125.8	114.8	103.8	93.78	86.97	84.03	83.02	82.63	82.99	84.9	88.61	93.87	99.57	105.2	110.8	115.7	119.9	123.7	127.2	130.7
	595	30.78	26.51	23.15	18.95	14.28	11.14	9.95	11.39	17.02	28.56	44.89	62.55	80.44	99.47	119.5	135.8	144.9	146.6	171.5	198.1	177.6	138	124.6	123.6	122.9	121	117.6	111.7	103.6	94.86	86.06	78.13	72.75	70.42	69.58	69.13	69.32	70.73	73.66	77.85	82.41	86.94	91.34	95.24	98.55	101.5	104.2	107
	600	28.79	24.35	21.4	17.54	13.16	9.922	8.687	9.776	14.16	23.53	36.87	51.29	65.87	81.46	97.75	111	118.5	119.5	122	159.3	165.6	127.9	105.3	101.2	100.6	99.07	96.45	91.78	85.37	78.45	71.49	65.22	60.93	59.05	58.33	57.92	57.99	59	61.31	64.62	68.29	71.9	75.4	78.51	81.15	83.42	85.52	87.59
	605	26.91	23.16	19.84	16.3	12.14	9.019	7.679	8.441	11.95	19.54	30.36	42.14	54.04	66.75	80.11	90.87	96.76	97.7	95.16	115.5	141.9	128	93.35	83.35	82.49	81.3	79.2	75.52	70.41	64.98	59.46	54.44	51.09	49.61	49.01	48.59	48.58	49.29	51.08	53.76	56.67	59.56	62.38	64.83	66.87	68.64	70.26	71.84
	610	24.73	21.83	18.6	14.91	11.36	8.289	6.878	7.319	10.11	16.17	25.05	34.59	44.32	54.73	65.56	74.31	79.07	79.72	77.4	78.95	113.7	123.2	90.71	70.78	67.6	66.62	64.95	62.05	58.06	53.74	49.34	45.43	42.76	41.6	41.1	40.71	40.61	41.11	42.51	44.62	46.96	49.25	51.48	53.44	55.04	56.43	57.66	58.87
	615	22.67	20.98	17.69	13.96	10.54	7.74	6.206	6.389	8.582	13.51	20.63	28.51	36.43	44.87	53.73	60.86	64.73	65.21	63.25	60.61	79.98	106.4	95.98	64.67	55.61	54.62	53.31	51.04	47.92	44.52	41.02	37.92	35.76	34.83	34.42	34.1	33.94	34.35	35.4	37.08	38.92	40.75	42.53	44.09	45.33	46.4	47.33	48.29
	620	21.12	19.39	16.95	13.32	9.74	7.15	5.669	5.598	7.353	11.31	17.1	23.48	29.92	36.82	44.03	49.88	53.02	53.32	51.81	49.38	51.83	84.86	95.73	67.05	47.75	44.82	43.79	42.02	39.52	36.81	34.05	31.61	29.91	29.19	28.84	28.52	28.35	28.63	29.43	30.8	32.28	33.75	35.14	36.36	37.36	38.19	38.89	39.61
	625	18.55	16.96	15.48	12.33	8.774	6.362	5.075	4.907	6.21	9.412	14.1	19.32	24.51	30.13	35.99	40.76	43.28	43.59	42.24	40.34	38.89	57.33	84.01	75.8	45.51	36.85	35.86	34.45	32.5	30.36	28.22	26.27	24.98	24.38	24.09	23.82	23.65	23.78	24.43	25.48	26.66	27.79	28.93	29.9	30.7	31.33	31.89	32.44
	630	16.26	15.22	14.17	11.38	8.011	5.686	4.502	4.302	5.281	7.844	11.64	15.86	20.09	24.68	29.46	33.27	35.36	35.54	34.48	32.94	31.61	34.69	66.67	78.19	51.57	32.02	29.39	28.29	26.76	25.09	23.41	21.88	20.86	20.37	20.1	19.84	19.7	19.79	20.26	21.11	22.02	22.93	23.81	24.58	25.19	25.69	26.09	26.51
	635	14.53	13.51	12.78	10.56	7.551	5.134	4.007	3.801	4.528	6.578	9.614	13.05	16.53	20.25	24.15	27.3	28.9	29.07	28.19	26.94	25.84	25.43	43.63	69.78	63.28	32.74	24.32	23.28	22.07	20.77	19.41	18.19	17.41	17.02	16.81	16.59	16.41	16.48	16.84	17.49	18.24	18.95	19.64	20.25	20.71	21.09	21.42	21.73
	640	12.54	11.85	11.41	9.888	6.993	4.728	3.627	3.297	3.866	5.516	7.981	10.79	13.59	16.61	19.78	22.33	23.65	23.77	23.07	22.02	21.16	20.66	24.35	55.81	68.7	42.2	21.8	19.14	18.19	17.17	16.13	15.17	14.53	14.23	14.05	13.85	13.68	13.7	13.98	14.51	15.06	15.64	16.19	16.65	17.03	17.32	17.56	17.81
	645	11.47	10.44	10.71	9.448	6.742	4.552	3.386	2.981	3.344	4.68	6.68	8.89	11.19	13.67	16.21	18.3	19.37	19.43	18.88	18.05	17.3	16.94	16.99	35.25	63.37	57.45	25.29	15.95	15.01	14.2	13.39	12.64	12.14	11.92	11.75	11.58	11.41	11.41	11.6	12.02	12.47	12.92	13.34	13.72	14	14.24	14.42	14.62
	650	11.18	9.725	10.12	9.073	6.727	4.379	3.153	2.708	2.924	3.97	5.57	7.377	9.243	11.23	13.34	14.99	15.84	15.92	15.43	14.73	14.16	13.85	13.74	17.44	50.75	65.93	38.68	15.1	12.38	11.75	11.1	10.53	10.14	9.946	9.813	9.665	9.518	9.484	9.629	9.946	10.3	10.65	10.99	11.27	11.5	11.68	11.82	11.95
	655	10.23	8.694	8.934	8.684	6.75	4.24	2.952	2.468	2.536	3.348	4.641	6.102	7.613	9.24	10.92	12.29	12.98	13.01	12.61	12.05	11.61	11.34	11.24	11.43	30.51	62.68	57.6	21.28	10.45	9.74	9.222	8.785	8.48	8.323	8.219	8.08	7.947	7.897	7.997	8.244	8.52	8.802	9.057	9.291	9.454	9.575	9.687	9.798
	660	9.922	8.373	7.735	8.534	6.994	4.385	2.891	2.32	2.275	2.873	3.875	5.058	6.283	7.595	8.968	10.07	10.63	10.65	10.32	9.864	9.474	9.29	9.229	9.208	13.12	51.28	69.81	39.63	10.95	8.069	7.665	7.322	7.088	6.978	6.879	6.764	6.637	6.585	6.645	6.829	7.046	7.252	7.456	7.642	7.763	7.858	7.946	8.029
	665	9.556	8.145	7.123	8.148	7.234	4.808	3	2.225	2.09	2.522	3.308	4.248	5.205	6.266	7.388	8.292	8.71	8.725	8.473	8.091	7.767	7.623	7.552	7.574	7.733	30.21	69.48	65.18	20.44	7.03	6.392	6.123	5.946	5.869	5.78	5.666	5.567	5.503	5.54	5.67	5.835	5.99	6.154	6.297	6.39	6.469	6.514	6.575
	670	8.614	7.749	6.824	7.245	7.209	5.297	3.179	2.155	1.953	2.232	2.818	3.55	4.366	5.206	6.103	6.824	7.179	7.176	6.942	6.632	6.409	6.255	6.221	6.214	6.213	11.1	58.78	84.68	46.99	9.083	5.358	5.133	5.007	4.928	4.864	4.762	4.664	4.608	4.613	4.719	4.835	4.944	5.069	5.177	5.264	5.317	5.35	5.396
	675	7.796	7.098	6.512	6.11	7.066	5.766	3.427	2.171	1.818	2.009	2.438	2.996	3.649	4.346	5.065	5.626	5.92	5.908	5.725	5.481	5.285	5.165	5.136	5.138	5.14	5.349	34.51	89.34	84.82	24.11	4.906	4.325	4.215	4.152	4.104	4.016	3.914	3.852	3.864	3.931	4.009	4.099	4.191	4.265	4.337	4.372	4.397	4.431
	680	7.378	6.339	6.056	5.304	6.785	6.056	3.953	2.316	1.694	1.809	2.116	2.534	3.043	3.621	4.21	4.672	4.91	4.904	4.743	4.538	4.367	4.296	4.265	4.267	4.279	4.267	10.75	76.98	114.4	62.78	8.201	3.67	3.572	3.514	3.467	3.398	3.303	3.242	3.227	3.269	3.334	3.404	3.468	3.528	3.57	3.6	3.625	3.65
	685	7.256	6.114	5.784	5.325	6.21	6.366	4.707	2.706	1.724	1.668	1.884	2.199	2.587	3.052	3.543	3.906	4.095	4.087	3.962	3.794	3.661	3.608	3.582	3.586	3.598	3.598	3.889	43.88	119.5	113.6	28.35	3.663	3.053	2.999	2.949	2.882	2.798	2.738	2.723	2.744	2.783	2.829	2.872	2.92	2.95	2.972	2.99	3.005
	690	6.904	5.862	5.392	4.854	4.871	6.549	5.427	3.177	1.874	1.551	1.674	1.925	2.218	2.575	2.976	3.282	3.426	3.414	3.321	3.179	3.071	3.021	3.024	3.032	3.043	3.047	3.062	11.93	99.77	149.8	79.06	8.358	2.645	2.578	2.526	2.456	2.382	2.322	2.287	2.299	2.328	2.362	2.386	2.42	2.444	2.459	2.465	2.479
	695	5.59	5.008	4.439	4.016	3.703	6.068	5.911	3.793	2.121	1.407	1.469	1.647	1.896	2.173	2.488	2.752	2.876	2.855	2.777	2.686	2.593	2.564	2.574	2.592	2.61	2.618	2.628	3.036	56.1	154.8	146.8	36.03	3	2.235	2.181	2.109	2.03	1.975	1.943	1.938	1.957	1.969	1.988	2.016	2.029	2.037	2.036	2.051
	700	4.704	4.465	4.088	3.634	3.225	5.621	6.108	4.22	2.291	1.375	1.392	1.514	1.748	2.001	2.292	2.513	2.634	2.62	2.555	2.453	2.393	2.367	2.37	2.398	2.425	2.438	2.454	2.462	29.86	147.4	181.6	66.88	4.414	2.088	2.024	1.959	1.873	1.819	1.782	1.784	1.788	1.796	1.813	1.83	1.84	1.849	1.849	1.852
[truncated: 13 more columns]

## Sheet: Figure 2i
				The red text represents luminescent intensity
	λem	λex	λex	λex	λex	λex	λex	λex	λex	λex	λex	λex	λex	λex	λex	λex	λex	λex	λex	λex	λex	λex	λex	λex	λex	λex	λex	λex	λex	λex	λex	λex	λex	λex	λex	λex	λex	λex	λex	λex	λex	λex	λex	λex	λex	λex	λex	λex	λex
		200	205	210	215	220	225	230	235	240	245	250	255	260	265	270	275	280	285	290	295	300	305	310	315	320	325	330	335	340	345	350	355	360	365	370	375	380	385	390	395	400	405	410	415	420	425	430	435
	300	-0.136	-0.604	0.291	-0.162	0.035	-0.161	-0.009	-0.078	-0.027	0.003	0.075	0.001	0.062	0.102	0.121	0.129	0.16	0.172	0.224	0.32	0.535	0.38	0.239	0.193	0.169	0.16	0.15	0.157	0.135	0.126	0.105	0.092	0.091	0.073	0.077	0.089	0.088	0.096	0.103	0.115	0.13	0.134	0.147	0.141	0.168	0.172	0.17	0.173
	305	-0.208	-0.375	0.04	0.072	0.044	-0.143	-0.063	-0.044	0.007	-0.004	0.075	0.041	0.054	0.107	0.127	0.132	0.183	0.178	0.177	0.208	0.309	0.55	0.455	0.234	0.183	0.17	0.15	0.156	0.132	0.117	0.109	0.098	0.089	0.083	0.075	0.086	0.084	0.095	0.106	0.122	0.131	0.135	0.142	0.155	0.161	0.172	0.18	0.179
	310	0.375	-0.946	-0.232	0	-0.231	0.039	-0.07	-0.005	-0.006	-0.017	0.059	0.035	0.082	0.094	0.127	0.156	0.182	0.184	0.178	0.176	0.209	0.325	0.627	0.498	0.252	0.187	0.158	0.157	0.139	0.113	0.102	0.098	0.085	0.077	0.079	0.083	0.089	0.103	0.104	0.116	0.127	0.135	0.136	0.158	0.173	0.173	0.167	0.175
	315	0.113	-0.353	-0.302	0.193	-0.294	-0.169	-0.051	-0.062	-0.029	0.034	0.035	0.042	0.056	0.083	0.123	0.137	0.151	0.177	0.196	0.174	0.176	0.204	0.349	0.685	0.579	0.256	0.166	0.167	0.137	0.13	0.11	0.094	0.088	0.076	0.074	0.082	0.09	0.1	0.105	0.116	0.123	0.139	0.154	0.159	0.162	0.172	0.183	0.175
	320	-0.19	-0.359	0.254	0.118	-0.058	-0.053	-0.076	-0.038	0.003	0.03	0.037	0.043	0.086	0.085	0.129	0.142	0.155	0.202	0.174	0.171	0.178	0.173	0.213	0.374	0.8	0.692	0.296	0.178	0.141	0.13	0.109	0.097	0.095	0.088	0.081	0.088	0.094	0.098	0.109	0.119	0.128	0.141	0.148	0.152	0.174	0.171	0.178	0.183
	325	0.566	-0.223	0.389	0.124	-0.224	-0.101	-0.097	-0.081	-0.031	-0.023	0.041	0.047	0.058	0.092	0.151	0.158	0.168	0.171	0.188	0.182	0.169	0.168	0.178	0.208	0.451	0.872	0.786	0.392	0.167	0.122	0.118	0.088	0.083	0.086	0.079	0.088	0.093	0.095	0.11	0.124	0.133	0.148	0.156	0.165	0.182	0.17	0.179	0.181
	330	-0.193	-0.545	0.037	-0.013	-0.107	-0.072	0.061	-0.031	-0.03	-0.023	0.047	0.034	0.07	0.116	0.143	0.13	0.184	0.179	0.18	0.188	0.178	0.183	0.174	0.194	0.229	0.587	0.946	0.926	0.521	0.167	0.126	0.1	0.083	0.082	0.084	0.079	0.085	0.097	0.11	0.118	0.135	0.147	0.162	0.165	0.164	0.185	0.181	0.191
	335	-0.251	0.292	0.306	0.011	0.095	-0.168	-0.016	-0.038	-0.024	-0.004	0.027	0.047	0.098	0.124	0.143	0.158	0.181	0.206	0.202	0.179	0.174	0.19	0.17	0.19	0.196	0.249	0.766	1.08	1.05	0.696	0.176	0.104	0.086	0.093	0.091	0.092	0.101	0.105	0.114	0.129	0.148	0.152	0.163	0.162	0.172	0.183	0.181	0.193
	340	0.146	-0.176	0.375	-0.027	-0.223	-0.093	-0.075	-0.022	-0.014	0.02	0.069	0.035	0.082	0.107	0.155	0.153	0.198	0.208	0.224	0.199	0.184	0.19	0.19	0.2	0.2	0.206	0.307	0.961	1.22	1.198	0.858	0.232	0.096	0.096	0.093	0.097	0.092	0.107	0.121	0.128	0.139	0.156	0.166	0.166	0.184	0.18	0.184	0.194
	345	0.09	-0.606	-0.129	-0.285	-0.216	-0.11	-0.126	0.105	-0.005	0.061	0.05	0.069	0.074	0.115	0.189	0.164	0.195	0.202	0.206	0.2	0.188	0.198	0.203	0.221	0.216	0.229	0.247	0.468	1.15	1.414	1.377	1.018	0.343	0.105	0.092	0.099	0.103	0.104	0.114	0.131	0.133	0.154	0.164	0.174	0.176	0.189	0.191	0.194
	350	0.364	-0.389	-0.347	0.231	-0.011	-0.03	-0.008	0.001	0.06	0.052	0.067	0.106	0.093	0.126	0.203	0.185	0.204	0.218	0.226	0.213	0.215	0.216	0.218	0.238	0.251	0.287	0.284	0.328	0.705	1.36	1.685	1.615	1.179	0.438	0.114	0.103	0.11	0.115	0.123	0.128	0.145	0.152	0.164	0.185	0.183	0.185	0.202	0.189
	355	0.225	-0.068	-0.019	0.086	-0.164	-0.004	0.025	-0.042	0.003	0.051	0.107	0.145	0.155	0.185	0.208	0.196	0.239	0.24	0.252	0.256	0.238	0.245	0.249	0.273	0.293	0.329	0.355	0.428	0.475	1.027	1.669	2.027	1.893	1.31	0.533	0.124	0.105	0.111	0.124	0.134	0.147	0.161	0.166	0.178	0.198	0.201	0.196	0.207
	360	-0.483	-0.48	-0.616	0.442	-0.157	0.071	-0.002	0.007	0.071	0.158	0.18	0.182	0.191	0.213	0.245	0.25	0.272	0.27	0.288	0.283	0.278	0.28	0.29	0.326	0.365	0.427	0.493	0.599	0.684	0.804	1.465	2.049	2.438	2.178	1.445	0.606	0.138	0.12	0.121	0.136	0.146	0.161	0.17	0.185	0.198	0.194	0.208	0.204
	365	-0.066	-0.145	-0.316	0.177	-0.25	-0.115	0.032	0.117	0.119	0.217	0.268	0.268	0.291	0.319	0.324	0.336	0.338	0.336	0.342	0.333	0.344	0.362	0.376	0.407	0.471	0.564	0.68	0.851	1.048	1.207	1.326	2.035	2.612	2.893	2.449	1.534	0.659	0.173	0.132	0.138	0.149	0.17	0.174	0.185	0.192	0.198	0.216	0.206
	370	-0.452	-0.055	0.536	0.038	-0.235	-0.019	0.171	0.187	0.21	0.262	0.37	0.378	0.382	0.403	0.39	0.461	0.42	0.417	0.46	0.432	0.468	0.451	0.492	0.532	0.627	0.734	0.95	1.169	1.543	1.832	2.07	2.223	2.833	3.228	3.261	2.6	1.566	0.681	0.183	0.152	0.15	0.166	0.173	0.19	0.186	0.202	0.214	0.214
	375	0.146	0.088	0.204	-0.042	0.031	-0.028	0.12	0.202	0.256	0.424	0.432	0.497	0.525	0.567	0.567	0.597	0.573	0.569	0.566	0.584	0.582	0.574	0.603	0.677	0.777	0.976	1.213	1.62	2.089	2.6	3.027	3.287	3.332	3.614	3.667	3.382	2.578	1.553	0.668	0.193	0.175	0.177	0.187	0.192	0.204	0.209	0.209	0.215
	380	0.603	0.312	0.207	0.051	-0.06	0.211	0.083	0.234	0.427	0.521	0.611	0.66	0.657	0.684	0.752	0.725	0.714	0.686	0.731	0.716	0.718	0.74	0.763	0.837	0.98	1.165	1.493	1.974	2.635	3.349	3.976	4.478	4.541	4.19	4.014	3.689	3.283	2.474	1.493	0.67	0.225	0.196	0.202	0.209	0.209	0.221	0.225	0.22
	385	0.571	0.09	0.009	0.525	-0.118	0.041	0.232	0.346	0.416	0.649	0.71	0.824	0.824	0.845	0.875	0.896	0.883	0.85	0.852	0.85	0.88	0.871	0.912	0.992	1.149	1.375	1.759	2.364	3.093	3.911	4.752	5.436	5.67	5.246	4.446	3.959	3.512	3.137	2.393	1.479	0.694	0.26	0.227	0.219	0.217	0.219	0.232	0.227
	390	-0.137	0.627	0.851	0.223	0.177	0.167	0.24	0.485	0.679	0.796	0.879	0.939	0.974	1.007	1.046	1.058	1.067	1.023	1.024	0.976	1.001	1.03	1.04	1.192	1.334	1.562	1.975	2.577	3.384	4.293	5.261	6.091	6.535	6.263	5.382	4.301	3.737	3.389	3.088	2.407	1.561	0.771	0.328	0.28	0.247	0.242	0.229	0.243
	395	0.743	0.007	0.266	0.316	0.072	0.358	0.31	0.446	0.666	0.855	1.04	1.064	1.149	1.161	1.199	1.137	1.153	1.129	1.15	1.187	1.176	1.202	1.255	1.356	1.517	1.807	2.21	2.794	3.565	4.448	5.479	6.426	7.04	7.027	6.486	5.35	4.302	3.918	3.663	3.377	2.668	1.758	0.889	0.425	0.337	0.282	0.271	0.258
	400	0.49	0.653	0.236	0.435	-0.037	0.381	0.365	0.436	0.746	0.956	1.184	1.242	1.347	1.331	1.349	1.392	1.365	1.313	1.344	1.378	1.424	1.428	1.519	1.64	1.823	2.12	2.584	3.161	3.901	4.645	5.603	6.583	7.406	7.713	7.474	6.735	5.826	5.07	4.779	4.515	4.056	3.197	2.183	1.147	0.591	0.42	0.335	0.297
	405	0.741	0.37	0.538	0.592	0.524	0.078	0.413	0.596	0.838	1.101	1.313	1.501	1.554	1.637	1.734	1.675	1.63	1.593	1.662	1.732	1.815	1.879	1.923	2.043	2.292	2.686	3.182	3.825	4.5	5.157	5.857	6.795	7.775	8.53	8.742	8.567	8.105	7.525	6.959	6.61	6.097	5.336	4.189	2.87	1.563	0.817	0.507	0.38
	410	1.093	0.914	0.549	0.582	0.361	0.332	0.447	0.696	1.041	1.366	1.701	1.832	1.942	2.036	2.09	2.071	2.036	2.106	2.214	2.363	2.516	2.584	2.621	2.739	3.044	3.55	4.124	4.826	5.456	5.814	6.406	7.314	8.455	9.615	10.44	11.01	11.17	11.14	10.86	10.25	9.633	8.754	7.531	5.801	3.876	2.109	1.055	0.638
	415	0.974	0.503	0.912	0.516	0.438	0.448	0.45	0.798	1.373	1.633	2.016	2.291	2.474	2.704	2.756	2.844	2.702	2.745	2.922	3.231	3.554	3.707	3.74	3.77	4.136	4.761	5.617	6.382	6.836	7.017	7.206	8	9.374	11.06	12.59	14.03	15.14	15.99	16.45	16.06	15.01	13.96	12.59	10.58	7.818	5.086	2.619	1.322
	420	1.271	0.708	0.579	0.905	0.374	0.498	0.608	0.897	1.544	2.173	2.562	2.888	3.185	3.478	3.668	3.808	3.655	3.748	3.929	4.36	4.908	5.21	5.202	5.179	5.547	6.333	7.338	8.193	8.659	8.477	8.444	9.084	10.6	12.73	15.18	17.51	19.57	21.3	22.95	23.14	22.54	20.95	19.47	17.13	13.91	9.897	6.085	3.132
	425	1.381	0.722	1.283	0.588	0.747	0.539	0.704	1.026	1.815	2.571	3.252	3.632	4.023	4.506	4.995	4.997	4.827	4.812	5.047	5.678	6.469	6.944	7.001	7	7.295	8.034	9.186	10.24	10.75	10.32	9.839	10.39	12.03	14.46	17.56	20.75	23.78	26.63	29.2	30.8	30.91	29.55	27.62	25.17	21.71	16.85	11.51	6.975
	430	2.179	1.5	1.89	1.209	0.734	0.907	0.859	1.19	2.169	3.132	3.95	4.659	5.223	5.819	6.447	6.502	6.284	6.206	6.495	7.158	8.106	8.917	9.078	9.023	9.146	9.846	10.99	12.06	12.59	12.03	11.32	11.77	13.45	16.16	19.65	23.61	27.63	31.4	35.08	37.85	39.19	38.42	36.71	34.14	30.56	25.51	19.01	12.73
	435	1.885	2.088	2.069	1.569	1.031	0.917	0.904	1.328	2.306	3.56	4.947	5.864	6.537	7.454	8.224	8.412	8.348	7.921	8.039	8.928	9.918	10.94	11.37	11.35	11.3	11.92	12.87	13.76	14.31	13.6	12.82	13.07	14.82	17.71	21.52	26.1	30.92	35.45	40.09	44.19	46.74	47.22	46.09	43.66	40.04	35.07	28.11	20.64
	440	2.927	2.443	2.092	1.856	1.388	0.986	0.962	1.636	2.718	4.382	5.959	6.995	8.09	9.5	10.57	10.82	10.78	10.3	10.35	11.07	12.25	13.39	14.16	14.03	13.95	14.36	15.1	15.84	16.05	15.18	14.32	14.56	16.42	19.37	23.51	28.4	33.74	39.3	44.76	50.06	53.79	55.61	55.31	53.29	49.78	45.04	38.1	30.28
	445	2.676	2.289	1.993	1.607	1.558	1.26	1.315	1.795	3.09	4.928	6.941	8.6	10.04	11.95	13.46	14.08	13.94	13.28	13.19	13.86	15.19	16.56	17.34	17.32	17.31	17.36	17.87	18.34	18.21	17.08	16.04	16.06	17.87	21.12	25.35	30.36	36.33	42.51	48.87	55.24	59.79	63.02	64.09	63.02	59.91	55.4	48.78	41.15
	450	3.029	3.258	2.807	2.005	1.483	1.519	1.58	2.134	3.621	6.006	8.433	10.8	12.93	15.23	17.77	18.88	18.86	18.2	17.74	18.2	19.5	20.86	21.89	22.03	21.82	21.8	22.13	22.21	21.71	20.11	18.51	18.26	20.08	23.24	27.5	32.92	38.94	45.78	52.89	60.07	66.1	70.39	73.03	72.8	71.2	67.27	61.6	54.45
	455	3.431	4.31	3.257	2.962	2.001	1.893	2.037	2.635	4.357	7.327	11.06	14.34	17.67	21.12	24.67	26.8	27.52	26.55	25.44	25.34	26.36	28	29.22	29.56	29.36	29.22	28.94	28.73	27.74	25.81	23.24	22.21	23.46	26.56	31.06	36.5	42.92	50.2	58.26	66.71	73.84	79.94	84.31	86.09	86.31	84.37	79.76	73.78
	460	5.456	4.955	5.118	4.489	2.831	2.57	2.701	3.632	5.974	10.23	15.52	20.98	26.19	31.59	37.35	41.57	42.89	41.94	40.14	39.37	39.71	41.34	43.12	43.84	43.88	43.28	43.14	41.89	40.12	37.23	33	30.38	30.83	33.87	38	43.94	50.83	59.48	68.96	79.05	88.81	97.3	103.6	108.3	111.5	112.6	111.1	107.3
	465	10.39	8.578	7.625	6.678	4.892	3.976	4.067	5.447	8.752	15.33	23.73	32.78	41.32	50.13	60.47	68.34	71.98	71.27	68.3	65.87	65.74	67.23	69.91	71.54	71.64	71.83	70.71	68.58	64.89	60.14	53.72	47.94	46.05	48.61	53.28	59.85	68.18	78.36	90.58	104.4	117.6	130.4	141.7	151	158.6	165.2	168.5	167.6
	470	15.11	13.99	12.65	10.36	8.093	6.501	6.285	8.299	13.69	24.12	38.29	53.38	68.53	84.5	102.4	116.9	124.4	125.3	121.3	116.2	114.6	116.5	121.2	125.2	127.1	127.3	126.7	121.3	114.4	105.8	93.58	81.93	76.94	78.25	83.23	91.27	102.1	116.4	134	153.7	174.6	195.3	213.8	230.1	245.2	258.8	270.1	275.6
	475	25.55	23.12	21.06	17.57	13.62	10.74	10.72	13.71	22.35	39.83	63.99	90.97	117.6	146.2	178	204.1	220.6	224	219.3	212.5	209.3	212	220.6	229.2	234.3	237.7	234.7	227	210.6	192.9	171.6	148.9	135.6	135.9	141.8	152.3	167.5	188.2	215.2	246.6	279.2	312.2	343.5	370.5	396.7	421.9	444	459
	480	42.36	39.13	33.45	30.13	22.52	18.28	17.92	22.54	37.31	66.96	110	158.4	206.4	257.4	314.6	365.7	399.2	412.9	406.5	395.3	388.8	393.9	409.4	425.5	436.6	440.7	437.6	418.3	388.1	353.4	310.6	269.1	243.1	238.1	245.4	259.1	282.4	313.9	355	404.1	455.6	507.9	557.5	601.9	644.2	684	720.3	745.7
	485	71.54	62.44	56.01	46.53	37.85	30.1	28.89	37.34	61.78	112.5	186.8	270.1	353.6	448.8	554.8	649.5	713.7	740.1	734.1	717.6	704.5	708.1	729.2	756.5	773.6	781.2	766.3	732.9	670.5	605	534.1	460	410.6	399.6	407	426.8	457.9	504.2	566.7	639.9	716.7	794	865.9	926.7	977.7	1021	1056	1075
	490	105.6	91.64	83.34	70.82	55.63	44.58	43.14	58.45	97.04	177.9	299.3	434.4	577.2	735.1	910.6	1073	1182	1232	1222	1187	1162	1164	1190	1222	1237	1230	1202	1136	1043	938.9	820.5	704	627.6	603.9	613.3	636.8	680	742	827.1	925.6	1026	1118	1195	1254	1298	1335	1359	1367
	495	135.3	118.4	111	94.31	73.1	60.02	60.59	81.02	135.2	252.2	424.4	625.4	835.5	1066	1325	1559	1720	1784	1770	1720	1667	1649	1653	1669	1658	1630	1571	1487	1365	1236	1097	947.9	841.2	806.9	811.8	840.5	891.2	966.6	1068	1177	1279	1372	1447	1500	1537	1565	1579	1576
	500	155.8	137.6	124.1	107.4	85.92	70.01	72.64	98.73	167.5	312.7	529.5	781.9	1042	1333	1655	1949	2144	2223	2180	2092	2010	1968	1956	1946	1921	1870	1800	1695	1559	1413	1258	1099	982.1	938.6	944.5	971.7	1028	1106	1209	1316	1419	1511	1582	1630	1660	1681	1688	1678
	505	160.4	137.7	128.1	110.1	87.92	73.38	77.21	105.1	180.1	338.7	573.6	849.7	1136	1449	1801	2116	2322	2393	2333	2231	2135	2077	2055	2039	2002	1945	1861	1753	1608	1456	1300	1138	1018	972.5	975.2	1003	1057	1134	1234	1339	1439	1527	1595	1640	1668	1685	1687	1674
	510	146.3	129.7	119.1	104.9	83.76	70.81	73.97	101.8	175.4	329.6	562.1	831.7	1107	1418	1757	2059	2257	2326	2272	2170	2075	2022	2000	1979	1944	1884	1804	1692	1549	1399	1243	1083	964.3	920.4	924.6	949.3	999	1072	1169	1270	1366	1450	1515	1559	1585	1602	1607	1594
	515	136.2	116.5	106.4	94.3	74.51	63.14	66.57	92.92	160.2	302.3	513	760.2	1016	1295	1607	1886	2063	2126	2088	1997	1917	1869	1850	1835	1804	1746	1669	1563	1428	1284	1132	979	869.3	829.3	831.8	854.6	896	963	1053	1150	1242	1321	1385	1428	1456	1475	1480	1472
	520	117.4	100.7	91.68	82.55	65.04	55.49	58.56	82.95	141.3	267.3	452.9	671.1	896.7	1145	1420	1661	1817	1871	1842	1776	1707	1671	1661	1652	1625	1577	1509	1409	1280	1144	1002	858.7	761.3	727.3	730.2	748.1	785.8	842.4	921	1012	1099	1174	1236	1279	1307	1328	1338	1334
	525	99.15	88.19	79.09	70.28	57.06	48.12	50.93	71.17	123.2	233	394.5	585.6	781.2	997	1232	1446	1581	1628	1605	1542	1490	1465	1462	1460	1442	1399	1337	1246	1128	1000	866.9	742.3	660.5	631.7	633	649.5	679.9	729.1	795	874.3	954	1026	1084	1128	1158	1180	1192	1194
	530	85.45	74.89	68	60.76	48.45	41.56	44.03	61.91	105.9	200	341	500.1	668.8	853.1	1059	1238	1353	1393	1370	1324	1277	1254	1256	1260	1251	1217	1164	1081	970.9	856	742.4	637.3	566.1	541.6	543.9	557.1	583.6	624.4	679.9	746.2	814	877.6	932.4	977.1	1008	1032	1047	1052
	535	72.98	61.38	57.53	51.17	39.88	35.35	36.49	52.82	89.36	170.3	289.4	426.5	567.9	725.1	896.3	1047	1147	1179	1164	1118	1082	1064	1065	1069	1062	1033	989.4	917.5	823.7	726.4	628	539.6	481.6	461.2	462.3	474.3	495.5	530	576.2	631.7	688.1	740.4	788	828.2	859.8	884.1	902.1	911.7
	540	58.14	53.73	46.82	41.74	33.83	29.08	31.04	43.65	75.31	141.5	241	354.2	475.8	605.9	748.5	876.5	956.6	981.9	968.5	935.5	903.5	887.8	887.6	890.9	884.2	863	824.7	766.1	685.8	605.3	525.7	452	403.5	387.2	388.5	398.3	416.5	444.6	482.6	528	573.8	617.1	655.2	688.3	714.4	738.6	756.9	769.6
	545	48.07	43.08	38.7	34.4	27.36	23.69	25.78	36.17	62.61	116.9	200.5	295.2	392.5	499.2	617.7	720.2	787.3	810	798.8	768.2	743.5	731	732.9	735.1	728.4	709.9	679.2	630.2	567	500	433	374.5	335.3	322.1	323.3	331.7	346	368.5	399.6	437.3	474.3	508.6	539.7	565.6	587.4	605.5	620.4	632.3
	550	39.45	33.02	32.04	28.28	22.83	19.61	21.33	29.39	51.66	95.56	163.7	241.7	320.2	406.7	504.5	588.6	642.7	658.8	649	626.3	606.7	597.2	596.6	599.2	594.1	579.4	553.8	514.7	462.1	408.1	355.1	306.7	275.4	265.3	266.7	273.5	285.4	303.5	328.5	358.8	388.7	416.3	440.6	461.2	477.6	491.9	502.6	511.5
	555	31.21	27.06	26.36	22.76	19.24	16.05	17.43	23.79	41.99	77.79	133.3	196	261.4	331.9	410.2	477.9	520.7	535.4	528	509.2	492.3	484.3	485.9	486.5	482	470.7	449.7	417.7	376.4	332.9	289	251.5	226.6	218.4	219.2	224.6	234.5	249.2	269.4	293.4	317.8	339.5	358.6	374.9	387.9	398.4	407	413.5
	560	24.48	23.3	21.32	17.92	15.64	12.93	14.1	20	34.41	63.48	108.3	160.4	213.5	269.2	333.4	387.7	423.3	435.1	428.1	412.7	400.5	394.7	393.7	395.7	391.3	381.6	365.1	340	305.6	270.7	236.5	205.5	186	179.5	180.9	185	192.8	204.9	220.9	240.2	259.8	276.8	292.2	304.8	314.7	322.8	329.2	333.9
	565	20.95	18.12	17.59	15.06	12.3	10.54	11.19	16.34	28.15	51.95	88.89	130.3	173	220.8	271.6	315.1	344.5	353.6	347.7	335.9	324.9	320.9	321.5	321.4	318.5	310.7	297.3	276.8	249.6	221.4	193.3	168.7	153	147.9	149.4	152.9	159	168.4	181.7	197.3	212.7	226.3	238.8	248.4	255.7	262	266.9	269.9
	570	16.64	14.98	13.26	12.01	10.01	8.911	9.336	12.93	22.59	42.68	71.65	106.4	141.6	179.9	221.1	258.1	280.6	287.9	283.3	272.9	265.2	262.3	261.3	263	260.1	253.3	242.6	226	203.5	180.9	158.6	138.6	126	122.4	123.2	126.2	131.5	139.1	149.8	162	174.8	185.3	195.2	202.8	208.9	213.8	216.2	219
	575	13.58	13.64	10.54	9.755	8.082	7.22	7.519	10.77	18.85	34.95	58.99	87.38	116.1	147.9	182.3	210.8	228.9	235	231.1	223.8	216.8	214.6	214.3	214.4	212.2	207.3	198.1	185.1	167.4	148.7	130.2	114.5	104.4	101.3	102.1	104.6	108.8	114.8	123.6	133.6	144	152.3	160.1	165.8	170.5	174	176.7	178.5
	580	11.46	10.16	9.668	8.368	6.489	6.241	6.284	9.017	15.58	28.55	48.65	71.31	95.26	121.5	149	174.3	187	192.2	189.2	182.4	177.3	175.3	175.5	175.7	173.9	169.4	162.3	151.6	136.8	121.9	107.5	94.2	86.28	84.15	84.77	86.86	90.15	95.13	102.2	110.1	118.2	125.2	131.3	136.3	139.7	142.4	144.2	145.5
	585	8.981	8.529	7.101	7.376	5.428	4.724	5.24	7.421	12.65	23.44	40.03	58.51	77.71	99.41	122.3	141.6	154.2	157.1	154.3	149.5	145.1	143.6	143.8	143.8	141.9	138.6	132.9	124.1	112.4	100.3	88.4	78.07	71.75	69.98	70.74	72.41	75.18	78.97	84.48	90.82	97.36	102.8	107.8	111.6	114.4	116.3	117.8	118.2
	590	7.655	6.986	7.324	5.323	4.648	3.961	4.193	6.158	10.41	19.14	32.98	48.2	64.05	80.95	99.84	116.3	126.5	129.1	126.4	122.2	118.7	117.2	117.3	117.6	116.5	113.4	108.6	101.7	92.32	82.48	72.71	64.65	59.73	58.16	58.73	60.15	62.35	65.58	70.19	75.14	80.48	84.77	88.58	91.43	93.75	95.01	95.74	96.55
	595	5.75	6.367	5.496	4.451	3.238	3.209	3.417	4.968	8.643	15.8	26.99	39.58	52.59	66.66	81.85	95.21	103.1	105.7	103.8	100.3	97.24	96.27	96.23	96.39	95	93	89.14	83.47	75.71	68.03	60.46	53.61	49.5	48.37	48.79	49.98	51.68	54.42	58.01	62.34	66.41	69.77	72.75	74.91	76.55	77.83	78.29	78.64
	600	5.237	4.855	4.755	3.975	3.024	2.744	2.728	3.989	6.954	13.12	21.93	32.8	42.66	54.88	67.02	77.4	84.65	86.48	84.75	82.11	80.06	79.06	79.17	78.91	78.29	76.08	73.09	68.49	62.56	56.22	49.88	44.24	41.01	40.25	40.6	41.48	43.08	45.15	47.91	51.53	54.85	57.81	59.93	61.77	62.76	63.62	63.84	64.13
	605	4.813	4.128	3.881	3.667	2.623	2.461	2.387	3.421	5.848	10.65	18.1	26.72	35.44	44.52	54.77	63.88	69.22	70.74	69.17	67.12	65.35	64.88	64.96	65.04	64.1	62.68	60.24	56.25	51.39	46.17	41.17	36.72	34.07	33.31	33.76	34.53	35.67	37.54	39.88	42.66	45.42	47.66	49.39	50.92	51.78	52.24	52.35	52.14
	610	3.685	2.591	2.311	2.401	2.442	1.784	1.927	2.75	4.665	8.983	14.84	21.85	28.98	36.79	44.89	52.21	56.34	57.66	56.68	54.94	53.47	52.84	53.19	53.02	52.44	51.11	49.13	46.06	42.22	38.08	33.9	30.31	28.25	27.79	28.03	28.63	29.54	30.95	32.92	35.27	37.36	39.23	40.62	41.74	42.36	42.79	42.93	42.96
	615	3.207	3.091	2.591	1.907	1.664	1.58	1.552	2.37	3.92	7.37	12.35	18	23.72	30.1	36.67	42.68	45.98	47.14	46.41	44.79	43.71	43.28	43.27	43.47	42.87	41.91	40.2	37.94	34.63	31.25	27.98	25.1	23.39	22.96	23.26	23.85	24.55	25.69	27.22	29.18	30.71	32.26	33.49	34.23	34.86	35.05	35.11	34.96
	620	2.409	1.798	1.491	1.805	1.072	1.181	1.454	1.89	3.23	6.062	10.21	14.6	19.44	24.56	30.28	34.7	37.68	38.31	37.67	36.68	35.74	35.5	35.42	35.48	35.11	34.14	32.91	31.18	28.6	25.79	22.98	20.75	19.41	19.17	19.27	19.79	20.37	21.24	22.54	24.01	25.39	26.57	27.5	28.13	28.56	28.72	28.67	28.53
	625	2.603	1.955	1.714	0.869	1.342	1.03	1.045	1.59	2.736	4.917	8.291	12.12	16.03	20.4	24.98	28.37	30.78	31.39	30.77	29.88	29.17	28.92	29.05	28.97	28.68	28.02	26.97	25.35	23.34	21.08	19.02	17.05	15.94	15.77	16.06	16.41	16.78	17.53	18.6	19.7	20.88	21.8	22.55	23.02	23.23	23.4	23.46	23.33
	630	1.674	1.237	1.58	1.143	1.019	0.93	0.926	1.413	2.257	4.153	6.89	9.939	13.12	16.55	20.01	23.18	24.97	25.49	25.01	24.42	24	23.54	23.68	23.69	23.31	22.81	21.98	20.79	19.08	17.32	15.58	14.13	13.25	13	13.2	13.46	13.83	14.4	15.27	16.19	17.25	17.88	18.39	18.81	19.1	19.16	19.12	18.94
	635	1.471	0.996	1.016	0.729	0.898	0.58	0.769	1.059	1.848	3.421	5.624	8.178	10.79	13.51	16.61	19.1	20.61	21.03	20.52	19.9	19.51	19.28	19.26	19.36	19.08	18.73	17.96	16.98	15.66	14.21	12.83	11.62	11.04	10.88	11.01	11.25	11.53	12	12.63	13.37	14.15	14.59	15.12	15.43	15.57	15.62	15.61	15.49
	640	0.885	0.89	1.314	0.782	0.426	0.607	0.599	1.001	1.48	2.958	4.726	6.797	8.735	11	13.58	15.61	16.91	17.24	16.89	16.36	15.94	15.79	15.76	15.83	15.46	15.26	14.72	13.95	12.85	11.66	10.55	9.679	9.13	9.004	9.089	9.271	9.541	9.875	10.42	10.97	11.57	12.07	12.45	12.62	12.67	12.78	12.73	12.7
	645	0.904	1.112	0.529	0.609	0.561	0.545	0.541	0.839	1.27	2.336	3.851	5.575	7.216	9.077	11.17	12.69	13.73	13.92	13.77	13.42	12.98	12.91	13	12.85	12.79	12.49	11.96	11.38	10.5	9.57	8.752	7.902	7.447	7.398	7.505	7.655	7.859	8.158	8.592	9.03	9.558	9.967	10.17	10.38	10.44	10.4	10.43	10.31
	650	0.586	1.097	0.508	0.393	0.633	0.506	0.574	0.673	1.162	2.003	3.261	4.491	5.923	7.451	8.964	10.51	11.26	11.39	11.22	10.89	10.62	10.54	10.56	10.49	10.46	10.17	9.867	9.318	8.669	7.837	7.142	6.47	6.146	6.073	6.192	6.31	6.432	6.728	7.032	7.463	7.844	8.143	8.346	8.462	8.554	8.491	8.507	8.375
	655	-0.314	0.401	0.501	0.238	0.402	0.223	0.418	0.528	0.902	1.635	2.619	3.869	4.916	6.101	7.262	8.538	9.118	9.381	9.183	8.905	8.692	8.611	8.679	8.694	8.524	8.353	8.018	7.672	7.101	6.475	5.904	5.363	5.048	5.045	5.103	5.198	5.349	5.548	5.859	6.084	6.392	6.712	6.854	6.962	7.008	6.993	6.984	6.88
	660	0.51	0.626	0.494	-0.082	0.391	0.166	0.304	0.472	0.679	1.357	2.188	3.087	4.049	5.069	6.077	7.015	7.502	7.619	7.476	7.214	7.137	6.992	7.056	7.079	6.964	6.804	6.595	6.197	5.752	5.331	4.819	4.359	4.162	4.168	4.166	4.268	4.379	4.5	4.75	5.006	5.271	5.432	5.568	5.638	5.705	5.743	5.676	5.612
	665	-0.199	0.542	-0.002	0.364	0.213	0.268	0.234	0.389	0.675	1.113	1.751	2.612	3.321	4.104	4.946	5.759	6.111	6.247	6.19	5.945	5.747	5.756	5.783	5.743	5.694	5.553	5.393	5.136	4.728	4.32	3.957	3.579	3.448	3.446	3.437	3.525	3.605	3.762	3.905	4.124	4.348	4.512	4.613	4.641	4.7	4.707	4.624	4.625
	670	-0.154	-0.168	0.11	0.117	0.115	0.139	0.176	0.364	0.541	0.954	1.467	2.09	2.758	3.404	4.112	4.733	5.053	5.081	5.026	4.806	4.758	4.666	4.687	4.727	4.703	4.544	4.368	4.197	3.884	3.586	3.258	2.966	2.819	2.806	2.856	2.915	2.955	3.063	3.212	3.401	3.56	3.672	3.737	3.79	3.798	3.846	3.816	3.709
	675	0.526	-0.18	0.187	0.078	0.24	0.072	0.227	0.264	0.533	0.776	1.159	1.693	2.225	2.733	3.365	3.92	4.095	4.154	4.115	3.907	3.846	3.825	3.875	3.819	3.771	3.722	3.583	3.461	3.177	2.932	2.667	2.419	2.286	2.331	2.31	2.397	2.42	2.548	2.651	2.77	2.895	3.027	3.033	3.131	3.123	3.128	3.12	3.077
	680	0.031	0.78	-0.25	0.212	-0.122	0.047	0.098	0.218	0.43	0.608	1.017	1.42	1.885	2.296	2.766	3.208	3.39	3.345	3.354	3.228	3.126	3.133	3.138	3.145	3.032	3.017	2.929	2.815	2.608	2.422	2.159	1.981	1.911	1.93	1.932	1.974	1.982	2.094	2.163	2.292	2.367	2.48	2.503	2.533	2.549	2.537	2.543	2.483
	685	-0.482	-0.057	0.239	-0.098	0.013	0.246	0.3	0.23	0.366	0.499	0.857	1.2	1.459	1.868	2.195	2.571	2.788	2.8	2.742	2.608	2.592	2.546	2.557	2.573	2.535	2.49	2.374	2.248	2.146	1.992	1.781	1.653	1.54	1.525	1.549	1.614	1.637	1.696	1.794	1.873	1.935	2.026	2.068	2.106	2.095	2.078	2.058	2.04
	690	-0.494	0.482	0.137	0.01	0.068	0.035	0.069	0.192	0.376	0.508	0.66	0.913	1.238	1.511	1.814	2.04	2.332	2.26	2.261	2.175	2.172	2.118	2.069	2.133	2.057	2.012	1.938	1.891	1.79	1.663	1.485	1.327	1.306	1.27	1.296	1.329	1.343	1.375	1.453	1.537	1.627	1.665	1.68	1.722	1.734	1.73	1.682	1.696
	695	-1.134	0.407	0.037	-0.06	-0.074	0.046	0.103	0.126	0.225	0.361	0.553	0.798	1.071	1.191	1.515	1.742	1.895	1.868	1.854	1.786	1.729	1.762	1.745	1.731	1.684	1.668	1.631	1.553	1.458	1.362	1.267	1.122	1.064	1.072	1.075	1.074	1.127	1.14	1.214	1.253	1.32	1.361	1.406	1.426	1.438	1.427	1.413	1.382
	700	-0.431	0.272	0.006	-0.065	0.248	0.212	-0.06	0.183	0.218	0.349	0.547	0.767	0.958	1.151	1.322	1.556	1.669	1.692	1.646	1.598	1.561	1.557	1.567	1.576	1.534	1.514	1.502	1.407	1.315	1.231	1.162	1.043	0.964	0.965	0.968	0.965	1.027	1.033	1.097	1.138	1.216	1.218	1.277	1.277	1.297	1.271	1.287	1.255
[truncated: 13 more columns]

## Sheet: Figure 3a
VQA absorption spectrum			PAM delayed PL spectrum						PAA			PBBr			PBPh
Wavelength (nm)	Intensity (counts)		Wavelength (nm)	Intensity (counts)					Wavelength (nm)	RL intensity		Wavelength (nm)	RL intensity		Wavelength (nm)	RL intensity
650	0.0014		300	4					300	14.5		300	18.8424		300	25.69
649.8	0.00143		302	4					302	14.5		302	14.0939		301	27.433
649.6	0.00145		304	4					304	12		304	11.2546		302	30.751
649.4	0.00146		306	15					306	23		306	10.3242		303	35.623
649.2	0.00144		308	3					308	20		308	11.303		304	40.243
649	0.0014		310	3					310	15.5		310	16.2338		305	44.044
648.8	0.00136		312	8					312	18.5		312	19.0217		306	50.246
648.6	0.00134		314	4					314	21.5		314	24.0736		307	58.849
648.4	0.00135		316	4					316	24.5		316	29.9178		308	67.228
648.2	0.00138		318	13					318	16.5		318	30.4719		309	78.288
648	0.00141		320	4					320	18		320	28.5931		310	93.121
647.8	0.00144		322	7					322	17		322	26.1385		311	112.609
647.6	0.00145		324	9					324	16		324	19.5065		312	142.415
647.4	0.00145		326	7					326	9.5		326	19.0866		313	175.7
647.2	0.00145		328	18					328	9.5		328	18.2857		314	205.184
647	0.00145		330	15					330	15.5		330	20.8701		315	235.613
646.8	0.00145		332	10					332	13.5		332	21.6883		316	271.684
646.6	0.00145		334	8					334	18.5		334	24.9307		317	308.966
646.4	0.00145		336	17					336	25		336	31.8442		318	341.614
646.2	0.00147		338	1					338	13.5		338	39.4199		319	370.174
646	0.00148		340	20					340	22		340	42.4762		320	404.117
645.8	0.0015		342	11					342	22.5		342	45.1602		321	434.119
645.6	0.00151		344	19					344	14		344	43.9351		322	473.669
645.4	0.00151		346	13					346	10.5		346	37.9394		323	520.17
645.2	0.0015		348	15					348	14		348	29.9048		324	548.443
645	0.00149		350	16					350	14.5		350	27.0476		325	581.924
644.8	0.00149		352	35					352	17		352	25.5281		326	622.006
644.6	0.0015		354	22					354	16		354	27.0043		327	651.994
644.4	0.00148		356	13					356	12.5		356	29.2684		328	664.412
644.2	0.00149		358	17					358	20.5		358	32.3074		329	671.083
644	0.0015		360	35					360	14.5		360	37.7446		330	683.445
643.8	0.00151		362	27					362	16.5		362	41.0563		331	685.468
643.6	0.00153		364	49					364	17		364	40.5758		332	686.273
643.4	0.00156		366	67					366	10.5		366	37.0217		333	694.428
643.2	0.00154		368	57					368	12.5		368	34.368		334	691.607
643	0.00152		370	87					370	11.5		370	28.9697		335	675.038
642.8	0.00147		372	117					372	11.5		372	26.6493		336	669.83
642.6	0.00142		374	122					374	16.5		374	25.6017		337	657.517
642.4	0.00141		376	198					376	14.5		376	30.5584		338	632.562
642.2	0.00142		378	211					378	15		378	34.9264		339	629.083
642	0.00144		380	272					380	11		380	35.4589		340	629.286
641.8	0.00148		382	315					382	16		382	37.4805		341	621.481
641.6	0.00153		384	393					384	13		384	38.3766		342	609.784
641.4	0.00155		386	516					386	22		386	42.6493		343	599.039
641.2	0.00156		388	533					388	19.5		388	44.7706		344	597.513
641	0.00154		390	612					390	22		390	44.3117		345	596.421
640.8	0.00152		392	761					392	13.5		392	44.4632		346	592.186
640.6	0.00148		394	868					394	16		394	42.7229		347	582.225
640.4	0.00146		396	1037					396	16		396	39.3723		348	567.504
640.2	0.00144		398	1292					398	21.5		398	34.3766		349	547.729
640	0.00144		400	1432					400	11		400	28.8312		350	529.725
639.8	0.00144		402	1980					402	16		402	29.4199		351	502.705
639.6	0.00146		404	2605					404	17		404	27.961		352	485.128
639.4	0.00147		406	3371					406	13		406	25.9394		353	481.005
639.2	0.00149		408	4057					408	18		408	23.8658		354	477.883
639	0.0015		410	4380					410	15		410	24.6364		355	466.319
638.8	0.0015		412	4767					412	19		412	25.2684		356	455.266
638.6	0.00151		414	4999					414	20		414	22.4589		357	432.453
638.4	0.0015		416	5298					416	20		416	22.3507		358	415.1
638.2	0.00151		418	5450					418	18		418	22.3463		359	397.579
638	0.00152		420	5712					420	25		420	24.9048		360	373.303
637.8	0.00152		422	6120					422	21		422	27.2597		361	349.706
637.6	0.0015		424	6471					424	18		424	30.6407		362	330.015
637.4	0.00148		426	7015					426	27		426	31.5758		363	304.213
637.2	0.00147		428	7423					428	13		428	32.9221		364	277.361
637	0.00145		430	8001					430	28		430	35.2424		365	253.015
636.8	0.00146		432	8385					432	20		432	40.5368		366	240.352
636.6	0.00147		434	8826					434	20		434	47.8831		367	229.313
636.4	0.00149		436	9133					436	24		436	58.8745		368	224.931
636.2	0.0015		438	9139					438	24		438	71.8658		369	216.664
636	0.00153		440	8965					440	12		440	85.2121		370	208.285
635.8	0.00156		442	9209					442	19		442	102.892		371	198.457
635.6	0.00157		444	9175					444	15		444	126.563		372	192.297
635.4	0.00158		446	8967					446	27		446	164.87		373	187.159
635.2	0.00158		448	9196					448	25		448	205.844		374	180.747
635	0.00155		450	8495					450	21		450	257.987		375	174.132
634.8	0.00151		452	7887					452	18		452	316.688		376	170.583
634.6	0.00147		454	7407					454	24		454	379.16		377	168.497
634.4	0.00144		456	7241					456	11		456	446.476		378	164.339
634.2	0.00144		458	7119					458	16		458	535.446		379	157.843
634	0.00145		460	7130					460	24		460	607.706		380	153.314
633.8	0.00148		462	7175					462	13		462	694.883		381	147.63
633.6	0.00152		464	7471					464	18		464	746.649		382	145.754
633.4	0.00154		466	7638					466	20		466	800.117		383	138.432
633.2	0.00156		468	7603					468	12		468	830.866		384	128.394
633	0.00156		470	7630					470	21		470	859.502		385	123.41
632.8	0.00156		472	7861					472	12		472	892.394		386	121.499
632.6	0.00157		474	7994					474	9		474	916.563		387	118.083
632.4	0.00157		476	7868					476	25		476	946.71		388	113.743
632.2	0.00157		478	7616					478	20		478	984.177		389	111.209
632	0.00159		480	7366					480	13		480	1006.85		390	107.289
631.8	0.00159		482	7271					482	12		482	1056.58		391	104.972
631.6	0.00158		484	7263					484	12		484	1086.48		392	102.179
631.4	0.00157		486	7076					486	16		486	1132.88		393	98.392
631.2	0.00155		488	6616					488	15		488	1171.39		394	95.62
631	0.00153		490	6393					490	20		490	1188.96		395	92.68
630.8	0.00152		492	6256					492	15		492	1222.01		396	90.125
630.6	0.00152		494	5915					494	15		494	1255.38		397	87.752
630.4	0.00152		496	5807					496	20		496	1283.33		398	85.407
630.2	0.00154		498	5469					498	23		498	1329.56		399	83.202
630	0.00155		500	5455					500	20		500	1342.6		400	78.918
629.8	0.00155		502	4926					502	17		502	1355.74		401	77.455
629.6	0.00156		504	4748					504	20		504	1348.61		402	71.848
629.4	0.00157		506	4607					506	9		506	1319.99		403	68.369
629.2	0.00156		508	4302					508	20		508	1298.29		404	65.065
629	0.00155		510	4198					510	21		510	1291.9		405	61.551
628.8	0.00153		512	3956					512	15		512	1241.49		406	57.946
628.6	0.00149		514	3735					514	9		514	1202.55		407	54.187
628.4	0.00147		516	3643					516	16		516	1158.42		408	50.379
628.2	0.00146		518	3341					518	19		518	1129.95		409	47.075
628	0.00146		520	3226					520	14		520	1094.54		410	43.946
627.8	0.00147		522	3034					522	22		522	1067.64		411	41.062
627.6	0.00149		524	2813					524	26		524	1053.15		412	36.981
627.4	0.00151		526	2633					526	19		526	1043.54		413	32.9
627.2	0.00153		528	2505					528	15		528	989.836		414	30.03
627	0.00154		530	2499					530	17		530	943.714		415	28.14
626.8	0.00155		532	2271					532	12		532	918.242		416	29.064
626.6	0.00157		534	2264					534	16		534	894.706		417	30.044
626.4	0.00158		536	2079					536	9		536	861.857		418	29.463
626.2	0.00159		538	1946					538	16		538	830.918		419	31.017
626	0.00159		540	1816					540	21		540	798.818		420	33.012
625.8	0.00159		542	1686					542	21		542	778.879		421	35.056
625.6	0.00159		544	1614					544	18		544	740.801		422	34.972
625.4	0.00159		546	1537					546	12		546	708.818		423	36.449
625.2	0.00159		548	1395					548	13		548	683.913		424	35.714
625	0.00159		550	1372					550	17		550	663.818		425	37.758
624.8	0.00159		552	1179					552	14		552	637.97		426	41.062
624.6	0.00157		554	1175					554	16		554	606.255		427	44.457
624.4	0.00157		556	1138					556	22		556	578.139		428	47.761
624.2	0.00156		558	987					558	17		558	558.048		429	49.693
624	0.00157		560	923					560	14		560	531.117		430	51.38
623.8	0.00159		562	894					562	13		562	503.372		431	56.301
623.6	0.00161		564	804					564	11		564	484.909		432	59.437
623.4	0.00161		566	832					566	9		566	469.069		433	63.574
623.2	0.00161		568	719					568	16		568	459.329		434	66.787
623	0.00161		570	698					570	10		570	438.026		435	69.853
622.8	0.00159		572	645					572	7		572	415.169		436	74.053
622.6	0.00158		574	587					574	9		574	394.537		437	81.578
622.4	0.00157		576	576					576	22		576	370.896		438	89.327
622.2	0.00155		578	541					578	14		578	345.229		439	99.099
622	0.00154		580	537					580	11		580	327.701		440	108.08
621.8	0.00155		582	509					582	9		582	304.727		441	119.98
621.6	0.00154		584	445					584	12		584	290.597		442	130.578
621.4	0.00154		586	413					586	9		586	272.195		443	142.569
621.2	0.00154		588	382					588	6		588	266.814		444	151.942
621	0.00152		590	375					590	10		590	256.628		445	159.782
620.8	0.0015		592	366					592	9		592	249.455		446	164.255
620.6	0.0015		594	343					594	12		594	236.922		447	166.621
620.4	0.00151		596	300					596	12		596	218.212		448	166.957
620.2	0.00153		598	326					598	11		598	202.861		449	167.482
620	0.00156		600	284					600	7		600	185.84		450	168.483
619.8	0.00161		602	231					602	17		602	175.307		451	169.281
619.6	0.00164		604	240					604	6		604	167.784		452	166.523
619.4	0.00165		606	235					606	5		606	156.965		453	164.269
619.2	0.00164		608	212					608	4		608	148.697		454	164.619
619	0.00161		610	219					610	6		610	133.558		455	162.967
618.8	0.00158		612	186					612	15		612	120.957		456	162.05
618.6	0.00156		614	172					614	8		614	114.229		457	163.051
618.4	0.00155		616	169					616	10		616	109.216		458	162.484
618.2	0.00156		618	166					618	11		618	102.515		459	163.107
618	0.00159		620	141					620	9		620	98.9307		460	164.941
617.8	0.0016		622	146					622	12		622	102.732		461	165.998
617.6	0.00161		624	114					624	11		624	97.1169		462	168.987
617.4	0.00163		626	101					626	8		626	89.1472		463	172.445
617.2	0.00162		628	86					628	12		628	83.355		464	175.385
617	0.00163		630	98					630	9		630	76.9394		465	179.004
616.8	0.00164		632	100					632	12		632	70.1602		466	181.748
616.6	0.00166		634	81					634	12		634	59.5758		467	187.824
616.4	0.00166		636	80					636	14		636	54.3636		468	191.947
616.2	0.00166		638	73					638	8		638	56.0043		469	197.015
616	0.00164		640	86					640	12		640	50.5714		470	201.425
615.8	0.00163		642	60					642	7		642	48.2641		471	204.358
615.6	0.00162		644	66					644	13		644	46.1299		472	208.656
615.4	0.00161		646	59					646	12		646	45.1385		473	210.546
615.2	0.00162		648	56					648	11		648	41.7965		474	210.231
615	0.00163		650	48					650	9		650	37.0996		475	211.54
614.8	0.00163		652	52					652	5		652	30.1169		476	211.407
614.6	0.00165		654	44					654	8		654	28.8398		477	212.457
614.4	0.00166		656	43					656	10		656	28.7706		478	212.919
614.2	0.00167		658	48					658	6		658	28.8095		479	214.081
614	0.00168		660	34					660	3		660	29.1991		480	213.948
613.8	0.00167		662	43					662	9		662	29.5714		481	213.339
613.6	0.00166		664	29					664	11		664	31.4935		482	212.513
613.4	0.00164		666	29					666	11		666	32.0606		483	212.205
613.2	0.00161		668	23					668	6		668	28.4805		484	206.794
613	0.00159		670	21					670	3		670	28.8095		485	202.041
612.8	0.00159		672	39					672	6		672	27.0563		486	200.655
612.6	0.00158		674	36					674	9		674	23.6926		487	197.001
612.4	0.00158		676	26					676	7		676	20.9004		488	193.522
612.2	0.00159		678	27					678	9		678	19.7749		489	192.899
612	0.00159		680	12					680	9		680	20.2208		490	187.789
611.8	0.0016		682	11					682	8		682	18.0736		491	188.881
611.6	0.00163		684	0					684	3		684	16.0476		492	186.242
611.4	0.00165		686	11					686	15		686	14.6147		493	184.569
611.2	0.00166		688	12					688	16		688	12.5541		494	182.273
611	0.00165		690	8					690	6		690	11.5584		495	177.387
610.8	0.00163		692	7					692	11		692	12.5974		496	175.896
610.6	0.00158		694	1					694	7		694	13.9091		497	171.976
610.4	0.00155		696	1					696	10		696	14.8528		498	169.883
610.2	0.00155		698	-1					698	7		698	12.0736		499	169.778
610	0.00157		700	2					700	8		700	11.7879		500	170.933
609.8	0.00162								702	4		702	10.2554		501	168.805
609.6	0.00168								704	10		704	8.85714		502	167.468
609.4	0.00172								706	10		706	9.51515		503	168.182
609.2	0.00174								708	11		708	10.8182		504	165.69
609	0.00174								710	15		710	9.9697		505	164.668
608.8	0.0017								712	10		712	11.5801		506	162.078
608.6	0.00167								714	4		714	9.97835		507	162.232
608.4	0.00164								716	7		716	9.96104		508	159.586
608.2	0.00162								718	3		718	7.77489		509	156.268
608	0.00162								720	4		720	8.44156		510	155.197
607.8	0.00164								722	9		722	9.97835		511	152.404
607.6	0.00165								724	5		724	10.5108		512	153.048
607.4	0.00166								726	5		726	9.82251		513	151.452
607.2	0.00166								728	5		728	10.8961		514	149.142
607	0.00164								730	7		730	11.1082		515	145.691
606.8	0.00163								732	11		732	10.4675		516	145.019
606.6	0.00164								734	8		734	8.52814		517	146.587
606.4	0.00167								736	11		736	8.329		518	142.1
606.2	0.00171								738	6		738	9.61905		519	139.524
606	0.00174								740	9		740	10.5801		520	136.451
605.8	0.00177								742	15		742	10.0087		521	134.099
605.6	0.00179								744	5		744	8.98268		522	129.199
605.4	0.00179								746	7		746	8.69697		523	125.559
605.2	0.00179								748	5		748	7.33766		524	122.346
605	0.00179								750	11		750	6.30303		525	119.763
604.8	0.00177								752	14		752	5.64935		526	116.956
604.6	0.00174								754	10		754	7.19913		527	111.3
604.4	0.00171								756	12		756	8.25974		528	109.592
604.2	0.00167								758	5		758	7.93506		529	106.61
604	0.00165								760	13		760	7.61905		530	106.043
603.8	0.00164								762	7		762	7.37662		531	103.495
603.6	0.00164								764	5		764	7.55411		532	99.694
603.4	0.00167								766	11		766	7.92208		533	98.777
603.2	0.0017								768	8		768	8.45455		534	96.397
603	0.00174								770	9		770	7.48918		535	93.737
602.8	0.00177								772	8		772	8.02597		536	91.595
602.6	0.00179								774	6		774	7.48485		537	90.797
602.4	0.00181								776	6		776	7.35931		538	88.781
602.2	0.0018								778	11		778	6.5974		539	87.087
602	0.00177								780	8		780	5.83983		540	85.547
601.8	0.00174								782	1		782	4.47186		541	83.909
601.6	0.00171								784	7		784	4.72294		542	84.819
601.4	0.00169								786	9		786	4.24242		543	84.287
601.2	0.00169								788	5		788	4.96104		544	84.511
601	0.00169								790	9		790	4.99567		545	82.551
600.8	0.0017								792	3		792	5.20779		546	81.802
600.6	0.0017								794	7		794	5.97662		547	82.32
600.4	0.0017								796	4		796	6.91645		548	81.158
600.2	0.00169								798	5		798	8.02727		549	78.995
600	0.00168								800	11		800	9.30909		550	76.755
599.8	0.00167														551	73.633
599.6	0.00166														552	68.005
599.4	0.00167														553	65.373
599.2	0.00169														554	62.818
599	0.00173														555	59.64
598.8	0.00179														556	57.127
598.6	0.00184														557	56.532
598.4	0.00187														558	54.999
598.2	0.00189														559	53.69
598	0.00187														560	54.145
597.8	0.00183														561	55.055
597.6	0.0018														562	54.642
597.4	0.00176														563	54.642
597.2	0.00173														564	52.171
597	0.00172														565	50.043
596.8	0.0017														566	47.712
596.6	0.00168														567	48.041
596.4	0.00167														568	46.9
596.2	0.00166														569	45.101
596	0.00167														570	42.98
595.8	0.00168														571	42.203
595.6	0.00171														572	40.397
595.4	0.00172														573	39.816
595.2	0.00174														574	40.432
595	0.00176														575	39.347
594.8	0.00178														576	37.856
594.6	0.00179														577	36.736
594.4	0.00178														578	34.755
594.2	0.00178														579	33.369
594	0.00176														580	33.334
593.8	0.00175														581	34.02
593.6	0.00174														582	33.565
593.4	0.00175														583	33.586
593.2	0.00176														584	34.048
593	0.00178														585	33.733
592.8	0.00181														586	33.271
592.6	0.00183														587	33.159
592.4	0.00184														588	32.424
592.2	0.00185														589	31.395
592	0.00185														590	30.786
591.8	0.00184														591	29.68
591.6	0.00184														592	29.82
591.4	0.00185														593	28.952
591.2	0.00185														594	28.329
591	0.00188														595	27.727
590.8	0.00187														596	25.865
590.6	0.00186														597	26.103
590.4	0.00184														598	25.004
590.2	0.00183														599	22.589
590	0.0018														600	20.909
589.8	0.00181														601	18.795
589.6	0.00182														602	17.423
589.4	0.00184														603	16.758
589.2	0.00187														604	16.597
589	0.0019														605	16.247
588.8	0.00192														606	16.499
588.6	0.00192														607	15.883
588.4	0.00193														608	15.26
588.2	0.00192														609	14.413
588	0.00192														610	14.686
587.8	0.00192														611	13.496
587.6	0.00192														612	13.72
587.4	0.00191														613	13.027
587.2	0.0019														614	12.992
587	0.00189														615	11.914
586.8	0.00187														616	13.769
586.6	0.00186														617	14.434
586.4	0.00186														618	14.924
586.2	0.00187														619	17.689
586	0.00189														620	15.631
585.8	0.00193														621	14.798
585.6	0.00196														622	19.642
585.4	0.00197														623	15.12
585.2	0.00196														624	16.695
585	0.00195														625	16.261
584.8	0.00194														626	18.123
584.6	0.00193														627	16.254
584.4	0.00194														628	15.918
584.2	0.00194														629	14.28
584	0.00194														630	15.897
583.8	0.00193														631	17.276
583.6	0.00191														632	20.209
583.4	0.00189														633	22.162
583.2	0.00187														634	23.954
583	0.00186														635	25.235
582.8	0.00185														636	24.563
582.6	0.00185														637	23.744
582.4	0.00186														638	22.19
582.2	0.00188														639	20.51
582	0.0019														640	19.915
581.8	0.00194														641	18.823
581.6	0.00196														642	21.434
581.4	0.00198														643	27.846
581.2	0.00198														644	27.3
581	0.00196														645	25.725
580.8	0.00195														646	23.604
580.6	0.00192														647	21.665
580.4	0.0019														648	17.164
580.2	0.00189														649	15.358
580	0.00189														650	14.399
579.8	0.0019														651	12.25
579.6	0.00192														652	11.9
579.4	0.00193														653	10.78
579.2	0.00194														654	9.394
579	0.00194														655	7.833
578.8	0.00194														656	7.007
578.6	0.00194														657	7.007
578.4	0.00196														658	5.6
578.2	0.00197														659	4.935
578	0.002														660	5.243
577.8	0.00202														661	7.224
577.6	0.00205														662	6.44
577.4	0.00206														663	11.599
577.2	0.00207														664	14.756
577	0.00206														665	17.871
576.8	0.00204														666	14.441
576.6	0.00203														667	13.65
576.4	0.002														668	10.388
576.2	0.00198														669	7.245
576	0.00195														670	8.092
575.8	0.00194														671	8.68
575.6	0.00194														672	9.1
575.4	0.00195														673	10.5
575.2	0.00197														674	9.1
575	0.00198														675	8.785
574.8	0.00199														676	4.956
574.6	0.00199														677	8.33
574.4	0.002														678	10.57
574.2	0.002														679	8.967
574	0.00201														680	9.352
573.8	0.00201														681	9.898
573.6	0.002														682	10.948
573.4	0.00199														683	11.375
573.2	0.00198														684	15.841
573	0.00196														685	18.396
572.8	0.00195														686	20.79
572.6	0.00195														687	21.917
572.4	0.00195														688	24.822
572.2	0.00196														689	25.62
572	0.00197														690	26.264
571.8	0.00198														691	25.046
571.6	0.00198														692	23.849
571.4	0.00196														693	18.592
571.2	0.00194														694	16.905
571	0.00193														695	14.483
570.8	0.00193														696	7.889
570.6	0.00195														697	6.986
570.4	0.00198														698	7.441
570.2	0.002														699	8.232
570	0.00202														700	8.4056
569.8	0.00204														701	9.0454
569.6	0.00205														702	10.773
569.4	0.00206														703	11.634
569.2	0.00207														704	13.097
569	0.00206														705	14.476
568.8	0.00206														706	14.959
568.6	0.00205														707	13.447
568.4	0.00204														708	12.614
568.2	0.00205														709	12.159
568	0.00205														710	11.865
567.8	0.00205														711	14.77
567.6	0.00203														712	16.163
567.4	0.00201														713	14.56
567.2	0.00197														714	14.532
567	0.00196														715	18.235
566.8	0.00196														716	19.376
566.6	0.00198														717	20.412
566.4	0.00203														718	20.041
566.2	0.00207														719	20.37
566	0.0021														720	17.92
565.8	0.00214														721	22.547
565.6	0.00213														722	22.092
565.4	0.00211														723	23.177
565.2	0.00209														724	19.985
565	0.00208														725	19.635
564.8	0.00207														726	18.27
564.6	0.0021														727	15.029
564.4	0.00212														728	11.06
564.2	0.00213														729	7.294
564	0.00214														730	7.791
563.8	0.00214														731	8.9026
563.6	0.00213														732	6.944
563.4	0.00212														733	12.53
563.2	0.00211														734	13.909
563	0.00213														735	17.675
562.8	0.00213														736	20.615
562.6	0.00211														737	21.945
562.4	0.0021														738	22.19
562.2	0.00206														739	23.373
562	0.00202														740	25.487
561.8	0.002														741	25.221
561.6	0.00199														742	17.416
561.4	0.00201														743	13.076
561.2	0.00206														744	13.405
561	0.00211														745	14.483
560.8	0.00215														746	15.449
560.6	0.00217														747	17.612
560.4	0.00216														748	17.465
560.2	0.00215														749	19.803
560	0.00212														750	19.579
559.8	0.00211														751	17.948
559.6	0.0021														752	16.583
559.4	0.00209														753	15.75
559.2	0.0021														754	14.098
559	0.0021														755	15.26
558.8	0.00209														756	9.597
558.6	0.00209														757	12.236
558.4	0.00211														758	15.225
558.2	0.0021														759	19.488
558	0.00212														760	21.854
557.8	0.00213														761	22.582
557.6	0.00214														762	21.525
557.4	0.00215														763	24.213
557.2	0.00215														764	22.225
557	0.00214														765	23.268
556.8	0.00214														766	24.675
556.6	0.00213														767	24.703
556.4	0.00214														768	23.583
556.2	0.00215														769	21.896
556	0.00215														770	14.196
555.8	0.00217														771	12.817
555.6	0.00219														772	13.944
555.4	0.00219														773	12.852
555.2	0.0022														774	11.788
555	0.00221														775	7.441
554.8	0.00221														776	6.013
554.6	0.00219														777	5.53
554.4	0.0022														778	4.445
554.2	0.00218														779	4.984
554	0.00218														780	7.133
553.8	0.00218														781	8.736
553.6	0.00216														782	11.151
553.4	0.00214														783	7.567
553.2	0.00212														784	5.537
553	0.0021														785	7.378
552.8	0.00211														786	8.316
552.6	0.00212														787	11.319
552.4	0.00214														788	14.49
552.2	0.00217														789	15.043
552	0.00218														790	16.184
551.8	0.00219														791	15.099
551.6	0.00218														792	20.671
551.4	0.00217														793	23.618
551.2	0.00216														794	23.625
551	0.00215														795	23.156
550.8	0.00214														796	22.211
550.6	0.00215														797	20.797
550.4	0.00216														798	18.9
550.2	0.00217														799	16.534
550	0.00217														800	13.692
549.8	0.00218
549.6	0.00217
549.4	0.00217
549.2	0.00217
549	0.00216
548.8	0.00216
548.6	0.00216
548.4	0.00216
548.2	0.00218
548	0.00221
547.8	0.00224
547.6	0.00228
547.4	0.00229
547.2	0.00227
547	0.00225
546.8	0.00221
546.6	0.00218
546.4	0.00219
546.2	0.0022
546	0.00221
545.8	0.00223
545.6	0.00224
545.4	0.00225
545.2	0.00228
545	0.0023
544.8	0.00233
544.6	0.00234
544.4	0.00233
544.2	0.00231
544	0.00228
543.8	0.00227
543.6	0.00229
543.4	0.00233
543.2	0.00235
543	0.00237
542.8	0.00236
542.6	0.00233
542.4	0.00229
542.2	0.00227
542	0.00225
541.8	0.00224
541.6	0.00226
541.4	0.00227
541.2	0.00227
541	0.00226
540.8	0.00226
540.6	0.00225
540.4	0.00225
540.2	0.00227
540	0.00226
539.8	0.00226
539.6	0.00226
539.4	0.00225
539.2	0.00224
539	0.00225
538.8	0.00226
538.6	0.00227
538.4	0.00229
538.2	0.00232
538	0.00236
537.8	0.00238
537.6	0.00239
537.4	0.00238
537.2	0.00236
537	0.00235
536.8	0.00235
536.6	0.00236
536.4	0.00237
536.2	0.00237
536	0.00235
535.8	0.00231
535.6	0.00228
535.4	0.00226
535.2	0.00227
535	0.00231
534.8	0.00236
534.6	0.0024
534.4	0.00242
534.2	0.00243
534	0.00243
533.8	0.00243
533.6	0.00244
533.4	0.00244
533.2	0.00244
533	0.00243
532.8	0.00242
532.6	0.00242
532.4	0.00243
532.2	0.00243
532	0.00243
531.8	0.00242
531.6	0.0024
531.4	0.00238
531.2	0.00236
531	0.00234
530.8	0.00236
530.6	0.00238
530.4	0.00239
530.2	0.00241
530	0.0024
529.8	0.00239
529.6	0.00238
529.4	0.00237
529.2	0.00237
529	0.00239
528.8	0.00241
528.6	0.00245
528.4	0.00247
528.2	0.00251
528	0.00255
527.8	0.00256
527.6	0.00256
527.4	0.00256
527.2	0.00255
527	0.00254
526.8	0.00254
526.6	0.00252
526.4	0.00251
526.2	0.00249
526	0.00248
525.8	0.00247
525.6	0.00248
525.4	0.00247
525.2	0.00248
525	0.00248
524.8	0.00246
524.6	0.00246
524.4	0.00246
524.2	0.00245
524	0.00245
523.8	0.00245
523.6	0.00244
523.4	0.00244
523.2	0.00243
523	0.00242
522.8	0.00242
522.6	0.00243
522.4	0.00243
522.2	0.00244
522	0.00245
521.8	0.00245
521.6	0.00247
521.4	0.00248
521.2	0.0025
521	0.0025
520.8	0.00249
520.6	0.00249
520.4	0.00248
520.2	0.00248
520	0.00247
519.8	0.00247
519.6	0.00247
519.4	0.00248
519.2	0.0025
519	0.00251
518.8	0.00252
518.6	0.0025
518.4	0.00249
518.2	0.00248
518	0.00247
517.8	0.00248
517.6	0.0025
517.4	0.00252
517.2	0.00252
517	0.00253
516.8	0.00252
516.6	0.00252
516.4	0.00253
516.2	0.00254
516	0.00255
515.8	0.00255
515.6	0.00256
515.4	0.00255
515.2	0.00254
515	0.00252
514.8	0.0025
514.6	0.00249
514.4	0.00249
514.2	0.00251
514	0.00253
513.8	0.00258
513.6	0.0026
513.4	0.00262
513.2	0.00263
513	0.00262
512.8	0.00261
512.6	0.0026
512.4	0.00259
512.2	0.00258
512	0.00259
511.8	0.00259
511.6	0.0026
511.4	0.0026
511.2	0.00259
511	0.00257
510.8	0.00255
510.6	0.00252
510.4	0.00251
510.2	0.00251
510	0.00252
509.8	0.00256
509.6	0.00259
509.4	0.00259
509.2	0.0026
509	0.00259
508.8	0.00258
508.6	0.00258
508.4	0.00257
508.2	0.00255
508	0.00253
507.8	0.0025
507.6	0.00248
507.4	0.00248
507.2	0.0025
507	0.00254
506.8	0.00257
506.6	0.00259
506.4	0.00261
506.2	0.00261
506	0.00259
505.8	0.00256
505.6	0.00254
505.4	0.0025
505.2	0.00248
505	0.00249
504.8	0.00252
504.6	0.00257
504.4	0.00263
504.2	0.00266
504	0.00267
503.8	0.00266
503.6	0.00263
503.4	0.00259
503.2	0.00257
503	0.00256
502.8	0.00256
502.6	0.00256
502.4	0.00257
502.2	0.00259
502	0.00262
501.8	0.00265
501.6	0.00268
501.4	0.00268
501.2	0.00267
501	0.00265
500.8	0.00263
500.6	0.00262
500.4	0.00262
500.2	0.00261
500	0.0026
499.8	0.00258
499.6	0.00257
499.4	0.00259
499.2	0.00262
499	0.00266
498.8	0.00268
498.6	0.0027
498.4	0.00273
498.2	0.00275
498	0.00276
497.8	0.00277
497.6	0.00275
497.4	0.0027
497.2	0.00265
497	0.00261
496.8	0.00257
496.6	0.00257
496.4	0.00259
496.2	0.00261
496	0.00262
495.8	0.00265
495.6	0.00268
495.4	0.0027
495.2	0.00273
495	0.00275
494.8	0.00274
494.6	0.00276
494.4	0.00276
494.2	0.00275
494	0.00274
493.8	0.00272
493.6	0.00268
493.4	0.00266
493.2	0.00266
493	0.00266
492.8	0.00268
492.6	0.0027
492.4	0.00272
492.2	0.00273
492	0.00272
491.8	0.00271
491.6	0.00268
491.4	0.00265
491.2	0.00263
491	0.00262
490.8	0.00264
490.6	0.00268
490.4	0.00274
490.2	0.00279
490	0.00282
489.8	0.00281
489.6	0.00279
489.4	0.00275
489.2	0.00273
489	0.00274
488.8	0.00276
488.6	0.0028
488.4	0.00284
488.2	0.00286
488	0.00285
487.8	0.00285
487.6	0.00285
487.4	0.00285
487.2	0.00288
487	0.00292
486.8	0.00296
486.6	0.00301
486.4	0.00306
486.2	0.00308
486	0.0031
485.8	0.0031
485.6	0.00307
485.4	0.00305
485.2	0.00303
485	0.00302
484.8	0.00303
484.6	0.00305
484.4	0.00308
484.2	0.00309
484	0.00312
483.8	0.00314
483.6	0.00315
483.4	0.00317
483.2	0.00319
483	0.00318
482.8	0.00318
482.6	0.00319
482.4	0.00318
482.2	0.00321
482	0.00328
481.8	0.00334
481.6	0.00342
481.4	0.00349
481.2	0.00353
481	0.00356
480.8	0.00359
480.6	0.00362
480.4	0.00365
480.2	0.00369
480	0.00373
479.8	0.00376
479.6	0.00379
479.4	0.00383
479.2	0.00388
479	0.00395
478.8	0.00404
478.6	0.00413
478.4	0.00422
478.2	0.0043
478	0.00438
477.8	0.00447
477.6	0.00456
477.4	0.00466
477.2	0.00477
477	0.00487
476.8	0.00497
476.6	0.00509
476.4	0.00521
476.2	0.00533
476	0.00545
475.8	0.00555
475.6	0.00565
475.4	0.00578
475.2	0.00593
475	0.0061
474.8	0.0063
474.6	0.0065
474.4	0.00671
474.2	0.00692
474	0.00712
473.8	0.00735
473.6	0.00758
473.4	0.00781
473.2	0.00808
473	0.00834
472.8	0.0086
472.6	0.00888
472.4	0.00917
472.2	0.00946
472	0.00979
471.8	0.01014
471.6	0.01051
471.4	0.01089
471.2	0.01129
471	0.0117
470.8	0.01211
470.6	0.01255
470.4	0.01301
470.2	0.01349
470	0.01401
469.8	0.01458
469.6	0.01517
469.4	0.01577
469.2	0.0164
469	0.01703
468.8	0.01769
468.6	0.01837
468.4	0.01907
468.2	0.0198
468	0.02055
467.8	0.02133
467.6	0.02215
467.4	0.02299
467.2	0.02387
467	0.02481
466.8	0.02576
466.6	0.02673
466.4	0.02773
466.2	0.02874
466	0.02978
465.8	0.03086
465.6	0.03199
465.4	0.03316
465.2	0.03438
465	0.03562
464.8	0.03691
464.6	0.0382
464.4	0.03952
464.2	0.0409
464	0.04229
463.8	0.04372
463.6	0.0452
463.4	0.04672
463.2	0.04825
463	0.04984
462.8	0.05145
462.6	0.05307
462.4	0.05473
462.2	0.0564
462	0.05809
461.8	0.0598
461.6	0.06153
461.4	0.06328
461.2	0.06507
461	0.06689
460.8	0.06874
460.6	0.07062
460.4	0.0725
460.2	0.0744
460	0.07632
459.8	0.07826
459.6	0.08019
459.4	0.08214
459.2	0.08408
459	0.08601
458.8	0.08794
458.6	0.08986
458.4	0.09178
458.2	0.09367
458	0.09555
457.8	0.09741
457.6	0.09928
457.4	0.10114
457.2	0.10301
457	0.10487
456.8	0.10672
456.6	0.10854
456.4	0.11031
456.2	0.11207
456	0.1138
455.8	0.11549
455.6	0.11713
455.4	0.11871
455.2	0.12021
455	0.12167
454.8	0.1231
454.6	0.1245
454.4	0.12589
454.2	0.12724
454	0.12854
453.8	0.12978
453.6	0.13098
453.4	0.13211
453.2	0.13318
453	0.13419
452.8	0.13512
452.6	0.13597
452.4	0.13677
452.2	0.13754
452	0.13825
451.8	0.13892
451.6	0.13951
451.4	0.14001
451.2	0.14042
451	0.14076
450.8	0.14104
450.6	0.14129
450.4	0.14143
450.2	0.14152
450	0.14156
449.8	0.14155
449.6	0.14146
449.4	0.14138
449.2	0.14123
449	0.14101
448.8	0.14072
448.6	0.14038
448.4	0.13997
448.2	0.1395
448	0.13899
447.8	0.13841
447.6	0.13781
447.4	0.13718
447.2	0.1365
447	0.13578
446.8	0.13502
446.6	0.13419
446.4	0.13333
446.2	0.13243
446	0.1315
445.8	0.13056
445.6	0.1296
445.4	0.12862
445.2	0.12764
445	0.12661
444.8	0.12553
444.6	0.12441
444.4	0.12324
444.2	0.12204
444	0.12086
443.8	0.11969
443.6	0.11854
443.4	0.11737
443.2	0.11618
443	0.11496
442.8	0.11372
442.6	0.11248
442.4	0.11123
442.2	0.10999
442	0.10876
441.8	0.10754
441.6	0.10634
441.4	0.10517
441.2	0.104
441	0.10284
440.8	0.10169
440.6	0.10052
440.4	0.09936
440.2	0.09823
440	0.09711
439.8	0.09602
439.6	0.09494
439.4	0.09389
439.2	0.09285
439	0.0918
438.8	0.09078
438.6	0.08978
438.4	0.08876
438.2	0.08778
438	0.08685
437.8	0.08592
437.6	0.08503
437.4	0.08419
437.2	0.08335
437	0.08255
436.8	0.08178
436.6	0.08104
436.4	0.08034
436.2	0.07965
436	0.07897
435.8	0.07829
435.6	0.0776
435.4	0.07694
435.2	0.0763
435	0.07568
434.8	0.07508
434.6	0.0745
434.4	0.07394
434.2	0.07342
434	0.07294
433.8	0.07248
433.6	0.07204
433.4	0.07161
433.2	0.07117
433	0.07074
432.8	0.07033
432.6	0.06993
432.4	0.06955
432.2	0.06918
432	0.06882
431.8	0.06845
431.6	0.06809
431.4	0.06775
431.2	0.06742
431	0.06712
430.8	0.06685
430.6	0.06658
430.4	0.06632
430.2	0.06607
430	0.0658
429.8	0.06554
429.6	0.06528
429.4	0.06502
429.2	0.06477
429	0.06454
428.8	0.06431
428.6	0.06406
428.4	0.06382
428.2	0.06358
428	0.06334
427.8	0.06311
427.6	0.06289
427.4	0.06266
427.2	0.06238
427	0.06208
426.8	0.06177
426.6	0.06146
426.4	0.06118
426.2	0.06092
426	0.06068
425.8	0.06042
425.6	0.06013
425.4	0.05981
425.2	0.05948
425	0.05916
424.8	0.05884
424.6	0.05852
424.4	0.05818
424.2	0.05782
424	0.05746
423.8	0.0571
423.6	0.05674
423.4	0.05639
423.2	0.05602
423	0.05563
422.8	0.05522
422.6	0.05479
422.4	0.05434
422.2	0.0539
422	0.05345
421.8	0.05299
421.6	0.05256
421.4	0.05211
421.2	0.05169
421	0.05126
420.8	0.05079
420.6	0.05033
420.4	0.04986
420.2	0.04938
420	0.04892
419.8	0.04845
419.6	0.04795
419.4	0.04744
419.2	0.04692
419	0.04639
418.8	0.04588
418.6	0.04535
418.4	0.04481
418.2	0.04425
418	0.04369
417.8	0.04314
417.6	0.04262
417.4	0.04211
417.2	0.04162
417	0.04112
416.8	0.04061
416.6	0.04009
416.4	0.03957
416.2	0.03907
416	0.03857
415.8	0.0381
415.6	0.03762
415.4	0.03711
415.2	0.0366
415	0.03606
414.8	0.03552
414.6	0.03501
414.4	0.03449
414.2	0.034
414	0.03354
413.8	0.03306
413.6	0.03258
413.4	0.03212
413.2	0.03165
413	0.03119
412.8	0.03078
412.6	0.03039
412.4	0.03003
412.2	0.02969
412	0.02934
411.8	0.02896
411.6	0.02855
411.4	0.02814
411.2	0.02774
411	0.02737
410.8	0.02703
410.6	0.02671
410.4	0.02635
410.2	0.02599
410	0.02564
409.8	0.02526
409.6	0.02487
409.4	0.02452
409.2	0.02419
409	0.02387
408.8	0.0236
408.6	0.02336
408.4	0.02312
408.2	0.02288
408	0.02263
407.8	0.02234
407.6	0.02205
407.4	0.02179
407.2	0.02153
407	0.02128
406.8	0.02107
406.6	0.02087
406.4	0.02065
406.2	0.02045
406	0.02026
405.8	0.02008
405.6	0.01994
405.4	0.01981
405.2	0.01967
405	0.01953
404.8	0.01934
404.6	0.01916
404.4	0.01898
404.2	0.01877
404	0.01858
403.8	0.0184
403.6	0.01819
403.4	0.018
403.2	0.01784
403	0.01767
402.8	0.01755
402.6	0.01744
402.4	0.01735
402.2	0.01722
402	0.01708
401.8	0.01692
401.6	0.01675
401.4	0.0166
401.2	0.01647
401	0.01633
400.8	0.01617
400.6	0.01604
400.4	0.01586
400.2	0.0157
400	0.01556
399.8	0.0154
399.6	0.01522
399.4	0.01505
399.2	0.01487
399	0.01471
398.8	0.01459
398.6	0.01451
398.4	0.01447
398.2	0.01443
398	0.01442
397.8	0.0144
397.6	0.01437
397.4	0.01432
397.2	0.01426
397	0.01415
396.8	0.014
396.6	0.01381
396.4	0.01357
396.2	0.0133
396	0.01304
395.8	0.0128
395.6	0.01257
395.4	0.01241
395.2	0.01228
395	0.01217
394.8	0.01209
394.6	0.01202
394.4	0.01191
394.2	0.01181
394	0.01169
393.8	0.01155
393.6	0.0114
393.4	0.01124
393.2	0.01108
393	0.01094
392.8	0.01084
392.6	0.01079
392.4	0.01074
392.2	0.01068
392	0.0106
391.8	0.01049
391.6	0.01035
391.4	0.01024
391.2	0.01016
391	0.01009
390.8	0.01002
390.6	0.00994
390.4	0.00986
390.2	0.00978
390	0.0097
389.8	0.00959
389.6	0.00948
389.4	0.00937
389.2	0.00925
389	0.00917
388.8	0.00912
388.6	0.00908
388.4	0.00906
388.2	0.00901
388	0.00892
387.8	0.00883
387.6	0.00872
387.4	0.00864
387.2	0.00859
387	0.00853
386.8	0.00848
386.6	0.00845
386.4	0.00838
386.2	0.00834
386	0.00833
385.8	0.0083
385.6	0.00828
385.4	0.00825
385.2	0.00817
385	0.00812
384.8	0.00806
384.6	0.00798
384.4	0.00793
384.2	0.00789
384	0.0078
383.8	0.00771
383.6	0.00762
383.4	0.00752
383.2	0.00744
383	0.00743
382.8	0.00744
382.6	0.00749
382.4	0.00753
382.2	0.00752
382	0.00748
381.8	0.0074
381.6	0.00736
381.4	0.00733
381.2	0.00733
381	0.00735
380.8	0.00732
380.6	0.00727
380.4	0.00723
380.2	0.0072
380	0.00718
379.8	0.0072
379.6	0.00717
379.4	0.0071
379.2	0.00703
379	0.00694
378.8	0.00688
378.6	0.00683
378.4	0.00682
378.2	0.00681
378	0.00685
377.8	0.0069
377.6	0.00694
377.4	0.00695
377.2	0.00691
377	0.00683
376.8	0.00676
376.6	0.00677
376.4	0.00682
376.2	0.00689
376	0.00696
375.8	0.00698
375.6	0.0069
375.4	0.00684
375.2	0.00681
375	0.00678
374.8	0.00681
374.6	0.00685
374.4	0.00685
374.2	0.00681
374	0.00677
373.8	0.0067
373.6	0.00664
373.4	0.00661
373.2	0.00658
373	0.00656
372.8	0.00656
372.6	0.00657
372.4	0.00657
372.2	0.00662
372	0.00665
371.8	0.00665
371.6	0.00666
371.4	0.00666
371.2	0.00659
371	0.00654
370.8	0.00651
370.6	0.00647
370.4	0.00657
370.2	0.00671
370	0.00686
369.8	0.00699
369.6	0.00713
369.4	0.00713
369.2	0.00712
369	0.00708
368.8	0.00706
368.6	0.00704
368.4	0.00706
368.2	0.00709
368	0.00715
367.8	0.00721
367.6	0.00726
367.4	0.0073
367.2	0.00733
367	0.00734
366.8	0.00737
366.6	0.00744
366.4	0.00753
366.2	0.00763
366	0.00772
365.8	0.00777
365.6	0.00777
365.4	0.00772
365.2	0.00768
365	0.00766
364.8	0.0077
364.6	0.0078
364.4	0.00792
364.2	0.00801
364	0.00807
363.8	0.00809
363.6	0.00808
363.4	0.00808
363.2	0.0081
363	0.00814
362.8	0.00819
362.6	0.00824
362.4	0.00828
362.2	0.00832
362	0.00835
361.8	0.00836
361.6	0.00837
361.4	0.00842
361.2	0.00849
361	0.00861
360.8	0.00877
360.6	0.00888
360.4	0.00894
360.2	0.00898
360	0.00896
359.8	0.00896
359.6	0.00903
359.4	0.00915
359.2	0.00929
359	0.00939
358.8	0.00948
358.6	0.00953
358.4	0.00956
358.2	0.00964
358	0.00973
357.8	0.00981
357.6	0.00992
357.4	0.01003
357.2	0.01012
357	0.01025
356.8	0.01039
356.6	0.01052
356.4	0.01062
356.2	0.0107
356	0.01071
355.8	0.01071
355.6	0.01073
355.4	0.01076
355.2	0.01085
355	0.01102
354.8	0.01124
354.6	0.01148
354.4	0.01177
354.2	0.01206
354	0.01234
353.8	0.0126
353.6	0.01283
353.4	0.01301
353.2	0.01321
353	0.01347
352.8	0.01375
352.6	0.01407
352.4	0.01442
352.2	0.01478
352	0.01516
351.8	0.01554
351.6	0.01594
351.4	0.01636
351.2	0.01677
351	0.01723
350.8	0.01778
350.6	0.01837
350.4	0.01898
350.2	0.01963
350	0.02023
349.8	0.02079
349.6	0.02144
349.4	0.02218
349.2	0.02297
349	0.02382
348.8	0.02469
348.6	0.02551
348.4	0.02634
348.2	0.02718
348	0.028
347.8	0.02886
347.6	0.02971
347.4	0.03056
347.2	0.03144
347	0.03235
346.8	0.03329
346.6	0.03434
346.4	0.0354
346.2	0.03653
346	0.03774
345.8	0.03895
345.6	0.04017
345.4	0.04145
345.2	0.04272
345	0.04404
344.8	0.04545
344.6	0.04688
344.4	0.04834
344.2	0.04983
344	0.05129
343.8	0.05273
343.6	0.0542
343.4	0.05572
343.2	0.05733
343	0.05907
342.8	0.0609
342.6	0.06281
342.4	0.06471
342.2	0.06658
342	0.06842
341.8	0.07029
341.6	0.07222
341.4	0.07423
341.2	0.07624
341	0.07821
340.8	0.08022
340.6	0.08215
340.4	0.08411
340.2	0.08613
340	0.08812
339.8	0.09008
339.6	0.09204
339.4	0.09399
339.2	0.09595
339	0.09793
338.8	0.09994
338.6	0.10194
338.4	0.10393
338.2	0.10593
338	0.10799
337.8	0.11005
337.6	0.11214
337.4	0.11418
337.2	0.1162
337	0.11817
336.8	0.12013
336.6	0.12215
336.4	0.12415
336.2	0.12618
336	0.12825
335.8	0.13033
335.6	0.13241
335.4	0.13452
335.2	0.1366
335	0.13859
334.8	0.14052
334.6	0.14244
334.4	0.14436
334.2	0.14631
334	0.14836
333.8	0.15039
333.6	0.15233
333.4	0.15431
333.2	0.15628
333	0.15823
332.8	0.16029
332.6	0.16236
332.4	0.16431
332.2	0.16622
332	0.16799
331.8	0.16973
331.6	0.17148
331.4	0.17322
331.2	0.17496
331	0.17668
330.8	0.17831
330.6	0.17987
330.4	0.18165
330.2	0.18342
330	0.18526
329.8	0.18712
329.6	0.18891
329.4	0.19042
329.2	0.19191
329	0.1933
328.8	0.19464
328.6	0.19605
328.4	0.19749
328.2	0.19894
328	0.20048
327.8	0.20207
327.6	0.20365
327.4	0.20524
327.2	0.20678
327	0.20826
326.8	0.20964
326.6	0.21099
326.4	0.21233
326.2	0.21361
326	0.21489
325.8	0.21617
325.6	0.21741
325.4	0.21863
325.2	0.21993
325	0.22119
324.8	0.22245
324.6	0.2237
324.4	0.22494
324.2	0.22621
324	0.2275
323.8	0.22879
323.6	0.23004
323.4	0.2312
323.2	0.23225
323	0.23329
322.8	0.23437
322.6	0.23544
322.4	0.23649
322.2	0.23751
322	0.23843
321.8	0.23931
321.6	0.24022
321.4	0.24121
321.2	0.24222
321	0.24327
320.8	0.2443
320.6	0.24521
320.4	0.24602
320.2	0.24677
320	0.24743
319.8	0.24807
319.6	0.24873
319.4	0.24936
319.2	0.25
319	0.25061
318.8	0.25108
318.6	0.25153
318.4	0.25197
318.2	0.25233
318	0.25278
317.8	0.25328
317.6	0.25369
317.4	0.25404
317.2	0.25435
317	0.25449
316.8	0.25468
316.6	0.25492
316.4	0.25514
316.2	0.25543
316	0.25574
315.8	0.25592
315.6	0.25608
315.4	0.25617
315.2	0.25611
315	0.25604
314.8	0.25592
314.6	0.25569
314.4	0.25553
314.2	0.25536
314	0.25518
313.8	0.25504
313.6	0.25488
313.4	0.25464
313.2	0.25436
313	0.25402
312.8	0.25362
312.6	0.25322
312.4	0.2528
312.2	0.25239
312	0.25195
311.8	0.2515
311.6	0.25101
311.4	0.25044
311.2	0.24986
311	0.24921
310.8	0.24851
310.6	0.2478
310.4	0.24706
310.2	0.2463
310	0.24552
309.8	0.24478
309.6	0.24402
309.4	0.2433
309.2	0.24262
309	0.2419
308.8	0.24112
308.6	0.24033
308.4	0.2395
308.2	0.23867
308	0.23792
307.8	0.23722
307.6	0.23657
307.4	0.23597
307.2	0.23541
307	0.23484
306.8	0.23425
306.6	0.23363
306.4	0.23297
306.2	0.23225
306	0.23158
305.8	0.23098
305.6	0.23048
305.4	0.23009
305.2	0.2298
305	0.22951
304.8	0.22926
304.6	0.22903
304.4	0.22882
304.2	0.22862
304	0.22847
303.8	0.22834
303.6	0.22825
303.4	0.22826
303.2	0.22831
303	0.22849
302.8	0.22878
302.6	0.22918
302.4	0.22965
302.2	0.2302
302	0.2308
301.8	0.23143
301.6	0.23213
301.4	0.23291
301.2	0.23379
301	0.23471
300.8	0.2357
300.6	0.23671
300.4	0.23774
300.2	0.23884
300	0.24011
299.8	0.24149
299.6	0.24302
299.4	0.24467
299.2	0.2464
299	0.24816
298.8	0.24993
298.6	0.2518
298.4	0.25367
298.2	0.25559
298	0.25761
297.8	0.25968
297.6	0.26174
297.4	0.26391
297.2	0.26611
297	0.26834
296.8	0.27072
296.6	0.27312
296.4	0.27549
296.2	0.27791
296	0.28031
295.8	0.28277
295.6	0.28527
295.4	0.28784
295.2	0.29038
295	0.29279
294.8	0.29516
294.6	0.29748
294.4	0.29983
294.2	0.3023
294	0.3049
293.8	0.30751
293.6	0.31019
293.4	0.31291
293.2	0.31556
293	0.31825
292.8	0.32091
292.6	0.32352
292.4	0.32608
292.2	0.32855
292	0.33098
291.8	0.33341
291.6	0.33582
291.4	0.33825
291.2	0.34077
291	0.34322
290.8	0.34574
290.6	0.34831
290.4	0.35079
290.2	0.35325
290	0.3557
289.8	0.35798
289.6	0.36026
289.4	0.36257
289.2	0.36487
289	0.36721
288.8	0.36958
288.6	0.37183
288.4	0.37402
288.2	0.37616
288	0.37808
287.8	0.37992
287.6	0.38169
287.4	0.38325
287.2	0.38483
287	0.38658
286.8	0.38829
286.6	0.38998
286.4	0.39175
286.2	0.39331
286	0.39472
285.8	0.39608
285.6	0.39707
285.4	0.39769
285.2	0.39825
285	0.3984
284.8	0.39847
284.6	0.3987
284.4	0.39871
284.2	0.39863
284	0.39778
283.8	0.39539
283.6	0.39139
283.4	0.38509
283.2	0.37506
283	0.36258
282.8	0.34681
282.6	0.3282
282.4	0.31006
282.2	0.29383
282	0.27971
281.8	0.26977
281.6	0.26381
281.4	0.2604
281.2	0.26017
281	0.26085
280.8	0.26124
280.6	0.2603
280.4	0.25734
280.2	0.25225
280	0.24795
279.8	0.24454
279.6	0.24282
279.4	0.24284
279.2	0.24308
279	0.24257
278.8	0.24189
278.6	0.24051
278.4	0.23816
278.2	0.23499
278	0.23084
277.8	0.22832
277.6	0.22624
277.4	0.22499
277.2	0.2254
277	0.22542
276.8	0.22308
276.6	0.22199
276.4	0.2194
276.2	0.21652
276	0.21576
275.8	0.21587
275.6	0.21498
275.4	0.21629
275.2	0.21651
275	0.2156
274.8	0.21471
274.6	0.21304
274.4	0.21056
274.2	0.20969
274	0.2101
273.8	0.2103
273.6	0.21133
273.4	0.2124
273.2	0.21251
273	0.21153
272.8	0.21158
272.6	0.21029
272.4	0.20879
272.2	0.20756
272	0.20639
271.8	0.20288
271.6	0.19965
271.4	0.19715
271.2	0.19512
271	0.19476
270.8	0.19694
270.6	0.19849
270.4	0.19914
270.2	0.19941
270	0.19756
269.8	0.19655
269.6	0.19684
269.4	0.19666
269.2	0.19681
269	0.19637
268.8	0.19325
268.6	0.19088
268.4	0.18902
268.2	0.18607
268	0.18528
267.8	0.18597
267.6	0.18663
267.4	0.18948
267.2	0.19313
267	0.19526
266.8	0.19645
266.6	0.19625
266.4	0.19395
266.2	0.19086
266	0.19091
265.8	0.1903
265.6	0.1908
265.4	0.1907
265.2	0.19018
265	0.18832
264.8	0.18726
264.6	0.18737
264.4	0.18698
264.2	0.18793
264	0.18858
263.8	0.19005
263.6	0.19034
263.4	0.19138
263.2	0.19296
263	0.19455
262.8	0.19595
262.6	0.19755
262.4	0.19892
262.2	0.1993
262	0.19948
261.8	0.19956
261.6	0.19797
261.4	0.19706
261.2	0.19523
261	0.19038
260.8	0.18542
260.6	0.1797
260.4	0.17305
260.2	0.1681
260	0.16659
259.8	0.16649
259.6	0.16963
259.4	0.17392
259.2	0.17671
259	0.17694
258.8	0.17518
258.6	0.17285
258.4	0.17019
258.2	0.17071
258	0.17259
257.8	0.17649
257.6	0.17948
257.4	0.18247
257.2	0.18624
257	0.18775
256.8	0.1871
256.6	0.18577
256.4	0.18238
256.2	0.17671
256	0.17478
255.8	0.17356
255.6	0.17338
255.4	0.17531
255.2	0.17623
255	0.17642
254.8	0.1756
254.6	0.17545
254.4	0.17551
254.2	0.17693
254	0.17999
253.8	0.18429
253.6	0.18787
253.4	0.18925
253.2	0.18756
253	0.18435
252.8	0.17979
252.6	0.17541
252.4	0.17396
252.2	0.17263
252	0.1738
251.8	0.17522
251.6	0.17742
251.4	0.17937
251.2	0.17992
251	0.17796
250.8	0.1747
250.6	0.16987
[truncated: 253 more rows]

## Sheet: Figure 3b
PAMQA3 λem=438 nm				PAM λem=438 nm
Time (ns)	Intensity (counts)			Time (ms)	Intensity (counts)
0	51603	t=39 ms		0	9805	t=325 ms
0.25	16872			0.5	586
0.5	12321			1	397
0.75	9515			1.5	313
1	7824			2	293
1.25	6551			2.5	255
1.5	5645			3	225
1.75	4993			3.5	228
2	4370			4	208
2.25	3911			4.5	173
2.5	3471			5	172
2.75	3320			5.5	158
3	2894			6	176
3.25	2713			6.5	114
3.5	2482			7	126
3.75	2376			7.5	139
4	2196			8	135
4.25	2048			8.5	117
4.5	1907			9	111
4.75	1693			9.5	122
5	1690			10	129
5.25	1658			10.5	106
5.5	1547			11	103
5.75	1509			11.5	107
6	1487			12	113
6.25	1374			12.5	100
6.5	1363			13	107
6.75	1210			13.5	87
7	1193			14	82
7.25	1121			14.5	90
7.5	1083			15	93
7.75	1051			15.5	84
8	990			16	88
8.25	1032			16.5	74
8.5	992			17	82
8.75	973			17.5	94
9	875			18	73
9.25	875			18.5	71
9.5	874			19	80
9.75	886			19.5	87
10	822			20	75
10.25	761			20.5	68
10.5	791			21	73
10.75	850			21.5	67
11	764			22	74
11.25	740			22.5	65
11.5	692			23	80
11.75	687			23.5	77
12	694			24	66
12.25	701			24.5	72
12.5	634			25	56
12.75	605			25.5	59
13	639			26	67
13.25	586			26.5	62
13.5	609			27	66
13.75	612			27.5	70
14	578			28	67
14.25	569			28.5	74
14.5	588			29	59
14.75	507			29.5	57
15	537			30	51
15.25	552			30.5	59
15.5	493			31	50
15.75	537			31.5	63
16	529			32	67
16.25	491			32.5	65
16.5	473			33	47
16.75	438			33.5	55
17	459			34	55
17.25	463			34.5	62
17.5	445			35	45
17.75	421			35.5	62
18	433			36	57
18.25	457			36.5	51
18.5	446			37	46
18.75	401			37.5	53
19	394			38	53
19.25	423			38.5	46
19.5	416			39	54
19.75	407			39.5	53
20	397			40	42
20.25	375			40.5	47
20.5	386			41	55
20.75	394			41.5	44
21	373			42	52
21.25	388			42.5	54
21.5	367			43	49
21.75	355			43.5	48
22	345			44	51
22.25	375			44.5	53
22.5	324			45	51
22.75	331			45.5	37
23	307			46	51
23.25	338			46.5	38
23.5	327			47	51
23.75	300			47.5	48
24	290			48	50
24.25	308			48.5	54
24.5	300			49	56
24.75	300			49.5	33
25	308			50	42
25.25	296			50.5	41
25.5	303			51	38
25.75	286			51.5	41
26	254			52	48
26.25	275			52.5	39
26.5	257			53	51
26.75	292			53.5	48
27	295			54	37
27.25	306			54.5	37
27.5	285			55	48
27.75	252			55.5	41
28	243			56	34
28.25	278			56.5	41
28.5	275			57	48
28.75	209			57.5	40
29	261			58	37
29.25	255			58.5	37
29.5	243			59	34
29.75	257			59.5	36
30	237			60	33
30.25	236			60.5	32
30.5	242			61	40
30.75	213			61.5	38
31	213			62	32
31.25	230			62.5	39
31.5	228			63	39
31.75	247			63.5	46
32	237			64	33
32.25	238			64.5	42
32.5	225			65	42
32.75	178			65.5	33
33	188			66	32
33.25	210			66.5	33
33.5	198			67	31
33.75	223			67.5	37
34	213			68	37
34.25	202			68.5	28
34.5	192			69	40
34.75	216			69.5	40
35	210			70	38
35.25	205			70.5	33
35.5	194			71	35
35.75	199			71.5	38
36	210			72	33
36.25	194			72.5	35
36.5	168			73	28
36.75	189			73.5	32
37	189			74	33
37.25	199			74.5	33
37.5	181			75	26
37.75	210			75.5	30
38	159			76	35
38.25	184			76.5	31
38.5	167			77	31
38.75	165			77.5	31
39	162			78	28
39.25	171			78.5	32
39.5	182			79	34
39.75	157			79.5	30
40	156			80	30
40.25	149			80.5	24
40.5	157			81	43
40.75	171			81.5	34
41	158			82	29
41.25	164			82.5	33
41.5	150			83	28
41.75	163			83.5	29
42	162			84	22
42.25	148			84.5	31
42.5	149			85	24
42.75	173			85.5	37
43	153			86	29
43.25	133			86.5	20
43.5	141			87	34
43.75	149			87.5	31
44	157			88	33
44.25	125			88.5	28
44.5	143			89	42
44.75	122			89.5	29
45	154			90	35
45.25	120			90.5	28
45.5	168			91	15
45.75	140			91.5	28
46	124			92	25
46.25	149			92.5	22
46.5	123			93	30
46.75	156			93.5	23
47	116			94	32
47.25	149			94.5	26
47.5	136			95	22
47.75	133			95.5	27
48	114			96	27
48.25	127			96.5	24
48.5	128			97	32
48.75	110			97.5	32
49	126			98	24
49.25	138			98.5	26
49.5	120			99	23
49.75	116			99.5	21
50	138			100	24
50.25	134			100.5	19
50.5	104			101	31
50.75	131			101.5	38
51	124			102	36
51.25	122			102.5	26
51.5	107			103	32
51.75	106			103.5	33
52	108			104	31
52.25	103			104.5	36
52.5	93			105	26
52.75	115			105.5	27
53	122			106	22
53.25	112			106.5	25
53.5	98			107	25
53.75	124			107.5	30
54	121			108	22
54.25	92			108.5	29
54.5	122			109	25
54.75	102			109.5	19
55	108			110	27
55.25	110			110.5	30
55.5	105			111	19
55.75	112			111.5	31
56	108			112	38
56.25	115			112.5	31
56.5	75			113	20
56.75	85			113.5	30
57	80			114	16
57.25	91			114.5	23
57.5	104			115	23
57.75	108			115.5	19
58	86			116	28
58.25	105			116.5	40
58.5	93			117	24
58.75	116			117.5	27
59	108			118	26
59.25	99			118.5	31
59.5	88			119	23
59.75	101			119.5	14
60	88			120	31
60.25	93			120.5	31
60.5	103			121	22
60.75	84			121.5	21
61	106			122	24
61.25	91			122.5	30
61.5	87			123	17
61.75	97			123.5	27
62	105			124	27
62.25	95			124.5	29
62.5	81			125	33
62.75	89			125.5	20
63	91			126	35
63.25	89			126.5	28
63.5	102			127	24
63.75	80			127.5	22
64	96			128	18
64.25	78			128.5	28
64.5	106			129	28
64.75	90			129.5	26
65	89			130	23
65.25	86			130.5	31
65.5	99			131	24
65.75	77			131.5	22
66	77			132	38
66.25	65			132.5	26
66.5	85			133	25
66.75	88			133.5	24
67	63			134	25
67.25	89			134.5	21
67.5	75			135	16
67.75	78			135.5	20
68	69			136	16
68.25	74			136.5	25
68.5	73			137	16
68.75	71			137.5	24
69	77			138	23
69.25	62			138.5	25
69.5	75			139	20
69.75	69			139.5	25
70	95			140	26
70.25	79			140.5	33
70.5	77			141	17
70.75	70			141.5	29
71	71			142	28
71.25	61			142.5	22
71.5	69			143	23
71.75	73			143.5	22
72	79			144	26
72.25	77			144.5	22
72.5	72			145	30
72.75	62			145.5	18
73	81			146	15
73.25	62			146.5	33
73.5	78			147	24
73.75	61			147.5	20
74	59			148	15
74.25	77			148.5	16
74.5	89			149	21
74.75	73			149.5	15
75	77			150	20
75.25	65			150.5	22
75.5	74			151	20
75.75	59			151.5	22
76	60			152	23
76.25	65			152.5	13
76.5	75			153	21
76.75	80			153.5	24
77	68			154	21
77.25	74			154.5	8
77.5	73			155	24
77.75	78			155.5	24
78	66			156	23
78.25	72			156.5	16
78.5	80			157	18
78.75	61			157.5	23
79	61			158	27
79.25	63			158.5	20
79.5	57			159	19
79.75	66			159.5	20
80	68			160	25
80.25	64			160.5	21
80.5	62			161	20
80.75	79			161.5	16
81	58			162	18
81.25	70			162.5	19
81.5	63			163	24
81.75	64			163.5	24
82	54			164	25
82.25	60			164.5	18
82.5	68			165	25
82.75	47			165.5	20
83	42			166	23
83.25	56			166.5	19
83.5	61			167	19
83.75	62			167.5	21
84	64			168	19
84.25	50			168.5	20
84.5	62			169	17
84.75	53			169.5	21
85	57			170	20
85.25	52			170.5	15
85.5	59			171	27
85.75	59			171.5	27
86	61			172	24
86.25	53			172.5	25
86.5	63			173	29
86.75	57			173.5	22
87	54			174	11
87.25	51			174.5	32
87.5	56			175	20
87.75	63			175.5	26
88	56			176	19
88.25	46			176.5	18
88.5	39			177	14
88.75	47			177.5	21
89	58			178	14
89.25	51			178.5	22
89.5	50			179	22
89.75	49			179.5	17
90	45			180	20
90.25	47			180.5	24
90.5	56			181	19
90.75	53			181.5	17
91	49			182	17
91.25	57			182.5	12
91.5	61			183	23
91.75	47			183.5	19
92	41			184	10
92.25	49			184.5	24
92.5	43			185	15
92.75	41			185.5	20
93	41			186	14
93.25	56			186.5	15
93.5	38			187	21
93.75	51			187.5	27
94	52			188	22
94.25	48			188.5	21
94.5	46			189	22
94.75	43			189.5	27
95	59			190	20
95.25	49			190.5	23
95.5	38			191	19
95.75	56			191.5	17
96	43			192	12
96.25	54			192.5	17
96.5	44			193	23
96.75	38			193.5	23
97	55			194	19
97.25	43			194.5	24
97.5	44			195	19
97.75	47			195.5	27
98	55			196	20
98.25	54			196.5	21
98.5	51			197	15
98.75	42			197.5	23
99	51			198	12
99.25	49			198.5	11
99.5	54			199	24
99.75	44			199.5	17
100	30			200	17
100.25	36			200.5	14
100.5	42			201	25
100.75	33			201.5	14
101	49			202	18
101.25	48			202.5	26
101.5	38			203	11
101.75	34			203.5	13
102	48			204	26
102.25	57			204.5	13
102.5	36			205	18
102.75	38			205.5	12
103	40			206	19
103.25	41			206.5	22
103.5	51			207	17
103.75	44			207.5	22
104	37			208	17
104.25	48			208.5	17
104.5	51			209	21
104.75	43			209.5	11
105	39			210	18
105.25	52			210.5	11
105.5	51			211	18
105.75	57			211.5	15
106	54			212	13
106.25	36			212.5	14
106.5	51			213	16
106.75	42			213.5	8
107	47			214	21
107.25	41			214.5	23
107.5	32			215	17
107.75	43			215.5	19
108	46			216	15
108.25	42			216.5	21
108.5	29			217	14
108.75	52			217.5	19
109	45			218	17
109.25	38			218.5	17
109.5	38			219	19
109.75	45			219.5	20
110	38			220	10
110.25	49			220.5	19
110.5	37			221	13
110.75	36			221.5	27
111	51			222	19
111.25	41			222.5	15
111.5	38			223	16
111.75	28			223.5	27
112	41			224	15
112.25	42			224.5	20
112.5	35			225	15
112.75	32			225.5	23
113	47			226	20
113.25	41			226.5	22
113.5	48			227	17
113.75	36			227.5	16
114	33			228	17
114.25	35			228.5	22
114.5	48			229	20
114.75	38			229.5	20
115	31			230	18
115.25	44			230.5	11
115.5	39			231	10
115.75	35			231.5	12
116	21			232	11
116.25	47			232.5	10
116.5	37			233	20
116.75	35			233.5	11
117	27			234	13
117.25	46			234.5	18
117.5	29			235	16
117.75	34			235.5	13
118	34			236	12
118.25	36			236.5	17
118.5	30			237	15
118.75	49			237.5	15
119	36			238	14
119.25	36			238.5	12
119.5	32			239	13
119.75	43			239.5	18
120	41			240	15
120.25	38			240.5	15
120.5	37			241	19
120.75	45			241.5	21
121	38			242	14
121.25	35			242.5	21
121.5	42			243	8
121.75	36			243.5	17
122	35			244	17
122.25	49			244.5	20
122.5	37			245	13
122.75	26			245.5	19
123	32			246	11
123.25	35			246.5	19
123.5	32			247	16
123.75	40			247.5	17
124	47			248	11
124.25	32			248.5	12
124.5	30			249	16
124.75	23			249.5	14
125	29			250	19
125.25	31			250.5	14
125.5	33			251	27
125.75	38			251.5	15
126	32			252	22
126.25	37			252.5	18
126.5	37			253	16
126.75	37			253.5	10
127	31			254	13
127.25	27			254.5	13
127.5	26			255	9
127.75	25			255.5	16
128	40			256	18
128.25	26			256.5	13
128.5	42			257	8
128.75	21			257.5	9
129	40			258	13
129.25	34			258.5	22
129.5	28			259	8
129.75	37			259.5	14
130	25			260	15
130.25	39			260.5	16
130.5	33			261	19
130.75	25			261.5	15
131	46			262	12
131.25	28			262.5	14
131.5	32			263	18
131.75	30			263.5	15
132	36			264	14
132.25	26			264.5	13
132.5	33			265	21
132.75	37			265.5	12
133	33			266	23
133.25	32			266.5	11
133.5	32			267	17
133.75	39			267.5	8
134	33			268	10
134.25	23			268.5	16
134.5	46			269	17
134.75	26			269.5	18
135	22			270	17
135.25	28			270.5	14
135.5	34			271	13
135.75	16			271.5	8
136	34			272	16
136.25	33			272.5	11
136.5	26			273	13
136.75	39			273.5	14
137	24			274	11
137.25	32			274.5	18
137.5	22			275	15
137.75	32			275.5	15
138	29			276	18
138.25	43			276.5	9
138.5	25			277	15
138.75	38			277.5	12
139	31			278	11
139.25	35			278.5	8
139.5	34			279	8
139.75	28			279.5	19
140	31			280	15
140.25	35			280.5	14
140.5	30			281	11
140.75	40			281.5	9
141	31			282	19
141.25	28			282.5	11
141.5	32			283	17
141.75	25			283.5	10
142	30			284	16
142.25	23			284.5	9
142.5	20			285	15
142.75	19			285.5	17
143	32			286	17
143.25	31			286.5	20
143.5	34			287	20
143.75	23			287.5	14
144	31			288	14
144.25	27			288.5	10
144.5	35			289	8
144.75	29			289.5	14
145	24			290	17
145.25	27			290.5	12
145.5	32			291	17
145.75	23			291.5	10
146	43			292	16
146.25	25			292.5	11
146.5	22			293	11
146.75	22			293.5	13
147	28			294	9
147.25	20			294.5	21
147.5	20			295	10
147.75	29			295.5	14
148	24			296	11
148.25	30			296.5	12
148.5	25			297	8
148.75	36			297.5	9
149	31			298	11
149.25	22			298.5	11
149.5	25			299	9
149.75	25			299.5	14
150	23			300	15
150.25	27			300.5	13
150.5	36			301	19
150.75	24			301.5	7
151	39			302	13
151.25	24			302.5	15
151.5	20			303	11
151.75	27			303.5	17
152	34			304	15
152.25	27			304.5	14
152.5	34			305	10
152.75	20			305.5	10
153	23			306	18
153.25	36			306.5	8
153.5	23			307	17
153.75	18			307.5	12
154	28			308	21
154.25	21			308.5	11
154.5	24			309	11
154.75	20			309.5	11
155	32			310	11
155.25	25			310.5	10
155.5	21			311	8
155.75	26			311.5	24
156	23			312	12
156.25	26			312.5	10
156.5	31			313	12
156.75	25			313.5	16
157	32			314	16
157.25	34			314.5	11
157.5	14			315	8
157.75	30			315.5	13
158	30			316	6
158.25	25			316.5	10
158.5	26			317	16
158.75	29			317.5	13
159	15			318	19
159.25	31			318.5	12
159.5	27			319	10
159.75	35			319.5	12
160	26			320	15
160.25	24			320.5	15
160.5	33			321	13
160.75	25			321.5	10
161	21			322	9
161.25	18			322.5	11
161.5	29			323	15
161.75	29			323.5	18
162	28			324	13
162.25	29			324.5	12
162.5	26			325	6
162.75	27			325.5	13
163	22			326	10
163.25	27			326.5	8
163.5	26			327	18
163.75	24			327.5	12
164	25			328	8
164.25	31			328.5	11
164.5	20			329	20
164.75	20			329.5	8
165	35			330	12
165.25	24			330.5	8
165.5	21			331	11
165.75	20			331.5	6
166	32			332	16
166.25	25			332.5	15
166.5	31			333	5
166.75	19			333.5	11
167	22			334	8
167.25	24			334.5	9
167.5	22			335	13
167.75	30			335.5	17
168	41			336	3
168.25	17			336.5	9
168.5	19			337	10
168.75	23			337.5	19
169	23			338	10
169.25	18			338.5	9
169.5	17			339	12
169.75	22			339.5	17
170	23			340	15
170.25	27			340.5	10
170.5	18			341	16
170.75	20			341.5	10
171	24			342	9
171.25	25			342.5	16
171.5	22			343	12
171.75	23			343.5	13
172	30			344	16
172.25	22			344.5	9
172.5	15			345	15
172.75	16			345.5	10
173	18			346	8
173.25	13			346.5	8
173.5	22			347	11
173.75	17			347.5	14
174	22			348	8
174.25	29			348.5	10
174.5	24			349	10
174.75	33			349.5	12
175	25			350	8
175.25	23			350.5	6
175.5	18			351	14
175.75	29			351.5	10
176	17			352	12
176.25	17			352.5	10
176.5	28			353	7
176.75	28			353.5	12
177	17			354	10
177.25	20			354.5	11
177.5	16			355	15
177.75	21			355.5	11
178	26			356	14
178.25	36			356.5	12
178.5	24			357	11
178.75	19			357.5	12
179	15			358	11
179.25	23			358.5	16
179.5	20			359	14
179.75	21			359.5	13
180	20			360	10
180.25	20			360.5	12
180.5	21			361	9
180.75	17			361.5	16
181	21			362	9
181.25	23			362.5	10
181.5	14			363	8
181.75	27			363.5	11
182	25			364	9
182.25	30			364.5	16
182.5	26			365	12
182.75	23			365.5	11
183	27			366	8
183.25	20			366.5	9
183.5	23			367	11
183.75	16			367.5	9
184	16			368	9
184.25	26			368.5	11
184.5	18			369	13
184.75	24			369.5	11
185	26			370	5
185.25	21			370.5	11
185.5	16			371	11
185.75	37			371.5	9
186	21			372	8
186.25	24			372.5	11
186.5	25			373	17
186.75	19			373.5	8
187	15			374	13
187.25	20			374.5	11
187.5	20			375	11
187.75	17			375.5	15
188	17			376	14
188.25	19			376.5	7
188.5	19			377	14
188.75	23			377.5	13
189	19			378	3
189.25	17			378.5	11
189.5	23			379	9
189.75	20			379.5	11
190	22			380	14
190.25	20			380.5	13
190.5	19			381	11
190.75	21			381.5	11
191	17			382	11
191.25	26			382.5	10
191.5	20			383	9
191.75	17			383.5	8
192	19			384	9
192.25	26			384.5	14
192.5	19			385	5
192.75	21			385.5	8
193	28			386	16
193.25	15			386.5	12
193.5	21			387	12
193.75	22			387.5	10
194	19			388	10
194.25	10			388.5	13
194.5	21			389	15
194.75	23			389.5	14
195	14			390	11
195.25	17			390.5	11
195.5	16			391	10
195.75	19			391.5	11
196	24			392	11
196.25	19			392.5	16
196.5	19			393	11
196.75	23			393.5	10
197	19			394	4
197.25	19			394.5	13
197.5	26			395	13
197.75	17			395.5	9
198	26			396	14
198.25	13			396.5	4
198.5	16			397	9
198.75	23			397.5	8
199	19			398	13
199.25	21			398.5	14
199.5	18			399	5
199.75	18			399.5	9
200	19			400	12
200.25	20			400.5	9
200.5	22			401	10
200.75	22			401.5	4
201	20			402	12
201.25	24			402.5	13
201.5	20			403	7
201.75	15			403.5	10
202	20			404	10
202.25	19			404.5	9
202.5	19			405	9
202.75	23			405.5	6
203	18			406	10
203.25	14			406.5	7
203.5	28			407	11
203.75	11			407.5	4
204	14			408	4
204.25	17			408.5	11
204.5	15			409	7
204.75	26			409.5	8
205	14			410	13
205.25	20			410.5	14
205.5	13			411	7
205.75	21			411.5	9
206	22			412	9
206.25	29			412.5	13
206.5	17			413	15
206.75	19			413.5	7
207	13			414	9
207.25	24			414.5	9
207.5	24			415	9
207.75	11			415.5	10
208	13			416	8
208.25	20			416.5	9
208.5	22			417	8
208.75	11			417.5	5
209	22			418	13
209.25	16			418.5	6
209.5	30			419	10
209.75	15			419.5	14
210	24			420	15
210.25	18			420.5	6
210.5	24			421	8
210.75	22			421.5	6
211	19			422	7
211.25	20			422.5	10
211.5	16			423	7
211.75	21			423.5	9
212	19			424	14
212.25	22			424.5	9
212.5	17			425	3
212.75	17			425.5	15
213	27			426	10
213.25	20			426.5	11
213.5	23			427	10
213.75	16			427.5	11
214	16			428	14
214.25	17			428.5	10
214.5	16			429	16
214.75	18			429.5	9
215	19			430	10
215.25	25			430.5	13
215.5	24			431	15
215.75	14			431.5	8
216	19			432	8
216.25	30			432.5	12
216.5	21			433	10
216.75	23			433.5	8
217	12			434	10
217.25	26			434.5	7
217.5	22			435	14
217.75	20			435.5	12
218	23			436	9
218.25	15			436.5	13
218.5	18			437	10
218.75	13			437.5	17
219	12			438	9
219.25	16			438.5	9
219.5	17			439	10
219.75	11			439.5	6
220	20			440	7
220.25	12			440.5	9
220.5	19			441	10
220.75	12			441.5	10
221	11			442	9
221.25	17			442.5	11
221.5	23			443	11
221.75	20			443.5	7
222	22			444	5
222.25	16			444.5	9
222.5	20			445	7
222.75	17			445.5	9
223	13			446	12
223.25	20			446.5	10
223.5	18			447	8
223.75	17			447.5	11
224	22			448	12
224.25	19			448.5	9
224.5	21			449	7
224.75	14			449.5	10
225	19			450	13
225.25	14			450.5	7
225.5	11			451	8
225.75	19			451.5	11
226	14			452	8
226.25	13			452.5	9
226.5	12			453	9
226.75	17			453.5	9
227	19			454	9
227.25	21			454.5	6
227.5	16			455	11
227.75	13			455.5	7
228	9			456	5
228.25	8			456.5	7
228.5	16			457	12
228.75	13			457.5	13
229	20			458	6
229.25	15			458.5	9
229.5	16			459	7
229.75	12			459.5	7
230	11			460	12
230.25	14			460.5	7
230.5	12			461	7
230.75	22			461.5	9
231	18			462	7
231.25	18			462.5	10
231.5	22			463	11
231.75	18			463.5	8
232	21			464	8
232.25	22			464.5	9
232.5	24			465	9
232.75	18			465.5	7
233	19			466	9
233.25	17			466.5	7
233.5	13			467	11
233.75	11			467.5	5
234	9			468	10
234.25	17			468.5	11
234.5	15			469	7
234.75	13			469.5	10
235	14			470	14
235.25	14			470.5	15
235.5	18			471	5
235.75	13			471.5	5
236	16			472	8
236.25	15			472.5	8
236.5	17			473	14
236.75	18			473.5	8
237	17			474	8
237.25	8			474.5	10
237.5	27			475	11
237.75	24			475.5	6
238	17			476	7
238.25	16			476.5	7
238.5	16			477	7
238.75	17			477.5	3
239	16			478	10
239.25	14			478.5	14
239.5	21			479	11
239.75	16			479.5	10
240	8			480	9
240.25	16			480.5	9
240.5	17			481	8
240.75	13			481.5	16
241	10			482	8
241.25	17			482.5	7
241.5	18			483	14
241.75	11			483.5	7
242	5			484	8
242.25	17			484.5	6
242.5	22			485	6
242.75	18			485.5	11
243	8			486	11
243.25	19			486.5	11
243.5	21			487	7
243.75	13			487.5	8
244	15			488	8
244.25	14			488.5	10
244.5	11			489	9
244.75	19			489.5	6
245	7			490	13
245.25	10			490.5	9
245.5	19			491	7
245.75	13			491.5	9
246	12			492	6
246.25	14			492.5	13
246.5	15			493	7
246.75	15			493.5	8
247	17			494	9
247.25	14			494.5	4
247.5	13			495	8
247.75	19			495.5	5
248	14			496	7
248.25	18			496.5	8
248.5	11			497	10
248.75	9			497.5	5
249	15			498	5
249.25	18			498.5	11
249.5	12			499	14
249.75	10			499.5	8
250	14			500	12
250.25	16			500.5	7
250.5	13			501	9
250.75	11			501.5	10
251	12			502	10
251.25	14			502.5	8
251.5	16			503	7
251.75	27			503.5	12
252	18			504	7
252.25	18			504.5	8
252.5	10			505	7
252.75	19			505.5	9
253	11			506	9
253.25	17			506.5	8
253.5	14			507	8
253.75	11			507.5	5
254	19			508	8
254.25	14			508.5	8
254.5	19			509	8
254.75	17			509.5	7
255	14			510	9
255.25	12			510.5	7
255.5	15			511	5
255.75	14			511.5	7
256	13			512	7
256.25	17			512.5	12
256.5	16			513	6
256.75	14			513.5	10
257	8			514	11
257.25	10			514.5	11
257.5	18			515	2
257.75	18			515.5	10
258	14			516	9
258.25	13			516.5	6
258.5	13			517	6
258.75	7			517.5	13
259	19			518	4
259.25	15			518.5	10
259.5	15			519	5
259.75	13			519.5	7
260	15			520	11
260.25	18			520.5	7
260.5	20			521	9
260.75	13			521.5	10
261	15			522	4
261.25	18			522.5	6
261.5	18			523	6
261.75	10			523.5	9
262	15			524	7
262.25	13			524.5	7
262.5	13			525	6
262.75	22			525.5	7
263	17			526	8
263.25	9			526.5	6
263.5	14			527	5
263.75	15			527.5	14
264	18			528	9
264.25	13			528.5	8
264.5	14			529	7
264.75	21			529.5	9
265	12			530	8
265.25	18			530.5	8
265.5	17			531	9
265.75	11			531.5	7
266	12			532	6
266.25	15			532.5	8
266.5	13			533	5
266.75	18			533.5	15
267	13			534	9
267.25	11			534.5	14
267.5	15			535	6
267.75	13			535.5	12
268	10			536	5
268.25	13			536.5	5
268.5	11			537	7
268.75	14			537.5	6
269	13			538	6
269.25	12			538.5	3
269.5	18			539	7
269.75	19			539.5	10
270	27			540	5
270.25	17			540.5	3
270.5	13			541	9
270.75	14			541.5	9
271	18			542	5
271.25	9			542.5	7
271.5	18			543	5
271.75	10			543.5	15
272	13			544	4
272.25	12			544.5	6
272.5	16			545	10
272.75	14			545.5	7
273	13			546	5
273.25	20			546.5	5
273.5	14			547	14
273.75	8			547.5	7
274	12			548	4
274.25	14			548.5	4
274.5	12			549	6
274.75	12			549.5	11
275	17			550	6
275.25	7			550.5	7
275.5	13			551	9
275.75	15			551.5	6
276	17			552	10
276.25	19			552.5	5
276.5	23			553	8
276.75	25			553.5	10
277	17			554	2
277.25	12			554.5	8
277.5	17			555	11
277.75	12			555.5	10
278	16			556	6
278.25	19			556.5	4
278.5	11			557	15
278.75	17			557.5	8
279	16			558	8
279.25	9			558.5	10
279.5	15			559	9
279.75	10			559.5	4
280	15			560	6
280.25	14			560.5	8
280.5	14			561	5
280.75	17			561.5	12
281	14			562	6
281.25	11			562.5	5
281.5	16			563	11
281.75	15			563.5	6
282	13			564	6
282.25	11			564.5	12
282.5	13			565	6
282.75	17			565.5	10
283	9			566	8
283.25	11			566.5	9
283.5	16			567	8
283.75	14			567.5	4
284	10			568	15
284.25	11			568.5	4
284.5	13			569	8
284.75	15			569.5	8
285	17			570	13
285.25	9			570.5	16
285.5	10			571	9
285.75	9			571.5	10
286	13			572	6
286.25	11			572.5	4
286.5	10			573	8
286.75	13			573.5	9
287	13			574	7
287.25	8			574.5	12
287.5	15			575	9
287.75	16			575.5	12
288	5			576	8
288.25	12			576.5	7
288.5	15			577	12
288.75	15			577.5	5
289	14			578	7
289.25	17			578.5	7
289.5	9			579	5
289.75	19			579.5	7
290	15			580	7
290.25	17			580.5	7
290.5	14			581	9
290.75	10			581.5	9
291	14			582	9
291.25	18			582.5	5
291.5	8			583	6
291.75	18			583.5	10
292	14			584	15
292.25	10			584.5	8
292.5	11			585	8
292.75	7			585.5	8
293	13			586	7
293.25	15			586.5	10
293.5	11			587	10
293.75	18			587.5	8
294	12			588	10
294.25	12			588.5	6
294.5	7			589	11
294.75	12			589.5	9
295	8			590	6
295.25	15			590.5	6
295.5	13			591	8
295.75	13			591.5	2
296	15			592	8
296.25	14			592.5	13
296.5	14			593	7
296.75	10			593.5	1
297	15			594	7
297.25	12			594.5	7
297.5	26			595	7
297.75	10			595.5	9
298	16			596	1
298.25	13			596.5	12
298.5	14			597	4
298.75	11			597.5	11
299	13			598	7
299.25	15			598.5	4
299.5	14			599	5
299.75	11			599.5	9
300	10			600	6
300.25	7			600.5	10
300.5	18			601	6
300.75	14			601.5	8
301	12			602	7
301.25	13			602.5	7
301.5	9			603	5
301.75	18			603.5	7
302	11			604	7
302.25	10			604.5	7
302.5	6			605	8
302.75	12			605.5	5
303	10			606	9
303.25	11			606.5	10
303.5	10			607	7
303.75	17			607.5	12
304	7			608	6
304.25	9			608.5	8
304.5	9			609	10
304.75	10			609.5	10
305	9			610	7
305.25	15			610.5	5
305.5	9			611	9
305.75	8			611.5	6
306	11			612	8
306.25	9			612.5	9
306.5	19			613	8
306.75	14			613.5	5
307	10			614	8
307.25	11			614.5	6
307.5	12			615	9
307.75	9			615.5	7
308	6			616	9
308.25	9			616.5	15
308.5	16			617	4
308.75	12			617.5	6
309	15			618	2
309.25	15			618.5	7
309.5	12			619	3
309.75	12			619.5	8
310	14			620	9
310.25	7			620.5	7
310.5	13			621	10
310.75	14			621.5	12
311	11			622	11
311.25	15			622.5	4
311.5	12			623	4
311.75	9			623.5	8
312	14			624	12
312.25	11			624.5	2
312.5	18			625	12
312.75	13			625.5	6
313	16			626	8
313.25	6			626.5	6
313.5	13			627	5
313.75	10			627.5	7
314	9			628	6
314.25	7			628.5	6
314.5	12			629	10
314.75	16			629.5	11
315	13			630	6
315.25	7			630.5	9
315.5	17			631	7
315.75	15			631.5	14
316	15			632	5
316.25	7			632.5	6
316.5	11			633	14
316.75	8			633.5	6
317	9			634	5
317.25	16			634.5	10
317.5	7			635	7
317.75	10			635.5	8
318	13			636	8
318.25	7			636.5	5
318.5	14			637	10
318.75	5			637.5	14
319	10			638	6
319.25	14			638.5	7
319.5	6			639	5
319.75	7			639.5	12
320	11			640	5
320.25	9			640.5	7
320.5	11			641	12
320.75	14			641.5	1
321	12			642	7
321.25	7			642.5	5
321.5	15			643	9
321.75	8			643.5	10
322	8			644	8
322.25	18			644.5	5
322.5	14			645	12
322.75	7			645.5	8
323	15			646	8
323.25	14			646.5	7
323.5	15			647	2
323.75	10			647.5	12
324	9			648	5
324.25	10			648.5	12
324.5	12			649	6
324.75	13			649.5	4
325	15			650	8
325.25	8			650.5	6
325.5	19			651	3
325.75	11			651.5	4
326	12			652	3
326.25	9			652.5	6
326.5	11			653	9
326.75	11			653.5	7
327	9			654	8
327.25	7			654.5	11
327.5	15			655	8
327.75	9			655.5	8
328	10			656	6
328.25	7			656.5	5
328.5	18			657	5
328.75	12			657.5	10
329	9			658	9
329.25	15			658.5	5
329.5	17			659	4
329.75	8			659.5	4
330	12			660	5
330.25	15			660.5	3
330.5	11			661	1
330.75	8			661.5	12
331	12			662	5
331.25	3			662.5	4
331.5	9			663	6
331.75	13			663.5	6
332	8			664	3
332.25	18			664.5	4
332.5	8			665	8
332.75	13			665.5	5
333	11			666	13
333.25	10			666.5	9
333.5	9			667	11
333.75	10			667.5	9
334	9			668	4
334.25	11			668.5	4
334.5	9			669	4
334.75	13			669.5	6
335	11			670	7
335.25	14			670.5	7
335.5	2			671	10
335.75	9			671.5	7
336	15			672	8
336.25	13			672.5	7
336.5	6			673	5
336.75	10			673.5	6
337	7			674	5
337.25	8			674.5	8
337.5	9			675	4
337.75	11			675.5	6
338	8			676	3
338.25	9			676.5	10
338.5	8			677	5
338.75	13			677.5	8
339	11			678	13
339.25	14			678.5	6
339.5	11			679	7
339.75	11			679.5	6
340	13			680	7
340.25	11			680.5	12
340.5	9			681	4
340.75	10			681.5	6
341	6			682	10
341.25	9			682.5	13
341.5	12			683	12
341.75	13			683.5	4
342	12			684	5
342.25	11			684.5	9
342.5	11			685	10
342.75	2			685.5	5
343	10			686	14
343.25	15			686.5	4
343.5	10			687	12
343.75	15			687.5	8
344	11			688	7
344.25	17			688.5	7
344.5	13			689	5
344.75	8			689.5	10
345	10			690	8
345.25	9			690.5	7
345.5	14			691	5
345.75	9			691.5	5
346	7			692	8
346.25	13			692.5	8
346.5	7			693	5
346.75	11			693.5	6
347	3			694	4
347.25	10			694.5	3
347.5	9			695	10
347.75	8			695.5	4
348	13			696	8
348.25	11			696.5	8
348.5	9			697	5
348.75	14			697.5	6
349	11			698	5
349.25	11			698.5	8
349.5	11			699	4
349.75	10			699.5	6
350	6			700	11
350.25	11			700.5	6
350.5	7			701	9
350.75	13			701.5	6
351	10			702	8
351.25	7			702.5	11
351.5	6			703	1
351.75	10			703.5	9
352	16			704	3
352.25	7			704.5	4
352.5	12			705	9
352.75	9			705.5	5
353	10			706	7
353.25	10			706.5	6
353.5	17			707	4
353.75	13			707.5	1
354	9			708	6
354.25	8			708.5	2
354.5	10			709	12
354.75	14			709.5	7
355	8			710	6
355.25	13			710.5	2
355.5	5			711	7
355.75	11			711.5	6
356	7			712	10
356.25	9			712.5	6
356.5	9			713	4
356.75	8			713.5	11
357	11			714	9
357.25	9			714.5	7
357.5	11			715	6
357.75	11			715.5	3
358	11			716	9
358.25	14			716.5	16
358.5	9			717	6
358.75	11			717.5	8
359	9			718	6
359.25	6			718.5	6
359.5	3			719	3
359.75	12			719.5	7
360	11			720	4
360.25	13			720.5	1
360.5	18			721	6
360.75	11			721.5	7
361	7			722	5
361.25	8			722.5	6
361.5	6			723	7
361.75	5			723.5	8
362	16			724	3
362.25	9			724.5	6
362.5	11			725	11
362.75	6			725.5	8
363	8			726	6
363.25	10			726.5	6
363.5	11			727	3
363.75	11			727.5	11
364	8			728	11
364.25	5			728.5	3
364.5	6			729	5
364.75	5			729.5	7
365	7			730	9
365.25	13			730.5	5
365.5	12			731	4
365.75	11			731.5	7
366	5			732	5
366.25	9			732.5	5
366.5	5			733	7
366.75	7			733.5	6
367	4			734	2
367.25	8			734.5	9
367.5	5			735	4
367.75	17			735.5	5
368	12			736	2
368.25	15			736.5	5
368.5	9			737	4
368.75	8			737.5	3
369	9			738	10
369.25	5			738.5	4
369.5	9			739	4
369.75	6			739.5	6
370	7			740	9
370.25	11			740.5	9
370.5	9			741	8
370.75	8			741.5	14
371	14			742	6
371.25	9			742.5	4
371.5	10			743	6
371.75	10			743.5	3
372	9			744	2
372.25	11			744.5	8
372.5	9			745	7
372.75	11			745.5	11
373	11			746	7
373.25	12			746.5	5
373.5	10			747	6
373.75	5			747.5	8
374	7			748	5
374.25	13			748.5	9
374.5	10			749	9
374.75	12			749.5	4
375	11			750	14
375.25	7			750.5	3
375.5	3			751	10
375.75	16			751.5	8
376	13			752	8
376.25	11			752.5	4
376.5	5			753	4
376.75	12			753.5	6
377	10			754	4
377.25	10			754.5	6
377.5	8			755	6
377.75	12			755.5	8
378	3			756	3
378.25	11			756.5	8
378.5	9			757	4
378.75	7			757.5	9
379	15			758	6
379.25	9			758.5	5
379.5	8			759	6
379.75	9			759.5	13
380	6			760	4
380.25	9			760.5	2
380.5	9			761	6
380.75	6			761.5	8
381	9			762	3
381.25	5			762.5	2
381.5	10			763	9
381.75	8			763.5	2
382	11			764	8
382.25	8			764.5	9
382.5	12			765	8
382.75	10			765.5	5
383	14			766	11
383.25	10			766.5	8
383.5	7			767	5
383.75	4			767.5	5
384	12			768	5
384.25	10			768.5	8
384.5	7			769	6
384.75	10			769.5	7
385	13			770	4
385.25	9			770.5	7
385.5	7			771	4
385.75	6			771.5	5
386	4			772	5
386.25	7			772.5	6
386.5	10			773	7
386.75	7			773.5	3
387	13			774	6
387.25	10			774.5	10
387.5	5			775	7
387.75	9			775.5	7
388	6			776	8
388.25	7			776.5	4
388.5	10			777	7
388.75	9			777.5	6
389	9			778	4
389.25	10			778.5	5
389.5	7			779	8
389.75	10			779.5	10
390	13			780	6
390.25	9			780.5	12
390.5	17			781	11
390.75	6			781.5	8
391	9			782	8
391.25	4			782.5	9
391.5	9			783	7
391.75	6			783.5	7
392	10			784	3
392.25	10			784.5	9
392.5	6			785	5
392.75	12			785.5	13
393	4			786	2
393.25	8			786.5	4
393.5	7			787	14
393.75	7			787.5	5
394	10			788	3
394.25	10			788.5	3
394.5	7			789	3
394.75	10			789.5	2
395	13			790	6
395.25	7			790.5	6
395.5	11			791	12
395.75	8			791.5	5
396	7			792	6
396.25	7			792.5	7
396.5	8			793	2
396.75	11			793.5	9
397	13			794	9
397.25	7			794.5	8
397.5	12			795	4
397.75	17			795.5	4
398	10			796	3
398.25	8			796.5	5
398.5	12			797	5
398.75	11			797.5	4
399	14			798	5
399.25	7			798.5	7
399.5	5			799	4
399.75	8			799.5	3
400	4			800	6
400.25	12			800.5	5
400.5	11			801	3
400.75	3			801.5	7
401	8			802	3
401.25	14			802.5	8
401.5	9			803	6
401.75	7			803.5	3
402	5			804	7
402.25	8			804.5	10
402.5	6			805	2
402.75	9			805.5	5
403	11			806	7
403.25	8			806.5	3
403.5	6			807	6
403.75	6			807.5	6
404	10			808	3
404.25	4			808.5	8
404.5	7			809	5
404.75	11			809.5	2
405	8			810	4
405.25	9			810.5	6
405.5	9			811	6
405.75	7			811.5	6
406	13			812	7
406.25	5			812.5	6
406.5	10			813	10
406.75	5			813.5	4
407	8			814	6
407.25	7			814.5	8
407.5	12			815	2
407.75	6			815.5	6
408	10			816	6
408.25	4			816.5	2
408.5	11			817	5
408.75	7			817.5	4
409	5			818	5
409.25	5			818.5	7
409.5	8			819	8
409.75	16			819.5	7
410	11			820	2
410.25	9			820.5	4
410.5	8			821	9
410.75	6			821.5	8
411	9			822	6
411.25	6			822.5	2
411.5	12			823	7
411.75	14			823.5	3
412	8			824	10
412.25	9			824.5	3
412.5	6			825	4
412.75	13			825.5	3
413	13			826	8
413.25	8			826.5	5
413.5	16			827	8
413.75	9			827.5	10
414	7			828	8
414.25	9			828.5	9
414.5	4			829	9
414.75	5			829.5	9
415	8			830	4
415.25	6			830.5	6
415.5	12			831	8
415.75	9			831.5	5
416	6			832	4
416.25	10			832.5	6
416.5	8			833	7
416.75	5			833.5	7
417	6			834	7
417.25	10			834.5	6
417.5	7			835	5
417.75	10			835.5	10
418	9			836	9
418.25	11			836.5	6
418.5	10			837	4
418.75	5			837.5	4
419	9			838	3
419.25	7			838.5	7
419.5	6			839	5
419.75	10			839.5	5
420	8			840	3
420.25	5			840.5	6
420.5	9			841	5
420.75	6			841.5	7
421	8			842	3
421.25	10			842.5	5
421.5	4			843	7
421.75	6			843.5	8
422	4			844	3
422.25	6			844.5	5
422.5	12			845	10
422.75	5			845.5	5
423	9			846	9
423.25	10			846.5	2
423.5	8			847	4
423.75	9			847.5	3
424	10			848	3
424.25	8			848.5	5
424.5	9			849	7
424.75	10			849.5	6
425	11			850	8
425.25	5			850.5	5
425.5	5			851	4
425.75	5			851.5	6
426	9			852	2
426.25	12			852.5	8
426.5	4			853	1
426.75	12			853.5	9
427	13			854	4
427.25	9			854.5	6
427.5	5			855	5
427.75	8			855.5	6
428	8			856	3
428.25	6			856.5	5
428.5	8			857	6
428.75	7			857.5	5
429	13			858	3
429.25	4			858.5	4
429.5	10			859	5
429.75	8			859.5	7
430	12			860	7
430.25	7			860.5	4
430.5	10			861	6
430.75	8			861.5	5
431	5			862	5
431.25	8			862.5	5
431.5	10			863	4
431.75	7			863.5	4
432	6			864	4
432.25	11			864.5	5
432.5	15			865	8
432.75	6			865.5	5
433	10			866	4
433.25	9			866.5	2
433.5	5			867	4
433.75	3			867.5	6
434	4			868	10
434.25	7			868.5	10
434.5	11			869	4
434.75	11			869.5	7
435	11			870	4
435.25	9			870.5	6
435.5	7			871	4
435.75	7			871.5	4
436	6			872	5
436.25	8			872.5	2
436.5	10			873	4
436.75	2			873.5	6
437	8			874	3
437.25	9			874.5	9
437.5	12			875	4
437.75	5			875.5	4
438	8			876	4
438.25	4			876.5	2
438.5	19			877	4
438.75	7			877.5	4
439	9			878	3
439.25	2			878.5	6
439.5	5			879	1
439.75	11			879.5	6
440	7			880	5
440.25	6			880.5	4
440.5	5			881	7
440.75	5			881.5	2
441	4			882	5
441.25	7			882.5	4
441.5	7			883	7
441.75	6			883.5	10
442	14			884	9
442.25	9			884.5	9
442.5	8			885	3
442.75	10			885.5	8
443	6			886	4
443.25	8			886.5	2
443.5	4			887	0
443.75	4			887.5	2
444	3			888	2
444.25	6			888.5	6
444.5	6			889	2
444.75	8			889.5	3
445	9			890	8
445.25	11			890.5	6
445.5	8			891	3
445.75	6			891.5	5
446	7			892	9
446.25	6			892.5	6
446.5	10			893	4
446.75	4			893.5	6
447	9			894	4
447.25	8			894.5	6
447.5	6			895	5
447.75	2			895.5	6
448	11			896	8
448.25	6			896.5	6
448.5	10			897	3
448.75	6			897.5	6
449	9			898	3
449.25	7			898.5	8
449.5	11			899	8
449.75	6			899.5	11
450	7			900	6
450.25	7			900.5	1
450.5	5			901	8
450.75	9			901.5	5
451	5			902	8
451.25	4			902.5	7
451.5	5			903	4
451.75	5			903.5	2
452	14			904	6
452.25	5			904.5	9
452.5	12			905	5
452.75	5			905.5	4
453	12			906	13
453.25	14			906.5	1
453.5	8			907	5
453.75	8			907.5	2
454	9			908	3
454.25	5			908.5	11
454.5	2			909	4
454.75	10			909.5	3
455	9			910	5
455.25	4			910.5	6
455.5	5			911	9
455.75	7			911.5	3
456	9			912	6
456.25	9			912.5	4
456.5	12			913	3
456.75	8			913.5	5
457	9			914	6
457.25	7			914.5	9
457.5	8			915	4
457.75	6			915.5	8
458	9			916	1
458.25	8			916.5	3
458.5	13			917	6
458.75	7			917.5	5
459	4			918	1
459.25	5			918.5	7
459.5	10			919	5
459.75	9			919.5	1
460	9			920	2
460.25	10			920.5	3
460.5	5			921	7
460.75	7			921.5	2
461	10			922	4
461.25	6			922.5	6
461.5	9			923	7
461.75	9			923.5	7
462	7			924	7
462.25	8			924.5	2
462.5	8			925	1
462.75	6			925.5	5
463	11			926	7
463.25	7			926.5	5
463.5	3			927	4
463.75	8			927.5	1
464	4			928	4
464.25	6			928.5	6
464.5	6			929	6
464.75	6			929.5	12
465	9			930	4
465.25	4			930.5	4
465.5	10			931	7
465.75	12			931.5	1
466	14			932	2
466.25	15			932.5	7
466.5	6			933	2
466.75	6			933.5	4
467	5			934	8
467.25	3			934.5	6
467.5	11			935	2
467.75	6			935.5	6
468	5			936	8
468.25	8			936.5	10
468.5	9			937	5
468.75	10			937.5	2
469	9			938	3
469.25	8			938.5	4
469.5	9			939	5
469.75	4			939.5	9
470	6			940	0
470.25	8			940.5	4
470.5	3			941	2
470.75	5			941.5	4
471	4			942	8
471.25	7			942.5	4
471.5	9			943	6
471.75	3			943.5	6
472	6			944	3
472.25	6			944.5	5
472.5	10			945	2
472.75	7			945.5	4
473	6			946	6
473.25	13			946.5	3
473.5	8			947	10
473.75	8			947.5	1
474	11			948	5
474.25	4			948.5	2
474.5	8			949	4
474.75	9			949.5	8
475	4			950	7
475.25	4			950.5	7
475.5	9			951	4
475.75	4			951.5	5
476	6			952	3
476.25	7			952.5	3
476.5	8			953	5
476.75	7			953.5	1
477	10			954	4
477.25	8			954.5	3
477.5	5			955	5
477.75	10			955.5	2
478	6			956	3
478.25	6			956.5	2
478.5	7			957	5
478.75	5			957.5	3
479	2			958	2
479.25	3			958.5	5
479.5	10			959	4
479.75	7			959.5	2
480	12			960	3
480.25	12			960.5	3
480.5	5			961	5
480.75	8			961.5	6
481	13			962	6
481.25	8			962.5	7
481.5	5			963	7
481.75	9			963.5	3
482	3			964	2
482.25	3			964.5	7
482.5	8			965	7
482.75	6			965.5	5
483	7			966	6
483.25	10			966.5	9
483.5	7			967	4
483.75	12			967.5	3
484	13			968	4
484.25	5			968.5	3
484.5	2			969	4
484.75	2			969.5	4
485	3			970	9
485.25	6			970.5	3
485.5	8			971	5
485.75	6			971.5	3
486	9			972	3
486.25	8			972.5	3
486.5	12			973	7
486.75	7			973.5	3
487	5			974	3
487.25	3			974.5	4
487.5	10			975	3
487.75	7			975.5	4
488	7			976	3
488.25	8			976.5	4
488.5	7			977	4
488.75	6			977.5	3
489	11			978	2
489.25	5			978.5	4
489.5	7			979	5
489.75	7			979.5	8
490	10			980	4
490.25	6			980.5	3
490.5	5			981	6
490.75	5			981.5	1
491	4			982	3
491.25	6			982.5	4
491.5	5			983	0
491.75	7			983.5	5
492	8			984	7
492.25	14			984.5	6
492.5	10			985	1
492.75	9			985.5	6
493	9			986	7
493.25	3			986.5	7
493.5	5			987	5
493.75	7			987.5	2
494	8			988	5
494.25	6			988.5	5
494.5	6			989	4
494.75	4			989.5	2
495	5			990	4
495.25	6			990.5	2
495.5	6			991	4
495.75	3			991.5	4
496	3			992	5
496.25	9			992.5	6
496.5	4			993	3
496.75	10			993.5	11
497	3			994	3
497.25	8			994.5	3
497.5	4			995	3
497.75	4			995.5	5
498	5			996	3
498.25	6			996.5	6
498.5	9			997	4
498.75	9			997.5	7
499	7			998	8
499.25	6			998.5	6
[truncated: 2,002 more rows]

[truncated: 11 more sheets: Figure 3c, Figure 3d, Figure 3e, Figure 4b, Figure 4c, Figure 4d, Figure 4e top pannel, Figure 4e bottom pannel, Figure 5b top panel, Figure 5b bottom panel, Figure 5c]
